# Supplementary material for: Bis(ethyl­enedi­ammonium) μ-ethyl­enedi­aminetetra­acetato-1κ3O,N,O′:2κ3O′′,N′,O′′′-bis­[tri­oxidomolybdate(VI)] tetra­hydrate
Source: IUCrdata. 2024 Jul 12;9(Pt 7):x240667. doi: 10.1107/S2414314624006679 (PMC11299656; doi:10.1107/S2414314624006679)
Supplement: Supplementary file 1 [file x-09-x240667-sup1.cif]

##############################################################################
#                                                                            #
# This CIF contains the data for a data article accepted for                 #
# publication in IUCrData. It conforms to the requirements of                #
# Notes for Authors for IUCrData, and has been                               #
# peer reviewed under the auspices of IUCrData.                              #
#                                                                            #
# Full details of the Crystallographic Information File format               #
# are given in the paper "The Crystallographic Information File (CIF):       #
# a New Standard Archive File for Crystallography" by S. R. Hall, F. H.      #
# Allen and I. D. Brown [Acta Cryst. (1991), A47, 655-685].                  #
#                                                                            #
# The current version of the core CIF dictionary is obtainable from          #
# ftp://ftp.iucr.org/pub/cif_core.dic.                                       #
#                                                                            #
# Software is freely available for graphical display of the structure(s)     #
# in this CIF. For information consult the CIF software page                 #
# http://www.iucr.org/resources/cif/software.                                #
#                                                                            #
# This file may be used for bona fide research purposes within the           #
# scientific community so long as proper attribution is given to the data    # 
# article from which it was obtained.                                        #
#                                                                            #
##############################################################################
data_I
_audit_creation_method
;
Olex2 1.5
(compiled 2022.04.07 svn.rca3783a0 for OlexSys, GUI svn.r6498)
;
_journal_date_recd_electronic     2024-05-14
_journal_date_accepted     2024-07-08
_journal_name_full     'IUCrData'
_journal_year     2024
_journal_volume     9
_journal_issue      1
_journal_page_first     0
_journal_page_last     0
_journal_paper_category     HM
_journal_paper_doi     10.1107/S2414314624006679
_journal_coeditor_code     BH4085
_publ_contact_author_name     'Lamine Yaffa'
_publ_contact_author_address
;
Laboratoire de Chimie Min\'erale et Analytique (LACHIMIA)
D\'epartement de Chimie
Facult\'e des Sciences et Techniques
Universit\'e Cheikh Anta Diop de Dakar
Senegal
;
_publ_contact_author_email     lamine.yaffa@ucad.edu.sn
_publ_contact_author_fax     ?
_publ_contact_author_phone     775495803
_publ_section_title
;\
Bis(ethylenediammonium)
\m-ethylenediaminetetraacetato-1\k^3^<i>O</i>,<i>N</i>,<i>O</i>':\
2\k^3^<i>O</i>'',<i>N</i>',<i>O</i>'''-bis[trioxidomolybdate(VI)]
tetrahydrate
;
_publ_section_title_footnote     .
loop_
    _publ_author_name
    _publ_author_footnote
    _publ_author_address
    "Yaffa, Lamine" .
;
Laboratoire de Chimie Min\'erale et Analytique (LACHIMIA)
D\'epartement de Chimie
Facult\'e des Sciences et Techniques
Universit\'e Cheikh Anta Diop
Dakar
Senegal
;
    "Seye, Dame" .
;
Department of Physics-Chemistry
UFR Science and Technology
Iba Der THIAM University of THIES
Senegal
;
    "Kama, Antoine Blaise" .
;
Universit\'e Alioune Diop de Bambey
UFR Sciences Appliqu\'ees et Technologies de l'Information et de la \
Communication (SATIC)
\'Equipe Chimie des Mat\'eriaux Inorganiques et Organiques (ECMIO)
Senegal
;
    "Toure, Assane" .
;
Laboratoire de Chimie Min\'erale et Analytique (LACHIMIA)
D\'epartement de Chimie
Facult\'e des Sciences et Techniques
Universit\'e Cheikh Anta Diop
Dakar
Senegal
;
    "Diop, Cheikh Abdoul Khadir" .
;
Laboratoire de Chimie Min\'erale et Analytique (LACHIMIA)
D\'epartement de Chimie
Facult\'e des Sciences et Techniques
Universit\'e Cheikh Anta Diop
Dakar
Senegal
;
_publ_section_synopsis
;
The title compound is a binuclear complex of molybdenum with a
ethylenediaminetretraacetate ligand bridging two MoO~3~ units.
;
_chemical_name_systematic
;\
Bis(ethylenediammonium)
\m-ethylenediaminetetraacetato-1\k^3^<i>O</i>,<i>N</i>,<i>O</i>':\
2\k^3^<i>O</i>'',<i>N</i>',<i>O</i>'''-bis[trioxidomolybdate(VI)]
tetrahydrate
;
_chemical_name_common     ?
_chemical_formula_moiety     'C10 H12 Mo2 N2 O14, 2(C2 H10 N2), 4(H2 O)'
_chemical_formula_sum     'C14 H40 Mo2 N6 O18'
_chemical_formula_iupac   '(C2 H10 N2 )2 [Mo2 (C10 H12 N2 O8) O6], 4H2 O'
_chemical_formula_weight     772.40
_chemical_melting_point     ?
_space_group_crystal_system     monoclinic
_space_group_name_H-M_alt     'C 1 2/c 1'
_space_group_name_Hall     '-C 2yc'
loop_
    _space_group_symop_operation_xyz
    'x, y, z'
    '-x, y, -z+1/2'
    'x+1/2, y+1/2, z'
    '-x+1/2, y+1/2, -z+1/2'
    '-x, -y, -z'
    'x, -y, z-1/2'
    '-x+1/2, -y+1/2, -z'
    'x+1/2, -y+1/2, z-1/2'
_cell_length_a     22.5897(14)
_cell_length_b     7.5100(4)
_cell_length_c     16.3743(10)
_cell_angle_alpha     90
_cell_angle_beta     94.716(2)
_cell_angle_gamma     90
_cell_volume     2768.5(3)
_cell_formula_units_Z     4
_cell_measurement_reflns_used     9873
_cell_measurement_theta_min     2.86
_cell_measurement_theta_max     27.49
_cell_measurement_temperature     150.0
_exptl_crystal_description     block
_exptl_crystal_colour     colourless
_exptl_crystal_size_max     0.17
_exptl_crystal_size_mid     0.17
_exptl_crystal_size_min     0.13
_exptl_crystal_density_diffrn     1.853
_exptl_crystal_density_meas     ?
_exptl_crystal_density_method     ?
_exptl_crystal_F_000     1576
_exptl_absorpt_coefficient_mu     0.995
_exptl_absorpt_correction_type     multi-scan
_exptl_absorpt_process_details
;
(SADABS; Krause <i>et al.</i>,  2015)
;
_exptl_absorpt_correction_T_min     0.6913
_exptl_absorpt_correction_T_max     0.7456
_diffrn_ambient_temperature     150.00
_diffrn_source     ?
_diffrn_radiation_type     MoK\a
_diffrn_radiation_wavelength     0.71073
_diffrn_measurement_device_type     'Bruker APEXII CCD'
_diffrn_measurement_method     '\f and \w scans'
_diffrn_detector_area_resol_mean     ?
loop_
    _diffrn_refln_index_h
    _diffrn_refln_index_k
    _diffrn_refln_index_l
    -2 0 0
    4 0 0
    -4 0 0
    -6 0 0
    8 0 0
    8 0 0
    -8 0 0
    -8 0 0
    10 0 0
    -10 0 0
    -10 0 0
    10 0 0
    -12 0 0
    12 0 0
    12 0 0
    -12 0 0
    14 0 0
    -14 0 0
    -14 0 0
    14 0 0
    -16 0 0
    -16 0 0
    16 0 0
    16 0 0
    -18 0 0
    18 0 0
    -18 0 0
    18 0 0
    -20 0 0
    20 0 0
    -20 0 0
    20 0 0
    -22 0 0
    22 0 0
    22 0 0
    -22 0 0
    24 0 0
    -24 0 0
    24 0 0
    -24 0 0
    26 0 0
    26 0 0
    -26 0 0
    26 0 0
    28 0 0
    28 0 0
    28 0 0
    1 -1 0
    -1 -1 0
    -1 -1 0
    1 -1 0
    -1 -1 0
    -1 -1 0
    -1 1 0
    1 1 0
    -1 1 0
    1 1 0
    -1 1 0
    1 1 0
    3 -1 0
    3 -1 0
    3 -1 0
    -3 -1 0
    3 1 0
    -3 1 0
    -3 1 0
    3 1 0
    3 1 0
    -3 1 0
    -5 -1 0
    -5 -1 0
    5 -1 0
    5 -1 0
    -5 1 0
    5 1 0
    5 1 0
    -5 1 0
    -7 -1 0
    -7 -1 0
    7 1 0
    7 1 0
    9 -1 0
    -9 -1 0
    9 -1 0
    -9 -1 0
    9 1 0
    -9 1 0
    -9 1 0
    9 1 0
    11 -1 0
    11 -1 0
    -11 -1 0
    -11 -1 0
    -11 1 0
    11 1 0
    11 1 0
    -11 1 0
    -13 -1 0
    -13 -1 0
    13 -1 0
    13 -1 0
    -13 1 0
    13 1 0
    13 1 0
    -13 1 0
    15 -1 0
    -15 -1 0
    -15 -1 0
    15 -1 0
    -15 1 0
    -15 1 0
    15 1 0
    15 1 0
    -17 -1 0
    17 -1 0
    17 -1 0
    -17 -1 0
    17 1 0
    17 1 0
    -17 1 0
    -17 1 0
    -19 -1 0
    19 -1 0
    19 -1 0
    -19 -1 0
    19 1 0
    -19 1 0
    19 1 0
    -19 1 0
    19 1 0
    21 -1 0
    -21 -1 0
    21 -1 0
    -21 -1 0
    21 1 0
    21 1 0
    -21 1 0
    21 1 0
    -21 1 0
    23 -1 0
    -23 -1 0
    -23 -1 0
    23 -1 0
    23 1 0
    23 1 0
    -23 1 0
    23 1 0
    -23 1 0
    25 -1 0
    -25 -1 0
    25 -1 0
    -25 -1 0
    25 1 0
    25 1 0
    -25 1 0
    25 1 0
    27 -1 0
    27 1 0
    27 1 0
    27 1 0
    -27 1 0
    29 -1 0
    29 -1 0
    29 -1 0
    29 1 0
    0 -2 0
    0 -2 0
    0 -2 0
    0 -2 0
    0 -2 0
    0 2 0
    0 2 0
    0 2 0
    -2 -2 0
    -2 -2 0
    -2 -2 0
    2 -2 0
    -2 -2 0
    2 -2 0
    -2 2 0
    2 2 0
    2 2 0
    -2 2 0
    -4 -2 0
    4 -2 0
    -4 -2 0
    -4 -2 0
    4 -2 0
    4 -2 0
    4 2 0
    4 2 0
    -4 2 0
    -4 2 0
    -4 2 0
    4 2 0
    6 -2 0
    -6 -2 0
    6 -2 0
    6 -2 0
    -6 -2 0
    -6 2 0
    -6 2 0
    6 2 0
    -6 2 0
    6 2 0
    -8 -2 0
    -8 -2 0
    8 -2 0
    8 -2 0
    -8 2 0
    8 2 0
    -8 2 0
    8 2 0
    10 -2 0
    -10 -2 0
    10 -2 0
    10 -2 0
    -10 -2 0
    10 2 0
    10 2 0
    10 2 0
    -10 2 0
    -10 2 0
    12 -2 0
    -12 -2 0
    -12 -2 0
    12 -2 0
    12 -2 0
    12 2 0
    12 2 0
    -12 2 0
    12 2 0
    -12 2 0
    -14 -2 0
    -14 -2 0
    14 -2 0
    14 -2 0
    14 -2 0
    -14 2 0
    14 2 0
    14 2 0
    14 2 0
    16 -2 0
    16 -2 0
    -16 -2 0
    16 -2 0
    -16 -2 0
    -16 2 0
    16 2 0
    16 2 0
    -16 2 0
    16 2 0
    18 -2 0
    -18 -2 0
    18 -2 0
    18 -2 0
    -18 -2 0
    18 2 0
    18 2 0
    -18 2 0
    18 2 0
    -18 2 0
    20 -2 0
    -20 -2 0
    -20 -2 0
    20 -2 0
    20 -2 0
    -20 2 0
    20 2 0
    20 2 0
    20 2 0
    -20 2 0
    -22 -2 0
    -22 -2 0
    22 -2 0
    22 -2 0
    22 -2 0
    -22 2 0
    22 2 0
    22 2 0
    22 2 0
    -22 2 0
    -24 -2 0
    24 -2 0
    24 -2 0
    24 -2 0
    24 2 0
    -24 2 0
    24 2 0
    24 2 0
    26 -2 0
    26 -2 0
    26 -2 0
    -26 -2 0
    26 2 0
    -26 2 0
    26 2 0
    26 2 0
    28 -2 0
    28 -2 0
    28 -2 0
    28 2 0
    -28 2 0
    28 2 0
    28 2 0
    1 -3 0
    1 -3 0
    1 -3 0
    -1 -3 0
    1 -3 0
    -1 -3 0
    -1 -3 0
    -1 -3 0
    1 -3 0
    -1 -3 0
    -1 3 0
    -1 3 0
    1 3 0
    1 3 0
    -1 3 0
    -3 -3 0
    3 -3 0
    -3 -3 0
    -3 -3 0
    3 -3 0
    -3 -3 0
    3 -3 0
    3 -3 0
    -3 3 0
    -3 3 0
    3 3 0
    3 3 0
    3 3 0
    -3 3 0
    -5 -3 0
    -5 -3 0
    -5 -3 0
    5 -3 0
    5 -3 0
    -5 3 0
    5 3 0
    -5 3 0
    5 3 0
    5 3 0
    -5 3 0
    -7 -3 0
    -7 -3 0
    7 -3 0
    7 -3 0
    7 -3 0
    -7 -3 0
    -7 3 0
    7 3 0
    -7 3 0
    -7 3 0
    7 3 0
    -9 -3 0
    9 -3 0
    9 -3 0
    9 -3 0
    -9 -3 0
    -9 3 0
    9 3 0
    9 3 0
    -9 3 0
    9 3 0
    11 -3 0
    -11 -3 0
    11 -3 0
    11 -3 0
    -11 -3 0
    11 3 0
    -11 3 0
    11 3 0
    11 3 0
    -11 3 0
    -13 -3 0
    13 -3 0
    13 -3 0
    13 -3 0
    -13 -3 0
    13 3 0
    13 3 0
    -13 3 0
    13 3 0
    -15 -3 0
    15 -3 0
    15 -3 0
    -15 -3 0
    15 -3 0
    -15 3 0
    15 3 0
    15 3 0
    15 3 0
    -15 3 0
    -17 -3 0
    17 -3 0
    -17 -3 0
    17 -3 0
    17 -3 0
    -17 3 0
    17 3 0
    17 3 0
    -17 3 0
    17 3 0
    19 -3 0
    19 -3 0
    -19 -3 0
    19 -3 0
    -19 -3 0
    19 3 0
    -19 3 0
    19 3 0
    19 3 0
    -19 3 0
    -21 -3 0
    21 -3 0
    -21 -3 0
    21 -3 0
    21 -3 0
    -21 3 0
    21 3 0
    21 3 0
    -21 3 0
    21 3 0
    23 -3 0
    -23 -3 0
    -23 -3 0
    23 -3 0
    23 -3 0
    -23 3 0
    23 3 0
    23 3 0
    -23 3 0
    23 3 0
    25 -3 0
    25 -3 0
    25 -3 0
    -25 -3 0
    25 3 0
    25 3 0
    25 3 0
    -25 3 0
    27 -3 0
    27 -3 0
    27 -3 0
    27 3 0
    27 3 0
    -27 3 0
    27 3 0
    0 -4 0
    0 -4 0
    0 -4 0
    0 -4 0
    0 -4 0
    0 4 0
    0 4 0
    -2 -4 0
    -2 -4 0
    2 -4 0
    -2 -4 0
    2 -4 0
    2 -4 0
    2 -4 0
    2 4 0
    -2 4 0
    -2 4 0
    2 4 0
    -2 4 0
    -4 -4 0
    4 -4 0
    4 -4 0
    -4 -4 0
    4 -4 0
    -4 -4 0
    -4 -4 0
    4 -4 0
    -4 4 0
    4 4 0
    -4 4 0
    4 4 0
    -4 4 0
    4 4 0
    6 -4 0
    -6 -4 0
    6 -4 0
    -6 -4 0
    -6 -4 0
    6 4 0
    -6 4 0
    6 4 0
    6 4 0
    -6 4 0
    -8 -4 0
    8 -4 0
    -8 -4 0
    -8 -4 0
    8 -4 0
    8 -4 0
    -8 4 0
    8 4 0
    -8 4 0
    8 4 0
    -8 4 0
    8 4 0
    10 -4 0
    10 -4 0
    10 -4 0
    -10 -4 0
    -10 -4 0
    10 4 0
    10 4 0
    -10 4 0
    -10 4 0
    -10 4 0
    10 4 0
    -12 -4 0
    12 -4 0
    12 -4 0
    12 -4 0
    -12 -4 0
    12 4 0
    12 4 0
    -12 4 0
    12 4 0
    -12 4 0
    14 -4 0
    14 -4 0
    -14 -4 0
    -14 -4 0
    14 -4 0
    14 4 0
    14 4 0
    -14 4 0
    14 4 0
    -14 4 0
    16 -4 0
    16 -4 0
    -16 -4 0
    16 -4 0
    -16 -4 0
    16 4 0
    -16 4 0
    16 4 0
    16 4 0
    -16 4 0
    18 -4 0
    -18 -4 0
    18 -4 0
    -18 -4 0
    18 -4 0
    18 4 0
    18 4 0
    -18 4 0
    18 4 0
    -18 4 0
    -20 -4 0
    -20 -4 0
    20 -4 0
    20 -4 0
    20 -4 0
    20 4 0
    20 4 0
    20 4 0
    -20 4 0
    -20 4 0
    -22 -4 0
    22 -4 0
    22 -4 0
    22 -4 0
    22 4 0
    22 4 0
    -22 4 0
    22 4 0
    24 -4 0
    -24 -4 0
    24 -4 0
    24 -4 0
    24 4 0
    -24 4 0
    24 4 0
    24 4 0
    26 -4 0
    26 -4 0
    26 -4 0
    -26 -4 0
    -26 4 0
    26 4 0
    26 4 0
    26 4 0
    1 -5 0
    -1 -5 0
    -1 -5 0
    -1 -5 0
    1 -5 0
    1 -5 0
    1 5 0
    -1 5 0
    1 5 0
    -1 5 0
    3 -5 0
    -3 -5 0
    3 -5 0
    3 -5 0
    -3 -5 0
    -3 -5 0
    3 -5 0
    -3 5 0
    3 5 0
    3 5 0
    -3 5 0
    -3 5 0
    -5 -5 0
    -5 -5 0
    5 -5 0
    5 -5 0
    5 -5 0
    5 -5 0
    5 5 0
    -5 5 0
    5 5 0
    -5 5 0
    -5 5 0
    5 5 0
    7 -5 0
    -7 -5 0
    -7 -5 0
    7 -5 0
    7 -5 0
    -7 5 0
    7 5 0
    7 5 0
    7 5 0
    -7 5 0
    -7 5 0
    -9 -5 0
    9 -5 0
    9 -5 0
    9 -5 0
    -9 -5 0
    -9 5 0
    -9 5 0
    9 5 0
    9 5 0
    9 5 0
    -9 5 0
    11 -5 0
    -11 -5 0
    11 -5 0
    11 -5 0
    -11 -5 0
    -11 5 0
    11 5 0
    11 5 0
    11 5 0
    -11 5 0
    -11 5 0
    -13 -5 0
    13 -5 0
    13 -5 0
    -13 -5 0
    13 -5 0
    13 5 0
    -13 5 0
    13 5 0
    13 5 0
    15 -5 0
    -15 -5 0
    15 -5 0
    15 -5 0
    -15 -5 0
    -15 5 0
    15 5 0
    15 5 0
    -15 5 0
    15 5 0
    17 -5 0
    17 -5 0
    -17 -5 0
    -17 -5 0
    17 5 0
    17 5 0
    -17 5 0
    17 5 0
    -17 5 0
    -19 -5 0
    19 -5 0
    -19 -5 0
    19 -5 0
    -19 5 0
    19 5 0
    19 5 0
    -19 5 0
    19 5 0
    21 -5 0
    21 -5 0
    -21 -5 0
    21 -5 0
    -21 5 0
    21 5 0
    21 5 0
    21 5 0
    23 -5 0
    -23 -5 0
    23 -5 0
    23 -5 0
    23 5 0
    -23 5 0
    23 5 0
    23 5 0
    25 -5 0
    25 -5 0
    -25 -5 0
    25 -5 0
    25 5 0
    25 5 0
    25 5 0
    -25 5 0
    0 -6 0
    0 -6 0
    0 -6 0
    0 6 0
    -2 -6 0
    2 -6 0
    2 -6 0
    -2 -6 0
    -2 -6 0
    2 -6 0
    2 6 0
    -2 6 0
    -2 6 0
    2 6 0
    -4 -6 0
    4 -6 0
    4 -6 0
    -4 -6 0
    4 -6 0
    -4 -6 0
    4 6 0
    -4 6 0
    -4 6 0
    4 6 0
    -6 -6 0
    6 -6 0
    -6 -6 0
    6 -6 0
    -6 -6 0
    6 -6 0
    6 -6 0
    -6 6 0
    6 6 0
    -6 6 0
    6 6 0
    -6 6 0
    -8 -6 0
    8 -6 0
    8 -6 0
    8 -6 0
    -8 -6 0
    8 -6 0
    -8 6 0
    8 6 0
    -8 6 0
    -8 6 0
    8 6 0
    10 -6 0
    -10 -6 0
    10 -6 0
    10 -6 0
    -10 6 0
    10 6 0
    10 6 0
    -10 6 0
    -10 6 0
    10 6 0
    12 -6 0
    12 -6 0
    -12 -6 0
    -12 6 0
    12 6 0
    -12 6 0
    12 6 0
    -12 6 0
    12 6 0
    14 -6 0
    14 -6 0
    -14 -6 0
    14 -6 0
    -14 6 0
    14 6 0
    14 6 0
    -14 6 0
    14 6 0
    16 -6 0
    -16 -6 0
    -16 -6 0
    16 -6 0
    -16 -6 0
    16 -6 0
    16 6 0
    -16 6 0
    16 6 0
    -16 6 0
    16 6 0
    -18 -6 0
    18 -6 0
    18 -6 0
    18 -6 0
    -18 6 0
    -18 6 0
    18 6 0
    18 6 0
    18 6 0
    20 -6 0
    20 -6 0
    20 -6 0
    -20 -6 0
    20 6 0
    -20 6 0
    20 6 0
    22 -6 0
    22 -6 0
    22 -6 0
    -22 -6 0
    22 6 0
    22 6 0
    22 6 0
    -22 6 0
    -1 -7 0
    -1 -7 0
    1 -7 0
    1 -7 0
    -1 -7 0
    1 -7 0
    1 7 0
    -1 7 0
    -3 -7 0
    3 -7 0
    -3 -7 0
    3 -7 0
    3 -7 0
    -3 -7 0
    -3 7 0
    -3 7 0
    3 7 0
    5 -7 0
    -5 -7 0
    5 -7 0
    -5 -7 0
    -5 -7 0
    5 -7 0
    -5 7 0
    5 7 0
    5 7 0
    -5 7 0
    -7 -7 0
    -7 -7 0
    7 -7 0
    7 -7 0
    7 -7 0
    -7 -7 0
    -7 7 0
    -7 7 0
    -7 7 0
    7 7 0
    7 7 0
    9 -7 0
    9 -7 0
    9 -7 0
    9 -7 0
    -9 -7 0
    9 7 0
    9 7 0
    -9 7 0
    9 7 0
    -9 7 0
    -9 7 0
    11 -7 0
    11 -7 0
    11 -7 0
    -11 -7 0
    11 -7 0
    -11 7 0
    -11 7 0
    11 7 0
    11 7 0
    11 7 0
    -11 7 0
    13 -7 0
    13 -7 0
    13 -7 0
    -13 -7 0
    13 -7 0
    13 7 0
    -13 7 0
    -13 7 0
    13 7 0
    13 7 0
    -13 7 0
    15 -7 0
    15 -7 0
    15 -7 0
    15 7 0
    -15 7 0
    -15 7 0
    15 7 0
    15 7 0
    17 -7 0
    17 -7 0
    17 -7 0
    17 7 0
    -17 7 0
    17 7 0
    19 -7 0
    19 -7 0
    19 -7 0
    19 7 0
    19 7 0
    19 7 0
    -19 7 0
    0 -8 0
    0 -8 0
    0 -8 0
    0 8 0
    -2 -8 0
    2 -8 0
    2 -8 0
    -2 -8 0
    -2 -8 0
    2 -8 0
    2 8 0
    -2 8 0
    4 -8 0
    -4 -8 0
    -4 -8 0
    4 -8 0
    4 -8 0
    -4 -8 0
    4 8 0
    -4 8 0
    6 -8 0
    6 -8 0
    -6 -8 0
    -6 -8 0
    6 -8 0
    -6 -8 0
    -6 8 0
    6 8 0
    -6 8 0
    6 8 0
    8 -8 0
    -8 -8 0
    -8 -8 0
    8 -8 0
    8 8 0
    8 8 0
    -8 8 0
    -8 8 0
    10 -8 0
    10 -8 0
    -10 -8 0
    10 8 0
    -10 8 0
    -10 8 0
    -10 8 0
    10 8 0
    12 -8 0
    -12 -8 0
    12 -8 0
    12 8 0
    -12 8 0
    12 8 0
    -12 8 0
    -12 8 0
    14 -8 0
    14 -8 0
    14 8 0
    14 8 0
    14 8 0
    -14 8 0
    -14 8 0
    16 -8 0
    16 -8 0
    16 -8 0
    16 8 0
    16 8 0
    -16 8 0
    16 8 0
    1 -9 0
    -1 -9 0
    -1 -9 0
    1 -9 0
    -1 9 0
    1 9 0
    3 -9 0
    -3 -9 0
    3 -9 0
    -3 9 0
    3 9 0
    5 -9 0
    -5 -9 0
    5 -9 0
    5 9 0
    -5 9 0
    7 -9 0
    7 -9 0
    -7 -9 0
    7 9 0
    -7 9 0
    -9 -9 0
    9 -9 0
    9 -9 0
    -9 9 0
    9 9 0
    9 9 0
    -9 9 0
    11 -9 0
    -11 -9 0
    11 -9 0
    11 9 0
    11 9 0
    -11 9 0
    -28 0 1
    28 0 -1
    28 0 -1
    28 0 -1
    26 0 -1
    26 0 -1
    -26 0 1
    26 0 -1
    24 0 -1
    24 0 -1
    -24 0 1
    24 0 -1
    -24 0 1
    22 0 -1
    -22 0 1
    22 0 -1
    22 0 -1
    -22 0 1
    20 0 -1
    -20 0 1
    -20 0 1
    20 0 -1
    -18 0 1
    18 0 -1
    -18 0 1
    18 0 -1
    16 0 -1
    -16 0 1
    16 0 -1
    -16 0 1
    -14 0 1
    14 0 -1
    14 0 -1
    -14 0 1
    -12 0 1
    12 0 -1
    -12 0 1
    12 0 -1
    -10 0 1
    10 0 -1
    10 0 -1
    -10 0 1
    -8 0 1
    -8 0 1
    8 0 -1
    8 0 -1
    6 0 -1
    -6 0 1
    4 0 -1
    -4 0 1
    4 0 -1
    -4 0 1
    2 0 -1
    2 0 -1
    -2 0 1
    -2 0 1
    2 0 -1
    2 0 1
    -2 0 -1
    2 0 1
    -2 0 -1
    -4 0 -1
    4 0 1
    -4 0 -1
    4 0 1
    -6 0 -1
    -6 0 -1
    6 0 1
    6 0 1
    8 0 1
    -8 0 -1
    8 0 1
    -8 0 -1
    -10 0 -1
    -10 0 -1
    10 0 1
    -12 0 -1
    12 0 1
    12 0 1
    -12 0 -1
    14 0 1
    -14 0 -1
    14 0 1
    -14 0 -1
    -16 0 -1
    16 0 1
    16 0 1
    -16 0 -1
    18 0 1
    18 0 1
    -18 0 -1
    -18 0 -1
    20 0 1
    -20 0 -1
    -20 0 -1
    20 0 1
    22 0 1
    22 0 1
    -22 0 -1
    -22 0 -1
    24 0 1
    -24 0 -1
    -24 0 -1
    24 0 1
    26 0 1
    -26 0 -1
    26 0 1
    28 0 1
    28 0 1
    28 0 1
    29 -1 -1
    29 -1 -1
    29 -1 -1
    29 1 -1
    29 1 -1
    29 1 -1
    -29 1 1
    27 -1 -1
    27 -1 -1
    -27 -1 1
    27 -1 -1
    27 1 -1
    -27 1 1
    27 1 -1
    27 1 -1
    -25 -1 1
    -25 -1 1
    25 -1 -1
    25 -1 -1
    25 1 -1
    25 1 -1
    -25 1 1
    25 1 -1
    -23 -1 1
    23 -1 -1
    23 -1 -1
    -23 -1 1
    23 1 -1
    -23 1 1
    23 1 -1
    -23 1 1
    23 1 -1
    21 -1 -1
    -21 -1 1
    21 -1 -1
    -21 -1 1
    21 1 -1
    21 1 -1
    -21 1 1
    -21 1 1
    21 1 -1
    -19 -1 1
    -19 -1 1
    19 -1 -1
    19 -1 -1
    19 1 -1
    19 1 -1
    -19 1 1
    -19 1 1
    19 1 -1
    17 -1 -1
    -17 -1 1
    17 -1 -1
    17 1 -1
    -17 1 1
    17 1 -1
    17 1 -1
    -17 1 1
    -15 -1 1
    15 -1 -1
    -15 -1 1
    15 -1 -1
    15 1 -1
    15 1 -1
    -15 1 1
    15 1 -1
    -15 1 1
    13 -1 -1
    13 -1 -1
    -13 -1 1
    -13 -1 1
    13 1 -1
    -13 1 1
    13 1 -1
    13 1 -1
    -13 1 1
    -11 -1 1
    -11 -1 1
    11 -1 -1
    11 -1 -1
    11 1 -1
    11 1 -1
    -11 1 1
    -11 1 1
    11 1 -1
    9 -1 -1
    9 -1 -1
    -9 -1 1
    -9 -1 1
    -9 1 1
    -9 1 1
    9 1 -1
    9 1 -1
    9 1 -1
    -7 -1 1
    7 -1 -1
    7 -1 -1
    -7 -1 1
    7 1 -1
    -7 1 1
    -7 1 1
    7 1 -1
    7 1 -1
    -5 -1 1
    5 -1 -1
    5 -1 -1
    5 -1 -1
    -5 -1 1
    -5 -1 1
    5 1 -1
    -5 1 1
    5 1 -1
    -5 1 1
    5 1 -1
    3 -1 -1
    -3 1 1
    -3 1 1
    -1 -1 1
    -1 -1 1
    1 -1 -1
    1 -1 -1
    -1 -1 1
    -1 1 1
    -1 1 1
    1 1 -1
    1 1 -1
    1 1 -1
    -1 1 1
    -1 -1 -1
    1 -1 1
    1 1 1
    -1 1 -1
    -3 -1 -1
    3 -1 1
    3 -1 1
    3 -1 1
    -3 -1 -1
    3 1 1
    -3 1 -1
    3 1 1
    -3 1 -1
    5 -1 1
    5 -1 1
    -5 -1 -1
    -5 -1 -1
    5 -1 1
    -5 1 -1
    5 1 1
    -5 1 -1
    5 1 1
    -7 -1 -1
    7 -1 1
    -7 -1 -1
    7 -1 1
    7 1 1
    7 1 1
    -7 1 -1
    -7 1 -1
    9 -1 1
    -9 -1 -1
    9 -1 1
    -9 -1 -1
    -9 1 -1
    -9 1 -1
    9 1 1
    9 1 1
    11 -1 1
    -11 -1 -1
    11 -1 1
    -11 -1 -1
    11 1 1
    11 1 1
    -11 1 -1
    -11 1 -1
    13 -1 1
    -13 -1 -1
    13 -1 1
    -13 -1 -1
    13 1 1
    13 1 1
    -13 1 -1
    -13 1 -1
    -15 -1 -1
    15 -1 1
    15 -1 1
    -15 -1 -1
    -15 1 -1
    15 1 1
    -15 1 -1
    15 1 1
    -17 -1 -1
    17 -1 1
    17 -1 1
    -17 -1 -1
    17 1 1
    -17 1 -1
    17 1 1
    -17 1 -1
    -19 -1 -1
    -19 -1 -1
    19 -1 1
    19 -1 1
    -19 1 -1
    19 1 1
    -19 1 -1
    19 1 1
    -21 -1 -1
    21 -1 1
    -21 -1 -1
    21 -1 1
    -21 1 -1
    21 1 1
    -21 1 -1
    23 -1 1
    -23 -1 -1
    23 -1 1
    -23 -1 -1
    -23 1 -1
    -23 1 -1
    23 1 1
    23 1 1
    23 1 1
    25 -1 1
    -25 -1 -1
    -25 -1 -1
    25 -1 1
    25 1 1
    25 1 1
    25 1 1
    -25 1 -1
    27 -1 1
    27 -1 1
    27 1 1
    27 1 1
    27 1 1
    -27 1 -1
    28 -2 -1
    28 -2 -1
    28 -2 -1
    28 -2 -1
    28 2 -1
    28 2 -1
    26 -2 -1
    26 -2 -1
    -26 -2 1
    26 -2 -1
    26 2 -1
    26 2 -1
    26 2 -1
    -26 2 1
    -24 -2 1
    24 -2 -1
    -24 -2 1
    24 -2 -1
    24 -2 -1
    -24 2 1
    -24 2 1
    24 2 -1
    24 2 -1
    24 2 -1
    -22 -2 1
    -22 -2 1
    22 -2 -1
    22 -2 -1
    22 -2 -1
    22 2 -1
    22 2 -1
    22 2 -1
    -22 2 1
    -22 2 1
    -20 -2 1
    20 -2 -1
    20 -2 -1
    -20 -2 1
    20 -2 -1
    20 2 -1
    -20 2 1
    20 2 -1
    20 2 -1
    -20 2 1
    18 -2 -1
    18 -2 -1
    18 -2 -1
    -18 -2 1
    -18 -2 1
    18 2 -1
    -18 2 1
    18 2 -1
    18 2 -1
    -18 2 1
    16 -2 -1
    -16 -2 1
    16 -2 -1
    16 -2 -1
    -16 -2 1
    -16 2 1
    16 2 -1
    16 2 -1
    16 2 -1
    -16 2 1
    14 -2 -1
    14 -2 -1
    -14 -2 1
    14 -2 -1
    -14 -2 1
    14 2 -1
    -14 2 1
    14 2 -1
    14 2 -1
    -14 2 1
    12 -2 -1
    -12 -2 1
    -12 -2 1
    12 -2 -1
    12 -2 -1
    12 2 -1
    12 2 -1
    12 2 -1
    -12 2 1
    -12 2 1
    10 -2 -1
    -10 -2 1
    10 -2 -1
    10 -2 -1
    -10 -2 1
    10 2 -1
    -10 2 1
    10 2 -1
    10 2 -1
    -10 2 1
    8 -2 -1
    8 -2 -1
    -8 -2 1
    -8 -2 1
    8 -2 -1
    8 2 -1
    8 2 -1
    -8 2 1
    8 2 -1
    -8 2 1
    6 -2 -1
    6 -2 -1
    -6 -2 1
    -6 -2 1
    6 -2 -1
    -6 -2 1
    -6 2 1
    6 2 -1
    -6 2 1
    6 2 -1
    -6 2 1
    4 -2 -1
    -4 -2 1
    -4 -2 1
    -4 -2 1
    4 -2 -1
    -4 2 1
    4 2 -1
    -4 2 1
    -4 2 1
    4 2 -1
    2 -2 -1
    -2 -2 1
    -2 -2 1
    2 -2 -1
    2 -2 -1
    2 -2 -1
    2 2 -1
    -2 2 1
    -2 2 1
    2 2 -1
    -2 2 1
    2 2 -1
    0 -2 -1
    0 -2 -1
    0 -2 1
    0 -2 1
    0 -2 1
    0 -2 1
    0 -2 -1
    0 2 -1
    0 2 1
    0 2 -1
    0 2 1
    0 2 -1
    -2 -2 -1
    2 -2 1
    2 -2 1
    -2 -2 -1
    2 -2 1
    -2 2 -1
    2 2 1
    -2 2 -1
    2 2 1
    2 2 1
    4 -2 1
    4 -2 1
    -4 -2 -1
    -4 -2 -1
    4 -2 1
    4 2 1
    4 2 1
    -4 2 -1
    4 2 1
    -4 2 -1
    -4 2 -1
    6 -2 1
    -6 -2 -1
    6 -2 1
    -6 -2 -1
    6 -2 1
    6 2 1
    -6 2 -1
    6 2 1
    -6 2 -1
    -6 2 -1
    6 2 1
    8 -2 1
    8 -2 1
    8 -2 1
    -8 -2 -1
    -8 -2 -1
    -8 2 -1
    -8 2 -1
    8 2 1
    8 2 1
    8 2 1
    10 -2 1
    -10 -2 -1
    -10 -2 -1
    10 -2 1
    10 -2 1
    10 2 1
    -10 2 -1
    10 2 1
    10 2 1
    -10 2 -1
    12 -2 1
    -12 -2 -1
    -12 -2 -1
    12 -2 1
    12 -2 1
    12 2 1
    12 2 1
    -12 2 -1
    -12 2 -1
    12 2 1
    -14 -2 -1
    -14 -2 -1
    14 -2 1
    14 -2 1
    14 -2 1
    14 2 1
    -14 2 -1
    14 2 1
    -14 2 -1
    14 2 1
    16 -2 1
    16 -2 1
    -16 -2 -1
    -16 -2 -1
    16 -2 1
    16 2 1
    -16 2 -1
    16 2 1
    16 2 1
    -16 2 -1
    18 -2 1
    -18 -2 -1
    -18 -2 -1
    18 -2 1
    18 -2 1
    18 2 1
    -18 2 -1
    18 2 1
    18 2 1
    -18 2 -1
    -20 -2 -1
    20 -2 1
    20 -2 1
    20 -2 1
    -20 -2 -1
    20 2 1
    20 2 1
    20 2 1
    -20 2 -1
    22 -2 1
    -22 -2 -1
    22 -2 1
    -22 -2 -1
    22 -2 1
    22 2 1
    -22 2 -1
    22 2 1
    -22 2 -1
    22 2 1
    24 -2 1
    24 -2 1
    24 -2 1
    -24 -2 -1
    -24 -2 -1
    24 2 1
    24 2 1
    24 2 1
    -24 2 -1
    26 -2 1
    26 -2 1
    -26 -2 -1
    26 -2 1
    26 2 1
    -26 2 -1
    26 2 1
    26 2 1
    28 -2 1
    28 -2 1
    28 -2 1
    28 2 1
    28 2 1
    28 2 1
    -28 2 -1
    27 -3 -1
    27 -3 -1
    27 -3 -1
    27 3 -1
    27 3 -1
    -27 3 1
    27 3 -1
    25 -3 -1
    25 -3 -1
    -25 -3 1
    25 -3 -1
    -25 3 1
    25 3 -1
    25 3 -1
    25 3 -1
    23 -3 -1
    -23 -3 1
    23 -3 -1
    -23 -3 1
    23 -3 -1
    23 3 -1
    -23 3 1
    23 3 -1
    -23 3 1
    23 3 -1
    21 -3 -1
    -21 -3 1
    21 -3 -1
    -21 -3 1
    21 3 -1
    21 3 -1
    -21 3 1
    21 3 -1
    -21 3 1
    19 -3 -1
    -19 -3 1
    19 -3 -1
    19 -3 -1
    -19 -3 1
    -19 3 1
    19 3 -1
    -19 3 1
    19 3 -1
    19 3 -1
    17 -3 -1
    -17 -3 1
    17 -3 -1
    17 -3 -1
    -17 -3 1
    -17 3 1
    17 3 -1
    17 3 -1
    -17 3 1
    17 3 -1
    15 -3 -1
    15 -3 -1
    -15 -3 1
    15 -3 -1
    -15 -3 1
    -15 3 1
    15 3 -1
    15 3 -1
    -15 3 1
    15 3 -1
    13 -3 -1
    -13 -3 1
    13 -3 -1
    13 -3 -1
    -13 -3 1
    13 3 -1
    -13 3 1
    -13 3 1
    13 3 -1
    13 3 -1
    -11 -3 1
    -11 -3 1
    11 -3 -1
    11 -3 -1
    11 -3 -1
    -11 3 1
    11 3 -1
    11 3 -1
    11 3 -1
    -11 3 1
    9 -3 -1
    9 -3 -1
    9 -3 -1
    -9 -3 1
    -9 -3 1
    9 3 -1
    -9 3 1
    -9 3 1
    9 3 -1
    7 -3 -1
    -7 -3 1
    7 -3 -1
    -7 -3 1
    -7 -3 1
    7 -3 -1
    -7 3 1
    7 3 -1
    -7 3 1
    7 3 -1
    7 3 -1
    -7 3 1
    5 -3 -1
    5 -3 -1
    -5 -3 1
    -5 -3 1
    -5 -3 1
    5 -3 -1
    5 3 -1
    5 3 -1
    5 3 -1
    -5 3 1
    -5 3 1
    -5 3 1
    3 -3 -1
    -3 -3 1
    -3 -3 1
    3 -3 -1
    3 -3 -1
    -3 -3 1
    -3 -3 1
    3 -3 -1
    -3 3 1
    -3 3 1
    3 3 -1
    3 3 -1
    3 3 -1
    -3 3 1
    1 -3 -1
    -1 -3 1
    1 -3 -1
    -1 -3 1
    -1 -3 1
    -1 -3 1
    1 -3 -1
    -1 3 1
    1 3 -1
    -1 3 1
    -1 3 1
    1 -3 1
    -1 -3 -1
    1 -3 1
    -1 -3 -1
    1 -3 1
    1 -3 1
    -1 -3 -1
    -1 3 -1
    -1 3 -1
    -1 3 -1
    1 3 1
    1 3 1
    1 3 1
    -3 -3 -1
    3 -3 1
    -3 -3 -1
    3 -3 1
    -3 3 -1
    -3 3 -1
    3 3 1
    3 3 1
    3 3 1
    -3 3 -1
    -5 -3 -1
    -5 -3 -1
    -5 -3 -1
    5 -3 1
    5 -3 1
    -5 -3 -1
    5 -3 1
    -5 3 -1
    5 3 1
    5 3 1
    -5 3 -1
    5 3 1
    -5 3 -1
    7 -3 1
    -7 -3 -1
    7 -3 1
    -7 -3 -1
    7 -3 1
    7 3 1
    -7 3 -1
    7 3 1
    -7 3 -1
    -7 3 -1
    7 3 1
    9 -3 1
    9 -3 1
    9 -3 1
    -9 -3 -1
    -9 -3 -1
    9 3 1
    9 3 1
    -9 3 -1
    9 3 1
    -9 3 -1
    11 -3 1
    -11 -3 -1
    11 -3 1
    11 -3 1
    -11 -3 -1
    -11 3 -1
    11 3 1
    11 3 1
    -11 3 -1
    11 3 1
    13 -3 1
    -13 -3 -1
    13 -3 1
    -13 -3 -1
    13 -3 1
    13 3 1
    13 3 1
    -13 3 -1
    13 3 1
    -13 3 -1
    15 -3 1
    -15 -3 -1
    15 -3 1
    -15 -3 -1
    15 -3 1
    15 3 1
    -15 3 -1
    15 3 1
    15 3 1
    -15 3 -1
    17 -3 1
    17 -3 1
    -17 -3 -1
    -17 -3 -1
    17 -3 1
    17 3 1
    -17 3 -1
    17 3 1
    -17 3 -1
    17 3 1
    19 -3 1
    -19 -3 -1
    -19 -3 -1
    19 -3 1
    19 -3 1
    19 3 1
    19 3 1
    19 3 1
    -19 3 -1
    -19 3 -1
    -21 -3 -1
    21 -3 1
    21 -3 1
    21 -3 1
    -21 -3 -1
    21 3 1
    21 3 1
    21 3 1
    -21 3 -1
    23 -3 1
    23 -3 1
    23 -3 1
    -23 -3 -1
    -23 -3 -1
    23 3 1
    -23 3 -1
    23 3 1
    23 3 1
    25 -3 1
    25 -3 1
    25 -3 1
    25 3 1
    25 3 1
    25 3 1
    -25 3 -1
    27 -3 1
    27 -3 1
    -27 -3 -1
    27 -3 1
    -27 3 -1
    27 3 1
    27 3 1
    27 3 1
    -26 -4 1
    26 -4 -1
    26 -4 -1
    26 -4 -1
    26 4 -1
    -26 4 1
    26 4 -1
    26 4 -1
    24 -4 -1
    24 -4 -1
    24 -4 -1
    -24 -4 1
    24 4 -1
    -24 4 1
    24 4 -1
    24 4 -1
    22 -4 -1
    22 -4 -1
    -22 -4 1
    22 -4 -1
    -22 -4 1
    22 4 -1
    -22 4 1
    22 4 -1
    -22 4 1
    22 4 -1
    20 -4 -1
    -20 -4 1
    -20 -4 1
    20 -4 -1
    20 -4 -1
    20 4 -1
    20 4 -1
    20 4 -1
    -20 4 1
    -20 4 1
    18 -4 -1
    18 -4 -1
    -18 -4 1
    18 -4 -1
    -18 -4 1
    18 4 -1
    18 4 -1
    -18 4 1
    18 4 -1
    -18 4 1
    16 -4 -1
    -16 -4 1
    -16 -4 1
    16 -4 -1
    16 -4 -1
    -16 4 1
    16 4 -1
    -16 4 1
    16 4 -1
    16 4 -1
    14 -4 -1
    -14 -4 1
    14 -4 -1
    14 -4 -1
    -14 -4 1
    14 4 -1
    14 4 -1
    -14 4 1
    -14 4 1
    14 4 -1
    12 -4 -1
    12 -4 -1
    -12 -4 1
    -12 -4 1
    12 -4 -1
    -12 4 1
    -12 4 1
    12 4 -1
    12 4 -1
    12 4 -1
    10 -4 -1
    -10 -4 1
    -10 -4 1
    10 -4 -1
    10 -4 -1
    10 4 -1
    -10 4 1
    10 4 -1
    -10 4 1
    -10 4 1
    10 4 -1
    -8 -4 1
    8 -4 -1
    8 -4 -1
    -8 -4 1
    -8 -4 1
    8 4 -1
    -8 4 1
    8 4 -1
    -8 4 1
    8 4 -1
    -8 4 1
    -6 -4 1
    6 -4 -1
    6 -4 -1
    6 -4 -1
    -6 -4 1
    -6 -4 1
    -6 -4 1
    6 4 -1
    6 4 -1
    -6 4 1
    6 4 -1
    -6 4 1
    -6 4 1
    4 -4 -1
    4 -4 -1
    -4 -4 1
    -4 -4 1
    4 -4 -1
    -4 -4 1
    -4 -4 1
    4 -4 -1
    4 4 -1
    -4 4 1
    -4 4 1
    4 4 -1
    4 4 -1
    -4 4 1
    -2 -4 1
    -2 -4 1
    -2 -4 1
    2 -4 -1
    2 -4 -1
    -2 -4 1
    2 -4 -1
    -2 -4 1
    -2 4 1
    2 4 -1
    -2 4 1
    -2 4 1
    0 -4 1
    0 -4 1
    0 -4 -1
    0 -4 1
    0 -4 1
    0 -4 -1
    0 -4 1
    0 -4 -1
    0 4 1
    0 4 -1
    0 4 1
    0 4 1
    2 -4 1
    2 -4 1
    -2 -4 -1
    2 -4 1
    -2 -4 -1
    2 -4 1
    -2 4 -1
    -2 4 -1
    2 4 1
    2 4 1
    -2 4 -1
    4 -4 1
    -4 -4 -1
    -4 -4 -1
    4 -4 1
    4 -4 1
    4 4 1
    -4 4 -1
    -4 4 -1
    4 4 1
    4 4 1
    -4 4 -1
    6 -4 1
    6 -4 1
    -6 -4 -1
    -6 -4 -1
    -6 4 -1
    6 4 1
    -6 4 -1
    6 4 1
    6 4 1
    -6 4 -1
    8 -4 1
    -8 -4 -1
    8 -4 1
    -8 -4 -1
    8 -4 1
    -8 -4 -1
    8 4 1
    8 4 1
    -8 4 -1
    -8 4 -1
    8 4 1
    -8 4 -1
    -10 -4 -1
    10 -4 1
    10 -4 1
    -10 -4 -1
    10 -4 1
    10 4 1
    10 4 1
    -10 4 -1
    10 4 1
    -10 4 -1
    -12 -4 -1
    12 -4 1
    12 -4 1
    12 -4 1
    -12 -4 -1
    12 4 1
    12 4 1
    -12 4 -1
    -12 4 -1
    12 4 1
    14 -4 1
    -14 -4 -1
    -14 -4 -1
    14 -4 1
    14 -4 1
    14 4 1
    -14 4 -1
    14 4 1
    -14 4 -1
    14 4 1
    16 -4 1
    16 -4 1
    16 -4 1
    -16 -4 -1
    -16 -4 -1
    -16 4 -1
    16 4 1
    16 4 1
    -16 4 -1
    16 4 1
    18 -4 1
    -18 -4 -1
    -18 -4 -1
    18 -4 1
    18 -4 1
    18 4 1
    -18 4 -1
    18 4 1
    -18 4 -1
    18 4 1
    20 -4 1
    -20 -4 -1
    -20 -4 -1
    20 -4 1
    20 -4 1
    20 4 1
    20 4 1
    20 4 1
    -20 4 -1
    -20 4 -1
    -22 -4 -1
    22 -4 1
    22 -4 1
    22 -4 1
    22 4 1
    22 4 1
    22 4 1
    24 -4 1
    24 -4 1
    -24 -4 -1
    24 -4 1
    24 4 1
    24 4 1
    -24 4 -1
    24 4 1
    26 -4 1
    26 4 1
    -26 4 -1
    26 4 1
    26 4 1
    25 -5 -1
    25 -5 -1
    25 -5 -1
    -25 -5 1
    25 5 -1
    25 5 -1
    -25 5 1
    25 5 -1
    -23 -5 1
    23 -5 -1
    23 -5 -1
    23 -5 -1
    23 5 -1
    23 5 -1
    -23 5 1
    21 -5 -1
    21 -5 -1
    21 -5 -1
    -21 -5 1
    21 5 -1
    21 5 -1
    21 5 -1
    -21 5 1
    19 -5 -1
    -19 -5 1
    -19 -5 1
    19 -5 -1
    -19 5 1
    -19 5 1
    19 5 -1
    19 5 -1
    19 5 -1
    17 -5 -1
    17 -5 -1
    -17 -5 1
    17 -5 -1
    -17 -5 1
    17 5 -1
    -17 5 1
    -17 5 1
    17 5 -1
    17 5 -1
    -15 -5 1
    15 -5 -1
    15 -5 -1
    15 -5 -1
    -15 -5 1
    15 5 -1
    -15 5 1
    -15 5 1
    15 5 -1
    15 5 -1
    -13 -5 1
    13 -5 -1
    13 -5 -1
    13 -5 -1
    -13 -5 1
    -13 5 1
    -13 5 1
    13 5 -1
    13 5 -1
    13 5 -1
    11 -5 -1
    -11 -5 1
    11 -5 -1
    11 -5 -1
    -11 -5 1
    11 5 -1
    11 5 -1
    11 5 -1
    -11 5 1
    -11 5 1
    -11 5 1
    9 -5 -1
    -9 -5 1
    -9 -5 1
    -9 -5 1
    -9 -5 1
    9 -5 -1
    9 5 -1
    9 5 -1
    -9 5 1
    -9 5 1
    9 5 -1
    -9 5 1
    -7 -5 1
    -7 -5 1
    7 -5 -1
    7 -5 -1
    7 -5 -1
    -7 -5 1
    7 -5 -1
    -7 -5 1
    7 5 -1
    7 5 -1
    -7 5 1
    7 5 -1
    -7 5 1
    5 -5 -1
    -5 -5 1
    5 -5 -1
    -5 -5 1
    -5 -5 1
    -5 -5 1
    -5 5 1
    -5 5 1
    5 5 -1
    5 5 -1
    5 5 -1
    -5 5 1
    -3 -5 1
    3 -5 -1
    3 -5 -1
    -3 -5 1
    -3 -5 1
    3 -5 -1
    -3 -5 1
    -3 -5 1
    -3 5 1
    -3 5 1
    3 5 -1
    -3 5 1
    3 5 -1
    -1 -5 1
    -1 -5 1
    -1 -5 1
    1 -5 -1
    1 -5 -1
    -1 -5 1
    1 -5 -1
    -1 5 1
    1 5 -1
    -1 5 1
    1 -5 1
    1 -5 1
    1 -5 1
    -1 -5 -1
    -1 -5 -1
    1 -5 1
    -1 -5 -1
    -1 5 -1
    1 5 1
    -1 5 -1
    1 5 1
    3 -5 1
    3 -5 1
    3 -5 1
    -3 -5 -1
    3 -5 1
    -3 -5 -1
    3 -5 1
    -3 -5 -1
    3 5 1
    -3 5 -1
    -3 5 -1
    -3 5 -1
    5 -5 1
    5 -5 1
    5 -5 1
    -5 -5 -1
    5 5 1
    5 5 1
    -5 5 -1
    -5 5 -1
    -5 5 -1
    5 5 1
    -7 -5 -1
    7 -5 1
    7 -5 1
    7 -5 1
    7 -5 1
    7 5 1
    -7 5 -1
    -7 5 -1
    -7 5 -1
    7 5 1
    7 5 1
    9 -5 1
    9 -5 1
    9 -5 1
    -9 -5 -1
    9 5 1
    -9 5 -1
    9 5 1
    -9 5 -1
    9 5 1
    11 -5 1
    11 -5 1
    11 -5 1
    -11 -5 -1
    -11 5 -1
    11 5 1
    -11 5 -1
    -11 5 -1
    11 5 1
    11 5 1
    -13 -5 -1
    13 -5 1
    13 -5 1
    13 -5 1
    -13 -5 -1
    13 5 1
    -13 5 -1
    13 5 1
    -13 5 -1
    13 5 1
    -15 -5 -1
    15 -5 1
    -15 -5 -1
    15 -5 1
    15 -5 1
    15 5 1
    15 5 1
    -15 5 -1
    15 5 1
    -15 5 -1
    -17 -5 -1
    17 -5 1
    -17 -5 -1
    17 -5 1
    17 -5 1
    17 5 1
    -17 5 -1
    17 5 1
    -17 5 -1
    17 5 1
    -19 -5 -1
    -19 -5 -1
    19 -5 1
    19 -5 1
    19 -5 1
    -19 5 -1
    19 5 1
    19 5 1
    19 5 1
    -19 5 -1
    21 -5 1
    21 -5 1
    21 -5 1
    21 5 1
    -21 5 -1
    21 5 1
    21 5 1
    23 -5 1
    23 -5 1
    -23 -5 -1
    23 -5 1
    23 5 1
    23 5 1
    -23 5 -1
    23 5 1
    22 -6 -1
    22 -6 -1
    -22 -6 1
    22 -6 -1
    22 6 -1
    22 6 -1
    22 6 -1
    -22 6 1
    20 -6 -1
    -20 -6 1
    20 -6 -1
    20 -6 -1
    20 6 -1
    -20 6 1
    20 6 -1
    -18 -6 1
    18 -6 -1
    18 -6 -1
    18 -6 -1
    -18 6 1
    -18 6 1
    18 6 -1
    18 6 -1
    18 6 -1
    -16 -6 1
    -16 -6 1
    16 -6 -1
    16 -6 -1
    16 -6 -1
    16 6 -1
    16 6 -1
    16 6 -1
    -16 6 1
    -14 -6 1
    -14 -6 1
    14 -6 -1
    -14 -6 1
    14 -6 -1
    14 -6 -1
    -14 6 1
    -14 6 1
    14 6 -1
    14 6 -1
    -12 -6 1
    -12 -6 1
    12 -6 -1
    12 -6 -1
    -12 -6 1
    12 6 -1
    -12 6 1
    12 6 -1
    12 6 -1
    -12 6 1
    -12 6 1
    -10 -6 1
    -10 -6 1
    10 -6 -1
    10 -6 -1
    -10 -6 1
    10 -6 -1
    10 -6 -1
    -10 6 1
    10 6 -1
    -10 6 1
    -10 6 1
    10 6 -1
    10 6 -1
    8 -6 -1
    -8 -6 1
    8 -6 -1
    8 -6 -1
    -8 -6 1
    -8 6 1
    -8 6 1
    8 6 -1
    -8 6 1
    6 -6 -1
    -6 -6 1
    -6 -6 1
    6 -6 -1
    -6 -6 1
    6 6 -1
    -6 6 1
    -6 6 1
    -6 6 1
    6 6 -1
    4 -6 -1
    4 -6 -1
    -4 -6 1
    -4 -6 1
    4 -6 -1
    -4 -6 1
    -4 6 1
    -4 6 1
    4 6 -1
    4 6 -1
    2 -6 -1
    -2 -6 1
    -2 -6 1
    -2 -6 1
    2 -6 -1
    2 -6 -1
    -2 6 1
    -2 6 1
    2 6 -1
    0 -6 -1
    0 -6 -1
    0 -6 1
    0 -6 -1
    0 -6 1
    0 -6 1
    0 6 -1
    0 6 1
    2 -6 1
    -2 -6 -1
    2 -6 1
    -2 -6 -1
    -2 -6 -1
    2 -6 1
    2 -6 1
    -2 6 -1
    2 6 1
    2 6 1
    -2 6 -1
    -4 -6 -1
    4 -6 1
    4 -6 1
    4 -6 1
    4 -6 1
    -4 -6 -1
    -4 -6 -1
    4 -6 1
    -4 6 -1
    4 6 1
    -4 6 -1
    4 6 1
    -6 -6 -1
    6 -6 1
    6 -6 1
    6 -6 1
    -6 -6 -1
    6 -6 1
    -6 -6 -1
    -6 6 -1
    6 6 1
    -6 6 -1
    -6 6 -1
    6 6 1
    8 -6 1
    8 -6 1
    8 -6 1
    -8 -6 -1
    -8 6 -1
    8 6 1
    8 6 1
    8 6 1
    -8 6 -1
    -8 6 -1
    -10 -6 -1
    10 -6 1
    10 -6 1
    10 -6 1
    10 -6 1
    -10 6 -1
    -10 6 -1
    10 6 1
    10 6 1
    10 6 1
    -10 6 -1
    12 -6 1
    12 -6 1
    -12 -6 -1
    12 -6 1
    -12 6 -1
    -12 6 -1
    12 6 1
    -12 6 -1
    12 6 1
    12 6 1
    14 -6 1
    14 -6 1
    14 -6 1
    -14 -6 -1
    14 6 1
    14 6 1
    -14 6 -1
    -14 6 -1
    14 6 1
    -16 -6 -1
    16 -6 1
    16 -6 1
    16 -6 1
    16 6 1
    16 6 1
    -16 6 -1
    16 6 1
    -16 6 -1
    18 -6 1
    18 -6 1
    18 6 1
    -18 6 -1
    18 6 1
    -18 6 -1
    18 6 1
    20 -6 1
    20 -6 1
    20 -6 1
    -20 -6 -1
    -20 6 -1
    20 6 1
    20 6 1
    20 6 1
    -22 -6 -1
    22 -6 1
    22 -6 1
    22 -6 1
    22 6 1
    22 6 1
    -22 6 -1
    22 6 1
    19 -7 -1
    19 -7 -1
    19 -7 -1
    -19 7 1
    19 7 -1
    19 7 -1
    19 7 -1
    17 -7 -1
    17 -7 -1
    17 -7 -1
    -17 7 1
    17 7 -1
    -17 7 1
    17 7 -1
    15 -7 -1
    15 -7 -1
    15 -7 -1
    15 -7 -1
    15 7 -1
    -15 7 1
    15 7 -1
    -15 7 1
    15 7 -1
    -13 -7 1
    13 -7 -1
    13 -7 -1
    13 -7 -1
    13 -7 -1
    13 7 -1
    -13 7 1
    13 7 -1
    -13 7 1
    13 7 -1
    -11 -7 1
    11 -7 -1
    11 -7 -1
    11 7 -1
    11 7 -1
    11 7 -1
    -11 7 1
    -11 7 1
    -11 7 1
    9 -7 -1
    -9 -7 1
    -9 -7 1
    -9 -7 1
    9 -7 -1
    9 7 -1
    -9 7 1
    9 7 -1
    -9 7 1
    9 7 -1
    -9 7 1
    -7 -7 1
    7 -7 -1
    -7 -7 1
    7 -7 -1
    7 -7 -1
    -7 -7 1
    7 7 -1
    -7 7 1
    -7 7 1
    7 7 -1
    -7 7 1
    5 -7 -1
    5 -7 -1
    -5 -7 1
    5 -7 -1
    -5 -7 1
    -5 -7 1
    -5 7 1
    5 7 -1
    -5 7 1
    5 7 -1
    -3 -7 1
    3 -7 -1
    3 -7 -1
    3 -7 -1
    -3 -7 1
    -3 -7 1
    3 7 -1
    -3 7 1
    -3 7 1
    -1 -7 1
    -1 -7 1
    1 -7 -1
    1 -7 -1
    -1 -7 1
    1 -7 -1
    -1 7 1
    1 7 -1
    1 -7 1
    -1 -7 -1
    -1 -7 -1
    1 -7 1
    -1 -7 -1
    1 7 1
    -1 7 -1
    -3 -7 -1
    -3 -7 -1
    3 -7 1
    -3 -7 -1
    3 -7 1
    3 -7 1
    -3 7 -1
    3 7 1
    -5 -7 -1
    -5 -7 -1
    5 -7 1
    -5 -7 -1
    5 -7 1
    5 -7 1
    5 7 1
    5 7 1
    -5 7 -1
    -5 7 -1
    7 -7 1
    7 -7 1
    7 -7 1
    7 -7 1
    7 -7 1
    -7 -7 -1
    -7 -7 -1
    -7 7 -1
    -7 7 -1
    7 7 1
    7 7 1
    -7 7 -1
    9 -7 1
    -9 -7 -1
    -9 -7 -1
    9 -7 1
    -9 7 -1
    9 7 1
    9 7 1
    -9 7 -1
    -9 7 -1
    9 7 1
    -11 -7 -1
    11 -7 1
    11 -7 1
    11 -7 1
    11 -7 1
    -11 7 -1
    -11 7 -1
    11 7 1
    -11 7 -1
    11 7 1
    11 7 1
    13 -7 1
    13 -7 1
    13 -7 1
    -13 -7 -1
    13 -7 1
    13 7 1
    -13 7 -1
    -13 7 -1
    13 7 1
    -13 7 -1
    15 -7 1
    15 -7 1
    15 -7 1
    15 7 1
    -15 7 -1
    15 7 1
    -15 7 -1
    15 7 1
    17 -7 1
    17 -7 1
    17 -7 1
    -17 7 -1
    17 7 1
    17 7 1
    19 -7 1
    19 -7 1
    19 -7 1
    19 7 1
    -19 7 -1
    19 7 1
    19 7 1
    16 -8 -1
    16 -8 -1
    16 8 -1
    -16 8 1
    16 8 -1
    16 8 -1
    14 -8 -1
    14 -8 -1
    -14 8 1
    14 8 -1
    14 8 -1
    -14 8 1
    14 8 -1
    -12 -8 1
    12 -8 -1
    12 8 -1
    -12 8 1
    12 8 -1
    -12 8 1
    12 8 -1
    10 -8 -1
    -10 -8 1
    10 -8 -1
    -10 8 1
    -10 8 1
    -10 8 1
    10 8 -1
    10 8 -1
    8 -8 -1
    -8 -8 1
    8 -8 -1
    8 8 -1
    8 8 -1
    -8 8 1
    -8 8 1
    6 -8 -1
    -6 -8 1
    6 -8 -1
    -6 -8 1
    -6 -8 1
    6 -8 -1
    6 8 -1
    6 8 -1
    -6 8 1
    -6 8 1
    -4 -8 1
    4 -8 -1
    -4 -8 1
    -4 -8 1
    4 -8 -1
    4 -8 -1
    -4 8 1
    -4 8 1
    4 8 -1
    2 -8 -1
    -2 -8 1
    -2 -8 1
    2 -8 -1
    2 -8 -1
    -2 -8 1
    -2 8 1
    2 8 -1
    0 -8 -1
    0 -8 1
    0 -8 -1
    0 -8 1
    0 -8 -1
    0 -8 1
    0 8 1
    0 8 -1
    2 -8 1
    -2 -8 -1
    -2 -8 -1
    -2 -8 -1
    2 -8 1
    2 -8 1
    2 8 1
    -2 8 -1
    -4 -8 -1
    -4 -8 -1
    -4 -8 -1
    4 -8 1
    4 -8 1
    4 -8 1
    4 8 1
    -4 8 -1
    6 -8 1
    -6 -8 -1
    6 -8 1
    -6 -8 -1
    -6 8 -1
    6 8 1
    -6 8 -1
    6 8 1
    -8 -8 -1
    -8 -8 -1
    8 -8 1
    8 -8 1
    8 8 1
    -8 8 -1
    -8 8 -1
    8 8 1
    10 -8 1
    -10 -8 -1
    10 -8 1
    -10 8 -1
    -10 8 -1
    10 8 1
    12 -8 1
    12 -8 1
    -12 -8 -1
    12 -8 1
    -12 8 -1
    -12 8 -1
    12 8 1
    12 8 1
    -12 8 -1
    14 -8 1
    14 -8 1
    14 -8 1
    14 -8 1
    14 8 1
    -14 8 -1
    14 8 1
    14 8 1
    16 -8 1
    16 -8 1
    16 -8 1
    16 8 1
    -16 8 -1
    16 8 1
    16 8 1
    11 -9 -1
    11 -9 -1
    -11 -9 1
    -11 9 1
    11 9 -1
    11 9 -1
    -11 9 1
    9 -9 -1
    -9 -9 1
    9 -9 -1
    9 9 -1
    -9 9 1
    9 9 -1
    -9 9 1
    -7 -9 1
    7 -9 -1
    7 9 -1
    -7 9 1
    -7 9 1
    -5 -9 1
    5 -9 -1
    5 -9 -1
    5 9 -1
    -5 9 1
    3 -9 -1
    3 -9 -1
    -3 -9 1
    3 9 -1
    -3 9 1
    1 -9 -1
    -1 -9 1
    1 -9 -1
    -1 9 1
    1 9 -1
    1 -9 1
    1 -9 1
    -1 -9 -1
    -1 9 -1
    1 9 1
    3 -9 1
    -3 -9 -1
    3 -9 1
    -3 9 -1
    3 9 1
    5 -9 1
    -5 -9 -1
    5 -9 1
    5 9 1
    -5 9 -1
    -7 -9 -1
    7 -9 1
    7 -9 1
    -7 9 -1
    7 9 1
    9 -9 1
    -9 -9 -1
    9 -9 1
    9 9 1
    -9 9 -1
    9 9 1
    -9 9 -1
    11 -9 1
    -11 -9 -1
    -11 9 -1
    11 9 1
    11 9 1
    28 0 -2
    28 0 -2
    28 0 -2
    -28 0 2
    26 0 -2
    26 0 -2
    -26 0 2
    26 0 -2
    24 0 -2
    -24 0 2
    -24 0 2
    24 0 -2
    24 0 -2
    22 0 -2
    22 0 -2
    -22 0 2
    -22 0 2
    22 0 -2
    20 0 -2
    -20 0 2
    20 0 -2
    20 0 -2
    -20 0 2
    -18 0 2
    18 0 -2
    18 0 -2
    -18 0 2
    18 0 -2
    16 0 -2
    -16 0 2
    16 0 -2
    -16 0 2
    16 0 -2
    -14 0 2
    -14 0 2
    14 0 -2
    14 0 -2
    12 0 -2
    12 0 -2
    -12 0 2
    -12 0 2
    -10 0 2
    10 0 -2
    10 0 -2
    -10 0 2
    8 0 -2
    8 0 -2
    -8 0 2
    -8 0 2
    8 0 -2
    -6 0 2
    6 0 -2
    6 0 -2
    -6 0 2
    6 0 -2
    -4 0 2
    4 0 -2
    4 0 -2
    -4 0 2
    -4 0 2
    4 0 -2
    2 0 -2
    -2 0 2
    0 0 2
    2 0 2
    4 0 2
    -4 0 -2
    4 0 2
    6 0 2
    6 0 2
    -6 0 -2
    -6 0 -2
    8 0 2
    -8 0 -2
    -8 0 -2
    8 0 2
    10 0 2
    10 0 2
    -10 0 -2
    -10 0 -2
    -12 0 -2
    -12 0 -2
    12 0 2
    12 0 2
    14 0 2
    14 0 2
    -14 0 -2
    -14 0 -2
    16 0 2
    -16 0 -2
    -16 0 -2
    16 0 2
    -18 0 -2
    18 0 2
    18 0 2
    -18 0 -2
    -20 0 -2
    -20 0 -2
    20 0 2
    20 0 2
    22 0 2
    22 0 2
    -22 0 -2
    -22 0 -2
    24 0 2
    -24 0 -2
    24 0 2
    -24 0 -2
    -26 0 -2
    26 0 2
    26 0 2
    28 0 2
    28 0 2
    29 -1 -2
    29 -1 -2
    29 -1 -2
    -29 1 2
    29 1 -2
    29 1 -2
    29 1 -2
    27 -1 -2
    -27 -1 2
    27 -1 -2
    27 -1 -2
    -27 1 2
    27 1 -2
    27 1 -2
    27 1 -2
    -25 -1 2
    25 -1 -2
    25 -1 -2
    -25 -1 2
    25 -1 -2
    -25 1 2
    25 1 -2
    25 1 -2
    25 1 -2
    23 -1 -2
    23 -1 -2
    23 -1 -2
    -23 -1 2
    -23 1 2
    23 1 -2
    -23 1 2
    23 1 -2
    -21 -1 2
    21 -1 -2
    -21 -1 2
    21 -1 -2
    21 1 -2
    -21 1 2
    21 1 -2
    -21 1 2
    21 1 -2
    -19 -1 2
    19 -1 -2
    -19 -1 2
    19 -1 -2
    19 1 -2
    -19 1 2
    19 1 -2
    19 1 -2
    -19 1 2
    -17 -1 2
    17 -1 -2
    17 -1 -2
    -17 -1 2
    17 1 -2
    17 1 -2
    -17 1 2
    17 1 -2
    -17 1 2
    15 -1 -2
    -15 -1 2
    -15 -1 2
    15 -1 -2
    -15 1 2
    15 1 -2
    15 1 -2
    -15 1 2
    15 1 -2
    13 -1 -2
    -13 -1 2
    -13 -1 2
    13 -1 -2
    -13 1 2
    13 1 -2
    13 1 -2
    -13 1 2
    13 1 -2
    11 -1 -2
    -11 -1 2
    11 -1 -2
    -11 -1 2
    11 1 -2
    11 1 -2
    -11 1 2
    -11 1 2
    11 1 -2
    9 -1 -2
    -9 -1 2
    9 -1 -2
    -9 -1 2
    9 1 -2
    -9 1 2
    9 1 -2
    -9 1 2
    9 1 -2
    -7 -1 2
    7 -1 -2
    -7 -1 2
    7 -1 -2
    -7 -1 2
    -7 1 2
    7 1 -2
    7 1 -2
    -7 1 2
    7 1 -2
    5 -1 -2
    -5 -1 2
    -5 -1 2
    5 -1 -2
    -5 -1 2
    5 1 -2
    5 1 -2
    -5 1 2
    5 1 -2
    -5 1 2
    3 -1 -2
    -3 -1 2
    3 1 -2
    -3 1 2
    -3 1 2
    3 1 -2
    3 1 -2
    -1 -1 2
    1 -1 -2
    -1 -1 2
    -1 -1 2
    1 1 -2
    -1 1 2
    -1 1 2
    1 1 -2
    1 1 -2
    1 -1 2
    1 -1 2
    -1 -1 -2
    -1 1 -2
    -1 1 -2
    1 1 2
    -3 -1 -2
    3 -1 2
    3 -1 2
    -3 -1 -2
    3 -1 2
    3 1 2
    -3 1 -2
    3 1 2
    -3 1 -2
    -3 1 -2
    -5 -1 -2
    5 -1 2
    5 -1 2
    -5 -1 -2
    5 -1 2
    -5 1 -2
    5 1 2
    5 1 2
    -5 1 -2
    7 -1 2
    -7 -1 -2
    -7 -1 -2
    7 -1 2
    7 1 2
    -7 1 -2
    -7 1 -2
    7 1 2
    9 -1 2
    -9 -1 -2
    9 -1 2
    -9 -1 -2
    -9 1 -2
    9 1 2
    -9 1 -2
    9 1 2
    -11 -1 -2
    11 -1 2
    -11 -1 -2
    11 -1 2
    -11 1 -2
    11 1 2
    -11 1 -2
    11 1 2
    13 -1 2
    -13 -1 -2
    -13 -1 -2
    13 -1 2
    -13 1 -2
    13 1 2
    13 1 2
    -13 1 -2
    -15 -1 -2
    15 -1 2
    -15 -1 -2
    15 -1 2
    -15 1 -2
    15 1 2
    -15 1 -2
    15 1 2
    -17 -1 -2
    17 -1 2
    17 -1 2
    -17 -1 -2
    -17 1 -2
    -17 1 -2
    17 1 2
    17 1 2
    19 -1 2
    -19 -1 -2
    -19 -1 -2
    19 -1 2
    19 1 2
    19 1 2
    -19 1 -2
    -19 1 -2
    -21 -1 -2
    21 -1 2
    21 -1 2
    -21 -1 -2
    -21 1 -2
    21 1 2
    21 1 2
    -21 1 -2
    -23 -1 -2
    -23 -1 -2
    23 -1 2
    23 -1 2
    23 1 2
    -23 1 -2
    -23 1 -2
    23 1 2
    25 -1 2
    -25 -1 -2
    -25 -1 -2
    25 1 2
    -25 1 -2
    25 1 2
    25 1 2
    27 -1 2
    27 -1 2
    27 1 2
    -27 1 -2
    27 1 2
    27 1 2
    28 -2 -2
    28 -2 -2
    28 -2 -2
    28 -2 -2
    28 2 -2
    -28 2 2
    28 2 -2
    28 2 -2
    26 -2 -2
    26 -2 -2
    26 -2 -2
    26 -2 -2
    -26 -2 2
    26 2 -2
    -26 2 2
    26 2 -2
    26 2 -2
    24 -2 -2
    -24 -2 2
    24 -2 -2
    24 -2 -2
    -24 -2 2
    24 2 -2
    -24 2 2
    -24 2 2
    24 2 -2
    24 2 -2
    -22 -2 2
    22 -2 -2
    -22 -2 2
    22 -2 -2
    22 -2 -2
    -22 2 2
    22 2 -2
    22 2 -2
    22 2 -2
    -20 -2 2
    20 -2 -2
    -20 -2 2
    20 -2 -2
    -20 2 2
    20 2 -2
    20 2 -2
    20 2 -2
    -20 2 2
    -18 -2 2
    18 -2 -2
    18 -2 -2
    18 -2 -2
    -18 -2 2
    -18 2 2
    18 2 -2
    -18 2 2
    18 2 -2
    18 2 -2
    -16 -2 2
    16 -2 -2
    16 -2 -2
    16 -2 -2
    -16 -2 2
    16 2 -2
    -16 2 2
    16 2 -2
    16 2 -2
    -16 2 2
    -14 -2 2
    -14 -2 2
    14 -2 -2
    14 -2 -2
    14 -2 -2
    14 2 -2
    -14 2 2
    14 2 -2
    -14 2 2
    14 2 -2
    12 -2 -2
    -12 -2 2
    12 -2 -2
    12 -2 -2
    -12 -2 2
    12 2 -2
    -12 2 2
    -12 2 2
    12 2 -2
    12 2 -2
    10 -2 -2
    -10 -2 2
    -10 -2 2
    10 -2 -2
    10 -2 -2
    -10 2 2
    10 2 -2
    -10 2 2
    10 2 -2
    10 2 -2
    8 -2 -2
    -8 -2 2
    8 -2 -2
    -8 -2 2
    -8 -2 2
    -8 2 2
    8 2 -2
    8 2 -2
    -8 2 2
    8 2 -2
    6 -2 -2
    6 -2 -2
    -6 -2 2
    -6 -2 2
    -6 -2 2
    -6 2 2
    6 2 -2
    -6 2 2
    6 2 -2
    -6 2 2
    4 -2 -2
    -4 -2 2
    4 -2 -2
    -4 -2 2
    -4 -2 2
    -4 2 2
    4 2 -2
    -2 -2 2
    2 -2 -2
    2 -2 -2
    -2 -2 2
    -2 -2 2
    2 2 -2
    -2 2 2
    2 2 -2
    -2 2 2
    2 2 -2
    -2 2 2
    0 -2 2
    0 -2 -2
    0 -2 2
    0 -2 2
    0 -2 2
    0 -2 -2
    0 -2 -2
    0 -2 2
    0 2 -2
    0 2 2
    2 -2 2
    -2 -2 -2
    2 -2 2
    2 -2 2
    -2 2 -2
    2 2 2
    2 2 2
    -2 2 -2
    -2 2 -2
    -4 -2 -2
    4 -2 2
    4 -2 2
    4 -2 2
    4 2 2
    -4 2 -2
    4 2 2
    -4 2 -2
    -4 2 -2
    4 2 2
    -6 -2 -2
    6 -2 2
    6 -2 2
    6 -2 2
    -6 -2 -2
    -6 2 -2
    -6 2 -2
    6 2 2
    6 2 2
    -6 2 -2
    6 2 2
    8 -2 2
    8 -2 2
    8 -2 2
    -8 -2 -2
    -8 -2 -2
    8 2 2
    8 2 2
    -8 2 -2
    -8 2 -2
    -10 -2 -2
    10 -2 2
    -10 -2 -2
    10 -2 2
    10 -2 2
    10 2 2
    -10 2 -2
    10 2 2
    -10 2 -2
    12 -2 2
    -12 -2 -2
    -12 -2 -2
    12 -2 2
    12 -2 2
    12 2 2
    -12 2 -2
    -12 2 -2
    12 2 2
    14 -2 2
    -14 -2 -2
    -14 -2 -2
    14 -2 2
    14 -2 2
    14 2 2
    14 2 2
    -14 2 -2
    -14 2 -2
    -16 -2 -2
    16 -2 2
    16 -2 2
    -16 -2 -2
    16 -2 2
    16 2 2
    16 2 2
    -16 2 -2
    -16 2 -2
    -18 -2 -2
    18 -2 2
    -18 -2 -2
    18 -2 2
    18 -2 2
    18 2 2
    -18 2 -2
    18 2 2
    -18 2 -2
    18 2 2
    -20 -2 -2
    -20 -2 -2
    20 -2 2
    20 -2 2
    20 -2 2
    -20 2 -2
    20 2 2
    20 2 2
    20 2 2
    -20 2 -2
    22 -2 2
    22 -2 2
    22 -2 2
    -22 -2 -2
    -22 2 -2
    22 2 2
    -22 2 -2
    22 2 2
    22 2 2
    24 -2 2
    24 -2 2
    -24 -2 -2
    24 -2 2
    -24 -2 -2
    24 2 2
    -24 2 -2
    24 2 2
    24 2 2
    26 -2 2
    26 -2 2
    -26 -2 -2
    26 -2 2
    26 2 2
    26 2 2
    -26 2 -2
    28 -2 2
    28 -2 2
    28 2 2
    -28 2 -2
    28 2 2
    28 2 2
    27 -3 -2
    27 -3 -2
    27 -3 -2
    27 3 -2
    -27 3 2
    27 3 -2
    27 3 -2
    -25 -3 2
    25 -3 -2
    25 -3 -2
    25 -3 -2
    -25 3 2
    25 3 -2
    25 3 -2
    25 3 -2
    -23 -3 2
    23 -3 -2
    23 -3 -2
    23 -3 -2
    -23 -3 2
    23 3 -2
    -23 3 2
    -23 3 2
    23 3 -2
    21 -3 -2
    21 -3 -2
    -21 -3 2
    -21 -3 2
    21 -3 -2
    -21 3 2
    21 3 -2
    21 3 -2
    -21 3 2
    21 3 -2
    -19 -3 2
    -19 -3 2
    19 -3 -2
    19 -3 -2
    19 -3 -2
    19 3 -2
    19 3 -2
    -19 3 2
    -19 3 2
    19 3 -2
    -17 -3 2
    17 -3 -2
    -17 -3 2
    17 -3 -2
    17 3 -2
    -17 3 2
    17 3 -2
    17 3 -2
    -17 3 2
    15 -3 -2
    -15 -3 2
    15 -3 -2
    15 -3 -2
    -15 -3 2
    15 3 -2
    -15 3 2
    -15 3 2
    15 3 -2
    15 3 -2
    13 -3 -2
    13 -3 -2
    -13 -3 2
    13 -3 -2
    -13 -3 2
    13 3 -2
    13 3 -2
    -13 3 2
    13 3 -2
    -13 3 2
    11 -3 -2
    11 -3 -2
    11 -3 -2
    -11 -3 2
    -11 -3 2
    -11 3 2
    11 3 -2
    11 3 -2
    11 3 -2
    -11 3 2
    -9 -3 2
    -9 -3 2
    -9 -3 2
    9 -3 -2
    9 -3 -2
    9 -3 -2
    9 3 -2
    -9 3 2
    9 3 -2
    -9 3 2
    9 3 -2
    -7 -3 2
    7 -3 -2
    -7 -3 2
    7 -3 -2
    -7 -3 2
    -7 3 2
    7 3 -2
    7 3 -2
    7 3 -2
    -7 3 2
    -7 3 2
    -5 -3 2
    5 -3 -2
    -5 -3 2
    5 -3 -2
    -5 -3 2
    5 -3 -2
    5 3 -2
    5 3 -2
    5 3 -2
    -5 3 2
    -5 3 2
    -5 3 2
    3 -3 -2
    3 -3 -2
    -3 -3 2
    -3 -3 2
    -3 -3 2
    -3 3 2
    3 3 -2
    3 3 -2
    -3 3 2
    3 3 -2
    -1 -3 2
    -1 -3 2
    -1 -3 2
    1 -3 -2
    1 -3 -2
    -1 -3 2
    -1 -3 2
    -1 3 2
    -1 3 2
    -1 3 2
    -1 3 2
    1 3 -2
    1 3 -2
    -1 -3 -2
    -1 -3 -2
    1 -3 2
    1 -3 2
    1 -3 2
    1 -3 2
    1 -3 2
    -1 -3 -2
    -1 3 -2
    1 3 2
    1 3 2
    -1 3 -2
    1 3 2
    3 -3 2
    3 -3 2
    -3 -3 -2
    3 -3 2
    3 3 2
    -3 3 -2
    -3 3 -2
    3 3 2
    3 3 2
    -3 3 -2
    -5 -3 -2
    5 -3 2
    5 -3 2
    5 3 2
    5 3 2
    -5 3 -2
    -5 3 -2
    -5 3 -2
    5 3 2
    -7 -3 -2
    7 -3 2
    -7 -3 -2
    7 -3 2
    7 -3 2
    7 3 2
    -7 3 -2
    7 3 2
    7 3 2
    -7 3 -2
    9 -3 2
    9 -3 2
    9 -3 2
    -9 -3 -2
    -9 -3 -2
    9 3 2
    -9 3 -2
    9 3 2
    9 3 2
    -9 3 -2
    -11 -3 -2
    -11 -3 -2
    11 -3 2
    11 -3 2
    11 -3 2
    11 3 2
    11 3 2
    -11 3 -2
    -11 3 -2
    11 3 2
    13 -3 2
    13 -3 2
    -13 -3 -2
    -13 -3 -2
    -13 3 -2
    13 3 2
    13 3 2
    13 3 2
    -13 3 -2
    15 -3 2
    -15 -3 -2
    15 -3 2
    -15 -3 -2
    15 -3 2
    15 3 2
    15 3 2
    -15 3 -2
    15 3 2
    -15 3 -2
    17 -3 2
    -17 -3 -2
    -17 -3 -2
    17 -3 2
    17 3 2
    -17 3 -2
    -17 3 -2
    17 3 2
    19 -3 2
    -19 -3 -2
    19 -3 2
    -19 -3 -2
    19 -3 2
    19 3 2
    -19 3 -2
    -19 3 -2
    19 3 2
    19 3 2
    21 -3 2
    21 -3 2
    21 -3 2
    -21 -3 -2
    -21 -3 -2
    21 3 2
    -21 3 -2
    21 3 2
    -21 3 -2
    21 3 2
    23 -3 2
    -23 -3 -2
    23 -3 2
    -23 -3 -2
    23 -3 2
    23 3 2
    23 3 2
    23 3 2
    -23 3 -2
    -25 -3 -2
    25 -3 2
    25 -3 2
    25 -3 2
    -25 3 -2
    25 3 2
    25 3 2
    25 3 2
    -27 -3 -2
    27 -3 2
    27 -3 2
    27 -3 2
    27 3 2
    27 3 2
    27 3 2
    26 -4 -2
    -26 -4 2
    26 -4 -2
    26 -4 -2
    26 4 -2
    26 4 -2
    -26 4 2
    26 4 -2
    24 -4 -2
    24 -4 -2
    -24 -4 2
    24 -4 -2
    -24 4 2
    24 4 -2
    24 4 -2
    24 4 -2
    -22 -4 2
    22 -4 -2
    22 -4 -2
    -22 -4 2
    22 -4 -2
    -22 4 2
    -22 4 2
    22 4 -2
    22 4 -2
    22 4 -2
    -20 -4 2
    20 -4 -2
    -20 -4 2
    20 -4 -2
    20 -4 -2
    20 4 -2
    20 4 -2
    -20 4 2
    20 4 -2
    18 -4 -2
    18 -4 -2
    -18 -4 2
    -18 -4 2
    18 -4 -2
    18 4 -2
    18 4 -2
    -18 4 2
    18 4 -2
    -18 4 2
    16 -4 -2
    -16 -4 2
    16 -4 -2
    16 -4 -2
    -16 -4 2
    16 4 -2
    16 4 -2
    -16 4 2
    -16 4 2
    14 -4 -2
    14 -4 -2
    -14 -4 2
    14 -4 -2
    -14 -4 2
    -14 4 2
    14 4 -2
    14 4 -2
    14 4 -2
    -14 4 2
    -12 -4 2
    12 -4 -2
    12 -4 -2
    -12 -4 2
    12 -4 -2
    -12 4 2
    12 4 -2
    12 4 -2
    12 4 -2
    -12 4 2
    -10 -4 2
    -10 -4 2
    -10 -4 2
    10 -4 -2
    10 -4 -2
    10 -4 -2
    -10 4 2
    10 4 -2
    10 4 -2
    10 4 -2
    -10 4 2
    8 -4 -2
    8 -4 -2
    -8 -4 2
    -8 -4 2
    -8 -4 2
    8 -4 -2
    8 4 -2
    -8 4 2
    8 4 -2
    -8 4 2
    8 4 -2
    -8 4 2
    6 -4 -2
    6 -4 -2
    6 -4 -2
    -6 -4 2
    -6 -4 2
    6 -4 -2
    -6 -4 2
    6 4 -2
    -6 4 2
    -6 4 2
    6 4 -2
    -6 4 2
    6 4 -2
    -4 -4 2
    4 -4 -2
    -4 -4 2
    -4 -4 2
    4 -4 -2
    -4 -4 2
    4 4 -2
    -4 4 2
    -4 4 2
    -4 4 2
    4 4 -2
    4 4 -2
    -2 -4 2
    -2 -4 2
    -2 -4 2
    2 -4 -2
    2 -4 -2
    -2 -4 2
    2 -4 -2
    2 4 -2
    -2 4 2
    2 4 -2
    -2 4 2
    -2 4 2
    0 -4 -2
    0 -4 2
    0 -4 -2
    0 -4 2
    0 -4 2
    0 -4 2
    0 -4 -2
    0 4 2
    0 4 -2
    0 4 2
    0 4 2
    2 -4 2
    2 -4 2
    2 -4 2
    2 -4 2
    -2 -4 -2
    -2 -4 -2
    2 -4 2
    -2 -4 -2
    -2 4 -2
    2 4 2
    -2 4 -2
    2 4 2
    -2 4 -2
    -4 -4 -2
    4 -4 2
    4 -4 2
    -4 -4 -2
    4 -4 2
    -4 4 -2
    4 4 2
    -4 4 -2
    4 4 2
    4 4 2
    -4 4 -2
    6 -4 2
    6 -4 2
    6 -4 2
    -6 -4 -2
    -6 4 -2
    6 4 2
    6 4 2
    -6 4 -2
    -6 4 -2
    6 4 2
    -8 -4 -2
    8 -4 2
    8 -4 2
    8 -4 2
    8 4 2
    -8 4 -2
    -8 4 -2
    8 4 2
    8 4 2
    -10 -4 -2
    -10 -4 -2
    10 -4 2
    10 -4 2
    10 -4 2
    -10 4 -2
    -10 4 -2
    10 4 2
    10 4 2
    -10 4 -2
    10 4 2
    12 -4 2
    12 -4 2
    12 -4 2
    -12 -4 -2
    -12 -4 -2
    12 4 2
    -12 4 -2
    12 4 2
    12 4 2
    -12 4 -2
    14 -4 2
    -14 -4 -2
    -14 -4 -2
    14 -4 2
    14 4 2
    14 4 2
    -14 4 -2
    14 4 2
    -14 4 -2
    16 -4 2
    -16 -4 -2
    16 -4 2
    -16 -4 -2
    16 -4 2
    -16 4 -2
    -16 4 -2
    16 4 2
    16 4 2
    16 4 2
    -18 -4 -2
    18 -4 2
    18 -4 2
    18 -4 2
    -18 -4 -2
    18 4 2
    18 4 2
    -18 4 -2
    -18 4 -2
    18 4 2
    20 -4 2
    -20 -4 -2
    20 -4 2
    20 -4 2
    -20 -4 -2
    -20 4 -2
    20 4 2
    -20 4 -2
    20 4 2
    20 4 2
    22 -4 2
    22 -4 2
    22 -4 2
    -22 -4 -2
    22 4 2
    22 4 2
    -22 4 -2
    22 4 2
    24 -4 2
    -24 -4 -2
    24 -4 2
    24 -4 2
    24 4 2
    -24 4 -2
    24 4 2
    -26 -4 -2
    26 -4 2
    26 -4 2
    26 -4 2
    -26 4 -2
    26 4 2
    26 4 2
    26 4 2
    25 -5 -2
    -25 -5 2
    25 -5 -2
    25 -5 -2
    25 5 -2
    -25 5 2
    25 5 -2
    25 5 -2
    23 -5 -2
    23 -5 -2
    -23 -5 2
    23 -5 -2
    -23 5 2
    23 5 -2
    23 5 -2
    23 5 -2
    21 -5 -2
    21 -5 -2
    21 -5 -2
    -21 -5 2
    21 5 -2
    21 5 -2
    -21 5 2
    21 5 -2
    -19 -5 2
    -19 -5 2
    19 -5 -2
    19 -5 -2
    19 -5 -2
    19 5 -2
    19 5 -2
    -19 5 2
    -19 5 2
    19 5 -2
    17 -5 -2
    17 -5 -2
    -17 -5 2
    17 -5 -2
    -17 -5 2
    -17 5 2
    17 5 -2
    -17 5 2
    17 5 -2
    17 5 -2
    -15 -5 2
    -15 -5 2
    15 -5 -2
    15 -5 -2
    15 -5 -2
    15 5 -2
    -15 5 2
    -15 5 2
    15 5 -2
    15 5 -2
    13 -5 -2
    13 -5 -2
    -13 -5 2
    13 -5 -2
    -13 -5 2
    -13 5 2
    -13 5 2
    13 5 -2
    13 5 -2
    13 5 -2
    -11 -5 2
    -11 -5 2
    11 -5 -2
    -11 -5 2
    -11 5 2
    11 5 -2
    11 5 -2
    11 5 -2
    -11 5 2
    -11 5 2
    9 -5 -2
    9 -5 -2
    -9 -5 2
    9 -5 -2
    -9 -5 2
    -9 -5 2
    9 5 -2
    -9 5 2
    -9 5 2
    9 5 -2
    -9 5 2
    9 5 -2
    7 -5 -2
    -7 -5 2
    7 -5 -2
    -7 -5 2
    -7 -5 2
    -7 -5 2
    -7 5 2
    7 5 -2
    -7 5 2
    7 5 -2
    -7 5 2
    7 5 -2
    -5 -5 2
    -5 -5 2
    -5 -5 2
    -5 -5 2
    5 -5 -2
    -5 5 2
    5 5 -2
    5 5 -2
    -5 5 2
    5 5 -2
    -5 5 2
    -3 -5 2
    -3 -5 2
    3 -5 -2
    3 -5 -2
    3 -5 -2
    -3 -5 2
    -3 -5 2
    3 5 -2
    -3 5 2
    3 5 -2
    -3 5 2
    -3 5 2
    1 -5 -2
    1 -5 -2
    -1 -5 2
    -1 -5 2
    1 -5 -2
    -1 -5 2
    -1 -5 2
    -1 5 2
    -1 5 2
    1 5 -2
    1 -5 2
    1 -5 2
    -1 -5 -2
    1 -5 2
    -1 -5 -2
    -1 -5 -2
    1 -5 2
    1 5 2
    1 5 2
    1 5 2
    -1 5 -2
    3 -5 2
    3 -5 2
    3 -5 2
    -3 -5 -2
    -3 -5 -2
    3 -5 2
    -3 -5 -2
    -3 5 -2
    3 5 2
    -3 5 -2
    3 5 2
    5 -5 2
    5 -5 2
    5 -5 2
    -5 -5 -2
    5 -5 2
    -5 5 -2
    5 5 2
    5 5 2
    -5 5 -2
    -5 5 -2
    5 5 2
    -7 -5 -2
    7 -5 2
    7 -5 2
    7 -5 2
    -7 5 -2
    7 5 2
    -7 5 -2
    7 5 2
    7 5 2
    -7 5 -2
    9 -5 2
    -9 -5 -2
    9 -5 2
    9 -5 2
    -9 5 -2
    9 5 2
    9 5 2
    9 5 2
    -9 5 -2
    -9 5 -2
    11 -5 2
    -11 -5 -2
    11 -5 2
    11 -5 2
    -11 5 -2
    11 5 2
    -11 5 -2
    11 5 2
    -11 5 -2
    11 5 2
    13 -5 2
    13 -5 2
    13 -5 2
    -13 -5 -2
    -13 5 -2
    13 5 2
    -13 5 -2
    13 5 2
    13 5 2
    15 -5 2
    15 -5 2
    15 -5 2
    -15 -5 -2
    15 5 2
    15 5 2
    15 5 2
    -15 5 -2
    -15 5 -2
    17 -5 2
    17 -5 2
    -17 -5 -2
    17 -5 2
    -17 -5 -2
    17 5 2
    -17 5 -2
    17 5 2
    17 5 2
    -19 -5 -2
    19 -5 2
    19 -5 2
    -19 -5 -2
    19 -5 2
    -19 5 -2
    -19 5 -2
    19 5 2
    19 5 2
    19 5 2
    21 -5 2
    -21 -5 -2
    21 -5 2
    21 -5 2
    21 5 2
    21 5 2
    21 5 2
    -21 5 -2
    23 -5 2
    23 -5 2
    23 -5 2
    23 5 2
    23 5 2
    -23 5 -2
    23 5 2
    22 -6 -2
    22 -6 -2
    -22 -6 2
    22 6 -2
    22 6 -2
    -22 6 2
    22 6 -2
    -20 -6 2
    20 -6 -2
    20 -6 -2
    20 -6 -2
    20 6 -2
    -20 6 2
    20 6 -2
    18 -6 -2
    18 -6 -2
    18 -6 -2
    -18 6 2
    18 6 -2
    18 6 -2
    18 6 -2
    -18 6 2
    16 -6 -2
    16 -6 -2
    -16 -6 2
    16 -6 -2
    -16 -6 2
    -16 6 2
    16 6 -2
    -16 6 2
    16 6 -2
    16 6 -2
    -14 -6 2
    14 -6 -2
    -14 -6 2
    14 -6 -2
    14 6 -2
    14 6 -2
    -14 6 2
    14 6 -2
    -14 6 2
    12 -6 -2
    12 -6 -2
    12 -6 -2
    12 -6 -2
    -12 -6 2
    -12 -6 2
    -12 -6 2
    -12 6 2
    -12 6 2
    12 6 -2
    12 6 -2
    -12 6 2
    12 6 -2
    -10 -6 2
    10 -6 -2
    -10 -6 2
    10 -6 -2
    -10 -6 2
    10 -6 -2
    -10 -6 2
    10 6 -2
    10 6 -2
    -10 6 2
    -10 6 2
    10 6 -2
    -10 6 2
    -8 -6 2
    8 -6 -2
    8 -6 -2
    -8 -6 2
    -8 -6 2
    -8 -6 2
    -8 6 2
    8 6 -2
    8 6 -2
    8 6 -2
    -8 6 2
    -8 6 2
    -6 -6 2
    -6 -6 2
    -6 -6 2
    -6 -6 2
    -6 -6 2
    6 -6 -2
    6 -6 -2
    6 6 -2
    -6 6 2
    -6 6 2
    -6 6 2
    6 6 -2
    -4 -6 2
    4 -6 -2
    4 -6 -2
    -4 -6 2
    -4 -6 2
    -4 -6 2
    -4 -6 2
    4 -6 -2
    -4 6 2
    4 6 -2
    -4 6 2
    4 6 -2
    -2 -6 2
    2 -6 -2
    2 -6 -2
    -2 -6 2
    2 -6 -2
    -2 -6 2
    -2 -6 2
    -2 -6 2
    -2 6 2
    2 6 -2
    -2 6 2
    0 -6 2
    0 -6 -2
    0 -6 2
    0 -6 2
    0 -6 2
    0 -6 -2
    0 -6 2
    0 6 2
    0 6 -2
    0 6 2
    2 -6 2
    2 -6 2
    -2 -6 -2
    2 -6 2
    -2 -6 -2
    -2 -6 -2
    2 -6 2
    2 -6 2
    -2 6 -2
    2 6 2
    2 6 2
    4 -6 2
    4 -6 2
    4 -6 2
    -4 -6 -2
    -4 -6 -2
    -4 -6 -2
    -4 6 -2
    4 6 2
    -4 6 -2
    4 6 2
    -6 -6 -2
    -6 -6 -2
    6 -6 2
    6 -6 2
    6 -6 2
    6 -6 2
    6 6 2
    -6 6 -2
    -6 6 -2
    6 6 2
    -6 6 -2
    8 -6 2
    8 -6 2
    8 -6 2
    -8 -6 -2
    8 -6 2
    8 6 2
    8 6 2
    -8 6 -2
    -8 6 -2
    -8 6 -2
    8 6 2
    -10 -6 -2
    10 -6 2
    10 -6 2
    10 -6 2
    -10 6 -2
    -10 6 -2
    10 6 2
    -10 6 -2
    10 6 2
    10 6 2
    12 -6 2
    -12 -6 -2
    12 -6 2
    12 -6 2
    12 6 2
    12 6 2
    -12 6 -2
    -12 6 -2
    12 6 2
    -12 6 -2
    -14 -6 -2
    14 -6 2
    14 -6 2
    14 -6 2
    14 6 2
    -14 6 -2
    14 6 2
    -14 6 -2
    14 6 2
    16 -6 2
    16 -6 2
    -16 -6 -2
    16 -6 2
    16 6 2
    -16 6 -2
    -16 6 -2
    16 6 2
    16 6 2
    18 -6 2
    18 -6 2
    18 -6 2
    18 6 2
    18 6 2
    -18 6 -2
    18 6 2
    20 -6 2
    20 -6 2
    20 -6 2
    20 6 2
    20 6 2
    20 6 2
    -20 6 -2
    22 -6 2
    22 -6 2
    22 -6 2
    22 6 2
    -22 6 -2
    22 6 2
    22 6 2
    -19 -7 2
    19 -7 -2
    19 -7 -2
    19 -7 -2
    -19 7 2
    19 7 -2
    19 7 -2
    19 7 -2
    17 -7 -2
    -17 -7 2
    17 -7 -2
    -17 -7 2
    17 -7 -2
    17 7 -2
    17 7 -2
    -17 7 2
    17 7 -2
    -17 7 2
    15 -7 -2
    15 -7 -2
    15 -7 -2
    -15 -7 2
    -15 -7 2
    15 -7 -2
    15 7 -2
    15 7 -2
    -15 7 2
    15 7 -2
    13 -7 -2
    13 -7 -2
    13 7 -2
    13 7 -2
    -13 7 2
    13 7 -2
    -13 7 2
    11 -7 -2
    -11 -7 2
    -11 -7 2
    11 -7 -2
    -11 7 2
    -11 7 2
    11 7 -2
    -11 7 2
    11 7 -2
    11 7 -2
    -9 -7 2
    -9 -7 2
    9 -7 -2
    -9 -7 2
    9 -7 -2
    -9 7 2
    9 7 -2
    -9 7 2
    9 7 -2
    9 7 -2
    -9 7 2
    -7 -7 2
    -7 -7 2
    7 -7 -2
    -7 -7 2
    7 -7 -2
    7 -7 -2
    -7 7 2
    7 7 -2
    -7 7 2
    -7 7 2
    7 7 -2
    5 -7 -2
    5 -7 -2
    -5 -7 2
    -5 -7 2
    5 -7 -2
    -5 -7 2
    -5 7 2
    -5 7 2
    5 7 -2
    5 7 -2
    3 -7 -2
    3 -7 -2
    -3 -7 2
    3 -7 -2
    -3 -7 2
    -3 -7 2
    3 7 -2
    -3 7 2
    -3 7 2
    -1 -7 2
    1 -7 -2
    1 -7 -2
    -1 -7 2
    1 -7 -2
    -1 -7 2
    -1 7 2
    1 7 -2
    -1 -7 -2
    1 -7 2
    -1 -7 -2
    1 -7 2
    -1 -7 -2
    1 -7 2
    1 -7 2
    1 7 2
    -3 -7 -2
    3 -7 2
    3 -7 2
    3 -7 2
    3 -7 2
    3 -7 2
    -3 -7 -2
    -3 -7 -2
    3 7 2
    -3 7 -2
    3 7 2
    5 -7 2
    -5 -7 -2
    -5 -7 -2
    5 -7 2
    5 -7 2
    5 -7 2
    5 -7 2
    5 7 2
    -5 7 -2
    5 7 2
    -5 7 -2
    7 -7 2
    -7 -7 -2
    7 -7 2
    7 -7 2
    -7 -7 -2
    -7 7 -2
    -7 7 -2
    7 7 2
    7 7 2
    -7 7 -2
    9 -7 2
    9 -7 2
    -9 -7 -2
    9 -7 2
    9 -7 2
    -9 -7 -2
    -9 7 -2
    9 7 2
    -9 7 -2
    9 7 2
    -9 7 -2
    11 -7 2
    11 -7 2
    -11 -7 -2
    11 -7 2
    11 -7 2
    -11 7 -2
    -11 7 -2
    11 7 2
    11 7 2
    11 7 2
    13 -7 2
    -13 -7 -2
    13 -7 2
    13 -7 2
    13 -7 2
    -13 7 -2
    13 7 2
    -13 7 -2
    13 7 2
    13 7 2
    -13 7 -2
    15 -7 2
    15 -7 2
    15 -7 2
    -15 7 -2
    15 7 2
    -15 7 -2
    15 7 2
    15 7 2
    17 -7 2
    17 -7 2
    17 -7 2
    17 7 2
    -17 7 -2
    17 7 2
    17 7 2
    19 -7 2
    19 -7 2
    19 -7 2
    19 7 2
    19 7 2
    -19 7 -2
    19 7 2
    16 -8 -2
    16 -8 -2
    16 8 -2
    16 8 -2
    16 8 -2
    -16 8 2
    14 -8 -2
    14 -8 -2
    14 8 -2
    -14 8 2
    -14 8 2
    14 8 -2
    14 8 -2
    -12 -8 2
    12 -8 -2
    12 -8 -2
    12 8 -2
    -12 8 2
    -12 8 2
    12 8 -2
    -12 8 2
    10 -8 -2
    10 -8 -2
    -10 -8 2
    10 8 -2
    -10 8 2
    -10 8 2
    -10 8 2
    10 8 -2
    -8 -8 2
    8 -8 -2
    8 -8 -2
    8 8 -2
    -8 8 2
    8 8 -2
    -8 8 2
    -6 -8 2
    -6 -8 2
    6 -8 -2
    6 -8 -2
    6 -8 -2
    -6 -8 2
    -6 8 2
    -6 8 2
    6 8 -2
    -4 -8 2
    4 -8 -2
    -4 -8 2
    -4 -8 2
    4 -8 -2
    4 -8 -2
    4 8 -2
    -4 8 2
    2 -8 -2
    2 -8 -2
    2 -8 -2
    -2 -8 2
    -2 -8 2
    -2 -8 2
    2 8 -2
    -2 8 2
    0 -8 -2
    0 -8 2
    0 -8 2
    0 -8 -2
    0 8 2
    0 8 -2
    2 -8 2
    -2 -8 -2
    -2 -8 -2
    -2 -8 -2
    2 -8 2
    -2 8 -2
    2 8 2
    4 -8 2
    -4 -8 -2
    4 -8 2
    4 -8 2
    -4 8 -2
    4 8 2
    -6 -8 -2
    -6 -8 -2
    6 -8 2
    6 -8 2
    6 8 2
    6 8 2
    -6 8 -2
    8 -8 2
    -8 -8 -2
    8 -8 2
    8 -8 2
    -8 -8 -2
    8 -8 2
    -8 8 -2
    8 8 2
    8 8 2
    -8 8 -2
    -10 -8 -2
    10 -8 2
    10 -8 2
    10 8 2
    -10 8 -2
    -10 8 -2
    -10 8 -2
    10 8 2
    -12 -8 -2
    12 -8 2
    12 -8 2
    12 -8 2
    12 -8 2
    12 8 2
    -12 8 -2
    -12 8 -2
    12 8 2
    -12 8 -2
    14 -8 2
    14 -8 2
    14 -8 2
    14 -8 2
    14 8 2
    14 8 2
    -14 8 -2
    14 8 2
    16 -8 2
    16 -8 2
    16 -8 2
    16 -8 2
    -16 8 -2
    16 8 2
    16 8 2
    16 8 2
    11 -9 -2
    -11 -9 2
    11 -9 -2
    -11 9 2
    11 9 -2
    11 9 -2
    -11 9 2
    9 -9 -2
    9 -9 -2
    -9 -9 2
    -9 9 2
    -9 9 2
    9 9 -2
    7 -9 -2
    7 -9 -2
    -7 -9 2
    -7 9 2
    -7 9 2
    7 9 -2
    -5 -9 2
    5 -9 -2
    5 9 -2
    -5 9 2
    3 -9 -2
    -3 -9 2
    3 -9 -2
    -3 9 2
    3 9 -2
    1 -9 -2
    1 -9 -2
    -1 -9 2
    1 9 -2
    -1 9 2
    -1 -9 -2
    1 -9 2
    -1 -9 -2
    -1 9 -2
    1 9 2
    3 -9 2
    -3 -9 -2
    3 9 2
    -3 9 -2
    5 -9 2
    -5 -9 -2
    5 -9 2
    -5 9 -2
    5 9 2
    7 -9 2
    7 -9 2
    -7 -9 -2
    7 9 2
    -7 9 -2
    7 9 2
    9 -9 2
    -9 -9 -2
    9 -9 2
    9 9 2
    9 9 2
    -9 9 -2
    28 0 -3
    28 0 -3
    -28 0 3
    28 0 -3
    26 0 -3
    -26 0 3
    26 0 -3
    26 0 -3
    -24 0 3
    24 0 -3
    -24 0 3
    24 0 -3
    24 0 -3
    22 0 -3
    -22 0 3
    22 0 -3
    -22 0 3
    22 0 -3
    -20 0 3
    -20 0 3
    20 0 -3
    20 0 -3
    20 0 -3
    18 0 -3
    -18 0 3
    18 0 -3
    -18 0 3
    18 0 -3
    -16 0 3
    -16 0 3
    16 0 -3
    16 0 -3
    16 0 -3
    14 0 -3
    14 0 -3
    -14 0 3
    14 0 -3
    -14 0 3
    12 0 -3
    12 0 -3
    -12 0 3
    12 0 -3
    -12 0 3
    -10 0 3
    10 0 -3
    10 0 -3
    -10 0 3
    10 0 -3
    8 0 -3
    -8 0 3
    8 0 -3
    -8 0 3
    8 0 -3
    -6 0 3
    6 0 -3
    -6 0 3
    6 0 -3
    6 0 -3
    -6 0 3
    -4 0 3
    -4 0 3
    -4 0 3
    4 0 -3
    4 0 -3
    4 0 -3
    -2 0 3
    2 0 -3
    2 0 -3
    2 0 -3
    -2 0 3
    -2 0 3
    0 0 3
    0 0 -3
    0 0 3
    2 0 3
    2 0 3
    -2 0 -3
    -4 0 -3
    4 0 3
    4 0 3
    -4 0 -3
    -6 0 -3
    6 0 3
    -6 0 -3
    6 0 3
    8 0 3
    -8 0 -3
    -8 0 -3
    -10 0 -3
    -10 0 -3
    10 0 3
    10 0 3
    -12 0 -3
    -12 0 -3
    12 0 3
    12 0 3
    14 0 3
    14 0 3
    -14 0 -3
    -14 0 -3
    16 0 3
    -16 0 -3
    16 0 3
    18 0 3
    -18 0 -3
    -18 0 -3
    18 0 3
    20 0 3
    -20 0 -3
    20 0 3
    -20 0 -3
    -22 0 -3
    -22 0 -3
    22 0 3
    22 0 3
    24 0 3
    24 0 3
    -24 0 -3
    26 0 3
    26 0 3
    -26 0 -3
    28 0 3
    28 0 3
    29 -1 -3
    29 -1 -3
    29 1 -3
    29 1 -3
    -29 1 3
    29 1 -3
    27 -1 -3
    27 -1 -3
    27 -1 -3
    -27 -1 3
    27 1 -3
    27 1 -3
    27 1 -3
    -27 1 3
    25 -1 -3
    25 -1 -3
    25 -1 -3
    -25 -1 3
    -25 -1 3
    25 1 -3
    25 1 -3
    25 1 -3
    -25 1 3
    23 -1 -3
    23 -1 -3
    -23 -1 3
    -23 -1 3
    23 -1 -3
    23 1 -3
    23 1 -3
    -23 1 3
    -23 1 3
    23 1 -3
    21 -1 -3
    21 -1 -3
    21 -1 -3
    -21 -1 3
    -21 -1 3
    21 1 -3
    21 1 -3
    21 1 -3
    -21 1 3
    -21 1 3
    -19 -1 3
    -19 -1 3
    19 -1 -3
    19 -1 -3
    19 -1 -3
    19 1 -3
    19 1 -3
    19 1 -3
    -19 1 3
    -19 1 3
    17 -1 -3
    -17 -1 3
    -17 -1 3
    17 -1 -3
    17 1 -3
    17 1 -3
    17 1 -3
    -17 1 3
    -17 1 3
    -15 -1 3
    -15 -1 3
    15 -1 -3
    15 -1 -3
    15 1 -3
    15 1 -3
    15 1 -3
    -15 1 3
    -15 1 3
    -13 -1 3
    13 -1 -3
    -13 -1 3
    13 -1 -3
    -13 1 3
    13 1 -3
    -13 1 3
    13 1 -3
    13 1 -3
    -11 -1 3
    11 -1 -3
    -11 -1 3
    11 -1 -3
    11 1 -3
    11 1 -3
    -11 1 3
    11 1 -3
    -11 1 3
    9 -1 -3
    -9 -1 3
    -9 -1 3
    9 -1 -3
    -9 1 3
    9 1 -3
    9 1 -3
    9 1 -3
    -9 1 3
    -7 -1 3
    7 -1 -3
    7 -1 -3
    -7 -1 3
    7 -1 -3
    -7 1 3
    7 1 -3
    -7 1 3
    7 1 -3
    7 1 -3
    5 -1 -3
    -5 -1 3
    -5 -1 3
    -5 -1 3
    -5 1 3
    5 1 -3
    -5 1 3
    5 1 -3
    5 1 -3
    3 -1 -3
    -3 -1 3
    -3 -1 3
    -3 -1 3
    3 -1 -3
    3 1 -3
    -3 1 3
    3 1 -3
    -3 1 3
    3 1 -3
    1 -1 -3
    -1 -1 3
    -1 -1 3
    -1 -1 3
    1 1 -3
    -1 1 3
    1 -1 3
    -3 -1 -3
    3 -1 3
    3 -1 3
    3 -1 3
    -3 1 -3
    3 1 3
    3 1 3
    -3 1 -3
    -3 1 -3
    5 -1 3
    -5 -1 -3
    -5 -1 -3
    5 -1 3
    -5 1 -3
    5 1 3
    5 1 3
    -5 1 -3
    -7 -1 -3
    7 -1 3
    7 -1 3
    -7 -1 -3
    7 -1 3
    -7 1 -3
    7 1 3
    7 1 3
    -7 1 -3
    9 -1 3
    -9 -1 -3
    9 -1 3
    -9 -1 -3
    -9 1 -3
    -9 1 -3
    9 1 3
    9 1 3
    11 -1 3
    11 -1 3
    -11 -1 -3
    -11 -1 -3
    -11 1 -3
    11 1 3
    11 1 3
    -11 1 -3
    13 -1 3
    -13 -1 -3
    -13 -1 -3
    13 -1 3
    -13 1 -3
    13 1 3
    13 1 3
    -13 1 -3
    -15 -1 -3
    15 -1 3
    15 -1 3
    -15 -1 -3
    15 1 3
    -15 1 -3
    15 1 3
    -15 1 -3
    17 -1 3
    17 -1 3
    -17 -1 -3
    -17 -1 -3
    17 1 3
    17 1 3
    -17 1 -3
    -17 1 -3
    -19 -1 -3
    -19 -1 -3
    19 -1 3
    19 -1 3
    19 1 3
    19 1 3
    -19 1 -3
    -19 1 -3
    21 -1 3
    -21 -1 -3
    21 -1 3
    -21 -1 -3
    -21 1 -3
    -21 1 -3
    21 1 3
    21 1 3
    -23 -1 -3
    23 -1 3
    23 -1 3
    -23 1 -3
    23 1 3
    -23 1 -3
    23 1 3
    25 -1 3
    -25 -1 -3
    -25 -1 -3
    25 -1 3
    25 1 3
    25 1 3
    27 -1 3
    27 -1 3
    27 1 3
    27 1 3
    -27 1 -3
    27 1 3
    28 -2 -3
    28 -2 -3
    -28 2 3
    28 2 -3
    28 2 -3
    28 2 -3
    26 -2 -3
    26 -2 -3
    26 -2 -3
    26 -2 -3
    -26 -2 3
    26 2 -3
    -26 2 3
    26 2 -3
    26 2 -3
    24 -2 -3
    24 -2 -3
    24 -2 -3
    -24 -2 3
    24 -2 -3
    -24 -2 3
    24 2 -3
    -24 2 3
    24 2 -3
    24 2 -3
    -22 -2 3
    -22 -2 3
    22 -2 -3
    22 -2 -3
    22 -2 -3
    22 2 -3
    -22 2 3
    22 2 -3
    -22 2 3
    22 2 -3
    20 -2 -3
    -20 -2 3
    20 -2 -3
    20 -2 -3
    -20 -2 3
    20 2 -3
    -20 2 3
    20 2 -3
    20 2 -3
    -20 2 3
    -18 -2 3
    -18 -2 3
    18 -2 -3
    18 -2 -3
    18 -2 -3
    -18 2 3
    18 2 -3
    -18 2 3
    18 2 -3
    18 2 -3
    16 -2 -3
    16 -2 -3
    -16 -2 3
    16 -2 -3
    -16 -2 3
    -16 2 3
    16 2 -3
    16 2 -3
    16 2 -3
    -16 2 3
    14 -2 -3
    -14 -2 3
    14 -2 -3
    14 -2 -3
    -14 -2 3
    14 2 -3
    -14 2 3
    14 2 -3
    -14 2 3
    14 2 -3
    12 -2 -3
    12 -2 -3
    -12 -2 3
    12 -2 -3
    -12 -2 3
    12 2 -3
    12 2 -3
    12 2 -3
    -12 2 3
    -12 2 3
    10 -2 -3
    10 -2 -3
    -10 -2 3
    -10 -2 3
    -10 -2 3
    10 2 -3
    -10 2 3
    10 2 -3
    -10 2 3
    10 2 -3
    -8 -2 3
    -8 -2 3
    8 -2 -3
    8 -2 -3
    8 -2 -3
    -8 -2 3
    8 2 -3
    8 2 -3
    8 2 -3
    -8 2 3
    -8 2 3
    -6 -2 3
    6 -2 -3
    -6 -2 3
    -6 -2 3
    -6 2 3
    -6 2 3
    6 2 -3
    6 2 -3
    6 2 -3
    4 -2 -3
    -4 -2 3
    -4 -2 3
    -4 -2 3
    4 -2 -3
    4 -2 -3
    -4 2 3
    -4 2 3
    -4 2 3
    4 2 -3
    4 2 -3
    4 2 -3
    -2 -2 3
    -2 -2 3
    -2 -2 3
    2 -2 -3
    -2 2 3
    2 2 -3
    2 2 -3
    -2 2 3
    2 2 -3
    -2 2 3
    0 -2 3
    0 -2 3
    0 -2 3
    0 -2 3
    0 2 -3
    0 2 3
    -2 -2 -3
    2 -2 3
    2 -2 3
    2 -2 3
    -2 2 -3
    -2 2 -3
    2 2 3
    -2 2 -3
    2 2 3
    4 -2 3
    4 -2 3
    -4 -2 -3
    4 -2 3
    -4 2 -3
    4 2 3
    4 2 3
    -4 2 -3
    -6 -2 -3
    6 -2 3
    6 -2 3
    6 -2 3
    -6 -2 -3
    -6 2 -3
    -6 2 -3
    -6 2 -3
    6 2 3
    6 2 3
    -8 -2 -3
    -8 -2 -3
    8 -2 3
    8 -2 3
    8 -2 3
    8 2 3
    -8 2 -3
    -8 2 -3
    8 2 3
    10 -2 3
    -10 -2 -3
    10 -2 3
    10 -2 3
    -10 -2 -3
    -10 2 -3
    -10 2 -3
    10 2 3
    10 2 3
    -12 -2 -3
    12 -2 3
    12 -2 3
    12 -2 3
    -12 -2 -3
    -12 2 -3
    -12 2 -3
    12 2 3
    12 2 3
    -14 -2 -3
    -14 -2 -3
    14 -2 3
    14 -2 3
    14 -2 3
    14 2 3
    -14 2 -3
    -14 2 -3
    14 2 3
    -16 -2 -3
    16 -2 3
    16 -2 3
    -16 -2 -3
    16 -2 3
    -16 2 -3
    16 2 3
    -16 2 -3
    16 2 3
    18 -2 3
    -18 -2 -3
    -18 -2 -3
    18 -2 3
    18 2 3
    -18 2 -3
    18 2 3
    -18 2 -3
    20 -2 3
    20 -2 3
    -20 -2 -3
    -20 -2 -3
    20 -2 3
    -20 2 -3
    20 2 3
    -20 2 -3
    20 2 3
    22 -2 3
    -22 -2 -3
    -22 -2 -3
    22 -2 3
    22 -2 3
    -22 2 -3
    22 2 3
    22 2 3
    22 2 3
    -22 2 -3
    -24 -2 -3
    24 -2 3
    24 -2 3
    -24 -2 -3
    24 -2 3
    24 2 3
    24 2 3
    -24 2 -3
    24 2 3
    26 -2 3
    -26 -2 -3
    26 -2 3
    26 -2 3
    -26 2 -3
    26 2 3
    26 2 3
    26 2 3
    28 2 3
    27 -3 -3
    27 -3 -3
    27 -3 -3
    27 -3 -3
    27 3 -3
    -27 3 3
    27 3 -3
    25 -3 -3
    25 -3 -3
    25 -3 -3
    -25 -3 3
    25 3 -3
    25 3 -3
    -25 3 3
    25 3 -3
    23 -3 -3
    23 -3 -3
    -23 -3 3
    23 -3 -3
    23 3 -3
    23 3 -3
    -23 3 3
    23 3 -3
    -23 3 3
    21 -3 -3
    -21 -3 3
    -21 -3 3
    21 -3 -3
    21 -3 -3
    21 3 -3
    21 3 -3
    -21 3 3
    21 3 -3
    19 -3 -3
    19 -3 -3
    -19 -3 3
    19 -3 -3
    -19 -3 3
    -19 3 3
    -19 3 3
    19 3 -3
    19 3 -3
    -17 -3 3
    17 -3 -3
    -17 -3 3
    17 -3 -3
    17 -3 -3
    17 3 -3
    17 3 -3
    -17 3 3
    -17 3 3
    17 3 -3
    15 -3 -3
    15 -3 -3
    -15 -3 3
    15 -3 -3
    -15 -3 3
    15 3 -3
    -15 3 3
    -15 3 3
    15 3 -3
    15 3 -3
    -13 -3 3
    -13 -3 3
    13 -3 -3
    13 -3 -3
    13 -3 -3
    13 3 -3
    -13 3 3
    13 3 -3
    -13 3 3
    13 3 -3
    11 -3 -3
    -11 -3 3
    11 -3 -3
    11 -3 -3
    -11 -3 3
    -11 -3 3
    11 3 -3
    11 3 -3
    -11 3 3
    -11 3 3
    11 3 -3
    -9 -3 3
    -9 -3 3
    9 -3 -3
    9 -3 -3
    9 3 -3
    -9 3 3
    -9 3 3
    9 3 -3
    9 3 -3
    -7 -3 3
    7 -3 -3
    7 -3 -3
    7 -3 -3
    -7 -3 3
    -7 -3 3
    -7 3 3
    7 3 -3
    7 3 -3
    -7 3 3
    -7 3 3
    7 3 -3
    5 -3 -3
    -5 -3 3
    5 -3 -3
    -5 -3 3
    -5 -3 3
    -5 3 3
    -5 3 3
    5 3 -3
    5 3 -3
    -5 3 3
    5 3 -3
    3 -3 -3
    -3 -3 3
    -3 -3 3
    3 -3 -3
    3 3 -3
    -3 3 3
    -3 3 3
    -3 3 3
    3 3 -3
    3 3 -3
    1 -3 -3
    -1 -3 3
    -1 -3 3
    1 -3 -3
    1 -3 -3
    -1 -3 3
    -1 -3 3
    -1 -3 3
    1 3 -3
    -1 3 3
    1 -3 3
    1 -3 3
    1 -3 3
    1 -3 3
    1 -3 3
    -1 3 -3
    1 3 3
    -3 -3 -3
    3 -3 3
    3 -3 3
    -3 3 -3
    3 3 3
    3 3 3
    -3 3 -3
    -3 3 -3
    3 3 3
    5 -3 3
    5 -3 3
    5 -3 3
    -5 -3 -3
    5 3 3
    -5 3 -3
    -5 3 -3
    -5 3 -3
    5 3 3
    5 3 3
    -7 -3 -3
    7 -3 3
    7 -3 3
    7 -3 3
    7 3 3
    -7 3 -3
    -7 3 -3
    7 3 3
    -7 3 -3
    7 3 3
    -9 -3 -3
    9 -3 3
    -9 -3 -3
    9 -3 3
    9 -3 3
    9 3 3
    -9 3 -3
    -9 3 -3
    9 3 3
    9 3 3
    -11 -3 -3
    11 -3 3
    11 -3 3
    11 -3 3
    11 3 3
    11 3 3
    -11 3 -3
    -11 3 -3
    11 3 3
    -13 -3 -3
    13 -3 3
    13 -3 3
    13 -3 3
    -13 -3 -3
    13 3 3
    -13 3 -3
    -13 3 -3
    13 3 3
    13 3 3
    15 -3 3
    -15 -3 -3
    15 -3 3
    15 -3 3
    -15 -3 -3
    15 3 3
    15 3 3
    15 3 3
    -15 3 -3
    -15 3 -3
    17 -3 3
    -17 -3 -3
    17 -3 3
    17 -3 3
    -17 -3 -3
    -17 3 -3
    -17 3 -3
    17 3 3
    17 3 3
    17 3 3
    19 -3 3
    19 -3 3
    -19 -3 -3
    -19 -3 -3
    19 -3 3
    19 3 3
    19 3 3
    -19 3 -3
    19 3 3
    -19 3 -3
    21 -3 3
    21 -3 3
    -21 -3 -3
    -21 -3 -3
    21 -3 3
    21 3 3
    -21 3 -3
    -21 3 -3
    21 3 3
    21 3 3
    23 -3 3
    23 -3 3
    -23 -3 -3
    23 -3 3
    23 3 3
    -23 3 -3
    23 3 3
    23 3 3
    25 -3 3
    -25 -3 -3
    25 -3 3
    25 -3 3
    25 3 3
    -25 3 -3
    25 3 3
    -27 -3 -3
    27 -3 3
    27 -3 3
    27 3 3
    27 3 3
    -27 3 -3
    27 3 3
    26 -4 -3
    26 -4 -3
    26 -4 -3
    26 4 -3
    26 4 -3
    -26 4 3
    26 4 -3
    24 -4 -3
    24 -4 -3
    24 -4 -3
    -24 -4 3
    -24 4 3
    24 4 -3
    24 4 -3
    24 4 -3
    22 -4 -3
    -22 -4 3
    22 -4 -3
    22 -4 -3
    -22 -4 3
    -22 4 3
    22 4 -3
    -22 4 3
    22 4 -3
    22 4 -3
    -20 -4 3
    20 -4 -3
    20 -4 -3
    20 -4 -3
    -20 -4 3
    20 4 -3
    -20 4 3
    20 4 -3
    20 4 -3
    18 -4 -3
    18 -4 -3
    -18 -4 3
    -18 -4 3
    18 -4 -3
    -18 4 3
    18 4 -3
    -18 4 3
    18 4 -3
    18 4 -3
    16 -4 -3
    -16 -4 3
    16 -4 -3
    -16 -4 3
    16 -4 -3
    16 4 -3
    -16 4 3
    -16 4 3
    16 4 -3
    14 -4 -3
    -14 -4 3
    14 -4 -3
    -14 -4 3
    14 -4 -3
    14 4 -3
    14 4 -3
    14 4 -3
    -14 4 3
    -14 4 3
    -12 -4 3
    -12 -4 3
    -12 -4 3
    12 -4 -3
    12 -4 -3
    12 -4 -3
    12 4 -3
    -12 4 3
    -12 4 3
    12 4 -3
    12 4 -3
    10 -4 -3
    -10 -4 3
    -10 -4 3
    -10 -4 3
    10 -4 -3
    10 4 -3
    10 4 -3
    10 4 -3
    -10 4 3
    -10 4 3
    8 -4 -3
    8 -4 -3
    8 -4 -3
    -8 -4 3
    -8 -4 3
    -8 -4 3
    8 4 -3
    -8 4 3
    -8 4 3
    8 4 -3
    8 4 -3
    -8 4 3
    -6 -4 3
    6 -4 -3
    6 -4 -3
    -6 -4 3
    -6 -4 3
    -6 4 3
    6 4 -3
    -6 4 3
    6 4 -3
    6 4 -3
    -6 4 3
    -4 -4 3
    4 -4 -3
    -4 -4 3
    -4 -4 3
    4 -4 -3
    -4 -4 3
    4 4 -3
    4 4 -3
    -4 4 3
    -4 4 3
    -4 4 3
    4 4 -3
    -2 -4 3
    2 -4 -3
    -2 -4 3
    2 -4 -3
    -2 -4 3
    -2 -4 3
    -2 -4 3
    2 -4 -3
    2 4 -3
    -2 4 3
    2 4 -3
    -2 4 3
    0 -4 3
    0 -4 -3
    0 -4 -3
    0 -4 3
    0 -4 3
    0 -4 -3
    0 -4 3
    0 4 3
    0 4 -3
    0 4 3
    0 4 3
    -2 -4 -3
    2 -4 3
    -2 -4 -3
    2 -4 3
    2 -4 3
    2 -4 3
    2 -4 3
    2 4 3
    2 4 3
    -2 4 -3
    2 4 3
    -2 4 -3
    -4 -4 -3
    4 -4 3
    4 -4 3
    4 -4 3
    4 -4 3
    -4 4 -3
    4 4 3
    -4 4 -3
    -4 4 -3
    4 4 3
    4 4 3
    6 -4 3
    6 -4 3
    6 -4 3
    -6 -4 -3
    6 4 3
    -6 4 -3
    -6 4 -3
    6 4 3
    6 4 3
    -8 -4 -3
    8 -4 3
    8 -4 3
    8 -4 3
    8 4 3
    -8 4 -3
    -8 4 -3
    8 4 3
    -8 4 -3
    8 4 3
    10 -4 3
    -10 -4 -3
    10 -4 3
    10 -4 3
    -10 4 -3
    10 4 3
    10 4 3
    10 4 3
    -10 4 -3
    -10 4 -3
    -12 -4 -3
    12 -4 3
    -12 -4 -3
    12 -4 3
    12 -4 3
    -12 4 -3
    12 4 3
    12 4 3
    -12 4 -3
    12 4 3
    14 -4 3
    -14 -4 -3
    14 -4 3
    14 -4 3
    -14 -4 -3
    -14 4 -3
    14 4 3
    -14 4 -3
    14 4 3
    14 4 3
    -16 -4 -3
    16 -4 3
    16 -4 3
    16 -4 3
    -16 -4 -3
    -16 4 -3
    16 4 3
    16 4 3
    -16 4 -3
    16 4 3
    -18 -4 -3
    18 -4 3
    18 -4 3
    18 -4 3
    -18 4 -3
    18 4 3
    -18 4 -3
    18 4 3
    18 4 3
    -20 -4 -3
    -20 -4 -3
    20 -4 3
    20 -4 3
    20 -4 3
    -20 4 -3
    20 4 3
    20 4 3
    20 4 3
    22 -4 3
    22 -4 3
    -22 -4 -3
    22 -4 3
    22 4 3
    -22 4 -3
    22 4 3
    22 4 3
    24 -4 3
    24 -4 3
    -24 -4 -3
    24 -4 3
    24 4 3
    24 4 3
    -24 4 -3
    24 4 3
    26 -4 3
    26 4 3
    26 4 3
    25 -5 -3
    25 -5 -3
    25 -5 -3
    -25 -5 3
    25 5 -3
    25 5 -3
    25 5 -3
    -25 5 3
    -23 -5 3
    23 -5 -3
    23 -5 -3
    23 -5 -3
    -23 5 3
    23 5 -3
    23 5 -3
    21 -5 -3
    21 -5 -3
    21 -5 -3
    -21 -5 3
    21 5 -3
    21 5 -3
    21 5 -3
    -21 5 3
    -21 5 3
    -19 -5 3
    19 -5 -3
    -19 -5 3
    19 -5 -3
    19 -5 -3
    19 5 -3
    19 5 -3
    19 5 -3
    -19 5 3
    -19 5 3
    17 -5 -3
    -17 -5 3
    17 -5 -3
    -17 -5 3
    17 -5 -3
    17 5 -3
    -17 5 3
    -17 5 3
    17 5 -3
    17 5 -3
    15 -5 -3
    15 -5 -3
    -15 -5 3
    -15 -5 3
    15 -5 -3
    15 5 -3
    15 5 -3
    -15 5 3
    -15 5 3
    15 5 -3
    -13 -5 3
    -13 -5 3
    13 -5 -3
    13 -5 -3
    -13 -5 3
    13 5 -3
    -13 5 3
    13 5 -3
    13 5 -3
    -13 5 3
    11 -5 -3
    11 -5 -3
    -11 -5 3
    -11 -5 3
    11 -5 -3
    -11 -5 3
    11 5 -3
    -11 5 3
    11 5 -3
    -11 5 3
    11 5 -3
    9 -5 -3
    -9 -5 3
    -9 -5 3
    9 -5 -3
    9 -5 -3
    9 -5 -3
    -9 -5 3
    9 5 -3
    9 5 -3
    9 5 -3
    -9 5 3
    -9 5 3
    -9 5 3
    -7 -5 3
    -7 -5 3
    -7 -5 3
    7 -5 -3
    -7 -5 3
    -7 5 3
    -7 5 3
    7 5 -3
    -7 5 3
    7 5 -3
    7 5 -3
    -5 -5 3
    5 -5 -3
    5 -5 -3
    -5 -5 3
    -5 -5 3
    -5 -5 3
    -5 5 3
    -5 5 3
    5 5 -3
    5 5 -3
    5 5 -3
    -5 5 3
    3 -5 -3
    -3 -5 3
    3 -5 -3
    -3 -5 3
    3 -5 -3
    -3 -5 3
    -3 -5 3
    -3 -5 3
    3 5 -3
    -3 5 3
    -3 5 3
    -3 5 3
    3 5 -3
    -1 -5 3
    -1 -5 3
    1 -5 -3
    -1 -5 3
    1 -5 -3
    1 -5 -3
    -1 -5 3
    1 5 -3
    -1 5 3
    -1 5 3
    1 -5 3
    1 -5 3
    1 -5 3
    1 -5 3
    1 -5 3
    -1 -5 -3
    -1 -5 -3
    -1 -5 -3
    1 5 3
    1 5 3
    1 5 3
    -1 5 -3
    3 -5 3
    -3 -5 -3
    3 -5 3
    -3 -5 -3
    3 -5 3
    3 -5 3
    3 -5 3
    3 5 3
    3 5 3
    -3 5 -3
    -3 5 -3
    -5 -5 -3
    5 -5 3
    -5 -5 -3
    5 -5 3
    5 -5 3
    5 -5 3
    5 5 3
    5 5 3
    -5 5 -3
    -5 5 -3
    -5 5 -3
    5 5 3
    7 -5 3
    7 -5 3
    -7 -5 -3
    7 -5 3
    7 5 3
    -7 5 -3
    -7 5 -3
    7 5 3
    7 5 3
    -7 5 -3
    9 -5 3
    9 -5 3
    -9 -5 -3
    9 -5 3
    -9 5 -3
    9 5 3
    9 5 3
    -9 5 -3
    9 5 3
    -9 5 -3
    11 -5 3
    11 -5 3
    -11 -5 -3
    11 -5 3
    -11 5 -3
    -11 5 -3
    -11 5 -3
    11 5 3
    11 5 3
    11 5 3
    -13 -5 -3
    13 -5 3
    13 -5 3
    13 -5 3
    -13 5 -3
    13 5 3
    -13 5 -3
    13 5 3
    13 5 3
    15 -5 3
    15 -5 3
    -15 -5 -3
    15 -5 3
    15 5 3
    -15 5 -3
    15 5 3
    -15 5 -3
    15 5 3
    -17 -5 -3
    17 -5 3
    17 -5 3
    17 -5 3
    -17 5 -3
    -17 5 -3
    17 5 3
    17 5 3
    19 -5 3
    -19 -5 -3
    19 -5 3
    19 -5 3
    19 5 3
    -19 5 -3
    19 5 3
    19 5 3
    -19 5 -3
    21 -5 3
    21 -5 3
    21 -5 3
    -21 -5 -3
    21 5 3
    21 5 3
    -21 5 -3
    21 5 3
    -23 -5 -3
    23 -5 3
    23 -5 3
    23 -5 3
    -23 5 -3
    23 5 3
    23 5 3
    23 5 3
    22 -6 -3
    22 -6 -3
    22 -6 -3
    -22 -6 3
    22 6 -3
    -22 6 3
    22 6 -3
    22 6 -3
    -20 -6 3
    20 -6 -3
    20 -6 -3
    20 -6 -3
    20 6 -3
    -20 6 3
    20 6 -3
    18 -6 -3
    18 -6 -3
    18 -6 -3
    -18 -6 3
    18 6 -3
    -18 6 3
    -18 6 3
    18 6 -3
    18 6 -3
    16 -6 -3
    -16 -6 3
    16 -6 -3
    16 -6 -3
    -16 -6 3
    16 6 -3
    16 6 -3
    -16 6 3
    16 6 -3
    -16 6 3
    -14 -6 3
    14 -6 -3
    -14 -6 3
    14 -6 -3
    14 -6 -3
    14 6 -3
    14 6 -3
    14 6 -3
    -14 6 3
    -14 6 3
    12 -6 -3
    -12 -6 3
    -12 -6 3
    12 -6 -3
    -12 -6 3
    12 -6 -3
    12 6 -3
    -12 6 3
    -12 6 3
    12 6 -3
    12 6 -3
    -10 -6 3
    10 -6 -3
    10 -6 -3
    -10 -6 3
    -10 -6 3
    -10 -6 3
    10 6 -3
    -10 6 3
    -10 6 3
    10 6 -3
    10 6 -3
    -8 -6 3
    8 -6 -3
    8 -6 -3
    -8 -6 3
    -8 -6 3
    -8 -6 3
    -8 6 3
    8 6 -3
    -8 6 3
    8 6 -3
    -8 6 3
    8 6 -3
    -6 -6 3
    6 -6 -3
    -6 -6 3
    6 -6 -3
    -6 -6 3
    -6 6 3
    6 6 -3
    -6 6 3
    -6 6 3
    6 6 -3
    -4 -6 3
    -4 -6 3
    -4 -6 3
    4 -6 -3
    4 -6 -3
    4 -6 -3
    -4 6 3
    -4 6 3
    4 6 -3
    4 6 -3
    -2 -6 3
    -2 -6 3
    2 -6 -3
    2 -6 -3
    -2 -6 3
    2 -6 -3
    -2 6 3
    2 6 -3
    -2 6 3
    0 -6 3
    0 -6 3
    0 -6 -3
    0 -6 3
    0 -6 -3
    0 -6 -3
    0 -6 3
    0 6 -3
    0 6 3
    0 6 3
    2 -6 3
    -2 -6 -3
    2 -6 3
    2 -6 3
    -2 -6 -3
    2 -6 3
    2 -6 3
    -2 -6 -3
    -2 6 -3
    2 6 3
    4 -6 3
    4 -6 3
    4 -6 3
    4 -6 3
    -4 -6 -3
    4 -6 3
    -4 -6 -3
    4 6 3
    -4 6 -3
    -4 6 -3
    4 6 3
    6 -6 3
    6 -6 3
    6 -6 3
    6 -6 3
    -6 -6 -3
    -6 -6 -3
    6 6 3
    -6 6 -3
    -6 6 -3
    6 6 3
    -6 6 -3
    -8 -6 -3
    8 -6 3
    8 -6 3
    8 -6 3
    8 -6 3
    -8 6 -3
    8 6 3
    -8 6 -3
    8 6 3
    -8 6 -3
    8 6 3
    -10 -6 -3
    10 -6 3
    10 -6 3
    10 -6 3
    -10 6 -3
    10 6 3
    10 6 3
    -10 6 -3
    10 6 3
    -10 6 -3
    -12 -6 -3
    12 -6 3
    12 -6 3
    12 -6 3
    -12 6 -3
    12 6 3
    -12 6 -3
    12 6 3
    -12 6 -3
    12 6 3
    14 -6 3
    14 -6 3
    -14 -6 -3
    14 -6 3
    14 6 3
    14 6 3
    -14 6 -3
    14 6 3
    -14 6 -3
    16 -6 3
    16 -6 3
    16 -6 3
    -16 -6 -3
    16 6 3
    -16 6 -3
    16 6 3
    -16 6 -3
    16 6 3
    18 -6 3
    18 -6 3
    18 -6 3
    18 6 3
    18 6 3
    18 6 3
    -18 6 -3
    20 -6 3
    20 -6 3
    20 -6 3
    20 6 3
    -20 6 -3
    20 6 3
    20 6 3
    22 -6 3
    22 -6 3
    22 -6 3
    22 6 3
    22 6 3
    22 6 3
    -22 6 -3
    19 -7 -3
    -19 -7 3
    19 -7 -3
    19 -7 -3
    19 7 -3
    19 7 -3
    19 7 -3
    -19 7 3
    17 -7 -3
    17 -7 -3
    -17 -7 3
    -17 -7 3
    17 -7 -3
    17 -7 -3
    17 7 -3
    17 7 -3
    -17 7 3
    -17 7 3
    17 7 -3
    15 -7 -3
    15 -7 -3
    -15 -7 3
    -15 -7 3
    15 7 -3
    -15 7 3
    15 7 -3
    -15 7 3
    15 7 -3
    13 -7 -3
    -13 -7 3
    13 -7 -3
    13 7 -3
    13 7 -3
    -13 7 3
    -13 7 3
    13 7 -3
    11 -7 -3
    -11 -7 3
    -11 -7 3
    -11 -7 3
    -11 -7 3
    11 -7 -3
    11 7 -3
    11 7 -3
    -11 7 3
    -11 7 3
    11 7 -3
    -11 7 3
    -9 -7 3
    9 -7 -3
    -9 -7 3
    -9 -7 3
    -9 -7 3
    9 -7 -3
    -9 -7 3
    -9 7 3
    -9 7 3
    9 7 -3
    9 7 -3
    9 7 -3
    -9 7 3
    -7 -7 3
    7 -7 -3
    -7 -7 3
    -7 -7 3
    7 -7 -3
    -7 -7 3
    7 7 -3
    -7 7 3
    -7 7 3
    -7 7 3
    5 -7 -3
    5 -7 -3
    -5 -7 3
    -5 -7 3
    -5 -7 3
    -5 -7 3
    5 -7 -3
    -5 -7 3
    5 7 -3
    -5 7 3
    -5 7 3
    -3 -7 3
    3 -7 -3
    3 -7 -3
    3 -7 -3
    -3 -7 3
    -3 -7 3
    -3 -7 3
    -3 -7 3
    -3 7 3
    3 7 -3
    -3 7 3
    -1 -7 3
    -1 -7 3
    1 -7 -3
    -1 -7 3
    -1 -7 3
    1 -7 -3
    -1 -7 3
    1 -7 -3
    -1 7 3
    1 7 -3
    -1 7 3
    1 -7 3
    -1 -7 -3
    -1 -7 -3
    1 -7 3
    1 -7 3
    1 -7 3
    -1 -7 -3
    1 -7 3
    -1 7 -3
    1 7 3
    3 -7 3
    3 -7 3
    3 -7 3
    -3 -7 -3
    -3 -7 -3
    3 -7 3
    3 7 3
    3 7 3
    -3 7 -3
    5 -7 3
    -5 -7 -3
    5 -7 3
    5 -7 3
    5 -7 3
    5 -7 3
    -5 -7 -3
    5 7 3
    5 7 3
    -5 7 -3
    7 -7 3
    7 -7 3
    -7 -7 -3
    7 -7 3
    -7 -7 -3
    7 -7 3
    7 -7 3
    7 7 3
    -7 7 -3
    -7 7 -3
    7 7 3
    9 -7 3
    -9 -7 -3
    9 -7 3
    9 -7 3
    9 -7 3
    -9 -7 -3
    -9 7 -3
    -9 7 -3
    -9 7 -3
    9 7 3
    9 7 3
    11 -7 3
    11 -7 3
    -11 -7 -3
    11 -7 3
    11 -7 3
    -11 7 -3
    11 7 3
    -11 7 -3
    -11 7 -3
    11 7 3
    11 7 3
    -13 -7 -3
    13 -7 3
    13 -7 3
    13 -7 3
    13 -7 3
    -13 7 -3
    -13 7 -3
    13 7 3
    13 7 3
    13 7 3
    -13 7 -3
    15 -7 3
    15 -7 3
    15 -7 3
    -15 7 -3
    15 7 3
    15 7 3
    15 7 3
    17 -7 3
    17 -7 3
    -17 7 -3
    17 7 3
    17 7 3
    17 7 3
    19 -7 3
    19 -7 3
    19 -7 3
    19 7 3
    19 7 3
    19 7 3
    -19 7 -3
    16 -8 -3
    16 -8 -3
    16 8 -3
    16 8 -3
    16 8 -3
    -16 8 3
    14 -8 -3
    14 -8 -3
    -14 8 3
    -14 8 3
    14 8 -3
    14 8 -3
    14 8 -3
    12 -8 -3
    12 -8 -3
    -12 -8 3
    -12 8 3
    -12 8 3
    -12 8 3
    12 8 -3
    -10 -8 3
    10 -8 -3
    10 -8 -3
    10 8 -3
    -10 8 3
    -10 8 3
    10 8 -3
    -10 8 3
    8 -8 -3
    8 -8 -3
    -8 -8 3
    8 -8 -3
    -8 8 3
    -8 8 3
    8 8 -3
    8 8 -3
    6 -8 -3
    -6 -8 3
    6 -8 -3
    6 -8 -3
    -6 -8 3
    -6 8 3
    -6 8 3
    6 8 -3
    -4 -8 3
    -4 -8 3
    4 -8 -3
    -4 -8 3
    4 -8 -3
    4 -8 -3
    -4 8 3
    4 8 -3
    -4 8 3
    -2 -8 3
    2 -8 -3
    2 -8 -3
    -2 -8 3
    -2 -8 3
    -2 8 3
    2 8 -3
    0 -8 -3
    0 -8 3
    0 -8 -3
    0 -8 3
    0 -8 3
    0 -8 -3
    0 8 3
    0 8 -3
    2 -8 3
    -2 -8 -3
    -2 -8 -3
    2 -8 3
    2 -8 3
    2 8 3
    -2 8 -3
    4 -8 3
    -4 -8 -3
    4 -8 3
    4 -8 3
    -4 -8 -3
    -4 8 -3
    4 8 3
    6 -8 3
    -6 -8 -3
    -6 -8 -3
    6 -8 3
    6 8 3
    -6 8 -3
    6 8 3
    8 -8 3
    8 -8 3
    8 -8 3
    -8 -8 -3
    -8 -8 -3
    -8 8 -3
    -8 8 -3
    8 8 3
    8 8 3
    10 -8 3
    10 -8 3
    10 -8 3
    -10 -8 -3
    10 -8 3
    -10 -8 -3
    10 8 3
    -10 8 -3
    10 8 3
    -10 8 -3
    -10 8 -3
    12 -8 3
    12 -8 3
    -12 -8 -3
    12 -8 3
    12 -8 3
    -12 8 -3
    12 8 3
    12 8 3
    -12 8 -3
    14 -8 3
    14 -8 3
    14 -8 3
    14 -8 3
    14 8 3
    14 8 3
    -14 8 -3
    14 8 3
    9 -9 -3
    -9 -9 3
    9 -9 -3
    -9 9 3
    -9 9 3
    9 9 -3
    -7 -9 3
    7 -9 -3
    7 -9 -3
    7 9 -3
    -7 9 3
    -7 9 3
    5 -9 -3
    -5 -9 3
    5 -9 -3
    -5 9 3
    5 9 -3
    -5 9 3
    3 -9 -3
    3 -9 -3
    -3 -9 3
    -3 9 3
    3 9 -3
    1 -9 -3
    1 -9 -3
    -1 -9 3
    -1 9 3
    1 9 -3
    1 -9 3
    1 9 3
    -1 9 -3
    -3 9 -3
    3 9 3
    5 -9 3
    -5 9 -3
    5 9 3
    7 -9 3
    -7 9 -3
    7 9 3
    7 9 3
    9 -9 3
    9 9 3
    9 9 3
    -9 9 -3
    28 0 -4
    28 0 -4
    -28 0 4
    28 0 -4
    26 0 -4
    -26 0 4
    26 0 -4
    26 0 -4
    -24 0 4
    24 0 -4
    24 0 -4
    24 0 -4
    -24 0 4
    -22 0 4
    22 0 -4
    22 0 -4
    -22 0 4
    22 0 -4
    20 0 -4
    20 0 -4
    -20 0 4
    20 0 -4
    18 0 -4
    -18 0 4
    18 0 -4
    -18 0 4
    18 0 -4
    16 0 -4
    -16 0 4
    16 0 -4
    16 0 -4
    -16 0 4
    -14 0 4
    14 0 -4
    14 0 -4
    14 0 -4
    -14 0 4
    12 0 -4
    12 0 -4
    -12 0 4
    12 0 -4
    -12 0 4
    -10 0 4
    10 0 -4
    10 0 -4
    10 0 -4
    -10 0 4
    8 0 -4
    8 0 -4
    -8 0 4
    8 0 -4
    -8 0 4
    6 0 -4
    6 0 -4
    -6 0 4
    -6 0 4
    6 0 -4
    -6 0 4
    4 0 -4
    -4 0 4
    -4 0 4
    4 0 -4
    -4 0 4
    4 0 -4
    -2 0 4
    0 0 4
    0 0 4
    0 0 4
    -2 0 -4
    2 0 4
    4 0 4
    -4 0 -4
    4 0 4
    -4 0 -4
    -6 0 -4
    -6 0 -4
    6 0 4
    6 0 4
    -8 0 -4
    -8 0 -4
    8 0 4
    8 0 4
    -10 0 -4
    10 0 4
    10 0 4
    -10 0 -4
    -12 0 -4
    12 0 4
    -12 0 -4
    12 0 4
    14 0 4
    -14 0 -4
    14 0 4
    -14 0 -4
    -16 0 -4
    16 0 4
    16 0 4
    -16 0 -4
    -18 0 -4
    18 0 4
    -18 0 -4
    18 0 4
    -20 0 -4
    20 0 4
    -20 0 -4
    20 0 4
    22 0 4
    -22 0 -4
    -22 0 -4
    22 0 4
    -24 0 -4
    24 0 4
    -24 0 -4
    24 0 4
    26 0 4
    26 0 4
    28 0 4
    29 -1 -4
    29 -1 -4
    29 1 -4
    -29 1 4
    29 1 -4
    -27 -1 4
    27 -1 -4
    27 -1 -4
    27 -1 -4
    27 1 -4
    27 1 -4
    27 1 -4
    -27 1 4
    25 -1 -4
    -25 -1 4
    25 -1 -4
    25 -1 -4
    25 1 -4
    25 1 -4
    -25 1 4
    25 1 -4
    23 -1 -4
    23 -1 -4
    23 -1 -4
    -23 -1 4
    -23 -1 4
    23 1 -4
    -23 1 4
    23 1 -4
    -23 1 4
    -21 -1 4
    -21 -1 4
    21 -1 -4
    21 -1 -4
    21 -1 -4
    -21 1 4
    -21 1 4
    21 1 -4
    21 1 -4
    21 1 -4
    19 -1 -4
    19 -1 -4
    -19 -1 4
    -19 -1 4
    19 -1 -4
    -19 1 4
    -19 1 4
    19 1 -4
    19 1 -4
    17 -1 -4
    -17 -1 4
    17 -1 -4
    17 -1 -4
    -17 -1 4
    17 1 -4
    -17 1 4
    17 1 -4
    -17 1 4
    17 1 -4
    15 -1 -4
    15 -1 -4
    -15 -1 4
    -15 -1 4
    -15 1 4
    15 1 -4
    15 1 -4
    15 1 -4
    -15 1 4
    13 -1 -4
    -13 -1 4
    -13 -1 4
    13 -1 -4
    13 -1 -4
    13 1 -4
    13 1 -4
    -13 1 4
    -13 1 4
    13 1 -4
    11 -1 -4
    -11 -1 4
    11 -1 -4
    11 -1 -4
    -11 -1 4
    11 1 -4
    -11 1 4
    11 1 -4
    -11 1 4
    11 1 -4
    -9 -1 4
    9 -1 -4
    -9 -1 4
    -9 -1 4
    9 -1 -4
    9 -1 -4
    -9 1 4
    9 1 -4
    -9 1 4
    9 1 -4
    9 1 -4
    -7 -1 4
    7 -1 -4
    -7 -1 4
    -7 -1 4
    7 -1 -4
    7 1 -4
    -7 1 4
    7 1 -4
    7 1 -4
    -7 1 4
    5 -1 -4
    -5 -1 4
    -5 -1 4
    5 1 -4
    5 1 -4
    -5 1 4
    -5 1 4
    5 1 -4
    -3 -1 4
    -3 -1 4
    3 -1 -4
    -3 -1 4
    -3 1 4
    -3 1 4
    3 1 -4
    -3 1 4
    3 1 -4
    3 1 -4
    1 -1 -4
    -1 -1 4
    -1 -1 4
    -1 -1 4
    1 1 -4
    -1 1 4
    1 1 -4
    1 -1 4
    1 -1 4
    1 1 4
    -1 1 -4
    1 1 4
    -1 1 -4
    3 -1 4
    -3 -1 -4
    3 -1 4
    -3 1 -4
    -3 1 -4
    3 1 4
    3 1 4
    5 -1 4
    -5 -1 -4
    5 -1 4
    -5 1 -4
    5 1 4
    5 1 4
    -5 1 -4
    7 -1 4
    -7 -1 -4
    7 -1 4
    -7 -1 -4
    7 -1 4
    7 1 4
    7 1 4
    -7 1 -4
    -7 1 -4
    9 -1 4
    9 -1 4
    -9 -1 -4
    -9 -1 -4
    -9 1 -4
    9 1 4
    -9 1 -4
    9 1 4
    -11 -1 -4
    11 -1 4
    11 -1 4
    -11 -1 -4
    -11 1 -4
    -11 1 -4
    11 1 4
    11 1 4
    13 -1 4
    13 -1 4
    -13 -1 -4
    -13 -1 -4
    -13 1 -4
    -13 1 -4
    13 1 4
    13 1 4
    15 -1 4
    -15 -1 -4
    15 -1 4
    -15 -1 -4
    15 1 4
    -15 1 -4
    -15 1 -4
    15 1 4
    -17 -1 -4
    17 -1 4
    17 -1 4
    -17 -1 -4
    17 1 4
    -17 1 -4
    17 1 4
    -17 1 -4
    19 -1 4
    -19 -1 -4
    -19 -1 -4
    19 -1 4
    19 1 4
    -19 1 -4
    -19 1 -4
    -21 -1 -4
    -21 -1 -4
    21 -1 4
    21 -1 4
    21 1 4
    -21 1 -4
    -21 1 -4
    21 1 4
    -23 -1 -4
    -23 -1 -4
    23 -1 4
    23 -1 4
    23 1 4
    -23 1 -4
    -23 1 -4
    23 1 4
    25 -1 4
    -25 -1 -4
    25 1 4
    25 1 4
    -25 1 -4
    27 -1 4
    27 -1 4
    27 1 4
    28 -2 -4
    28 -2 -4
    28 -2 -4
    28 -2 -4
    -28 2 4
    28 2 -4
    28 2 -4
    28 2 -4
    -26 -2 4
    26 -2 -4
    26 -2 -4
    26 -2 -4
    26 -2 -4
    26 2 -4
    -26 2 4
    26 2 -4
    24 -2 -4
    24 -2 -4
    24 -2 -4
    24 -2 -4
    -24 -2 4
    24 2 -4
    24 2 -4
    24 2 -4
    -24 2 4
    22 -2 -4
    22 -2 -4
    -22 -2 4
    22 -2 -4
    22 -2 -4
    -22 -2 4
    -22 2 4
    22 2 -4
    -22 2 4
    22 2 -4
    22 2 -4
    -20 -2 4
    -20 -2 4
    20 -2 -4
    20 -2 -4
    20 -2 -4
    20 -2 -4
    -20 2 4
    20 2 -4
    20 2 -4
    20 2 -4
    -20 2 4
    -18 -2 4
    -18 -2 4
    18 -2 -4
    18 -2 -4
    18 -2 -4
    18 -2 -4
    -18 2 4
    18 2 -4
    18 2 -4
    -18 2 4
    18 2 -4
    16 -2 -4
    -16 -2 4
    16 -2 -4
    16 -2 -4
    -16 -2 4
    16 2 -4
    -16 2 4
    16 2 -4
    -16 2 4
    16 2 -4
    14 -2 -4
    14 -2 -4
    -14 -2 4
    14 -2 -4
    14 2 -4
    14 2 -4
    14 2 -4
    -14 2 4
    -14 2 4
    -12 -2 4
    12 -2 -4
    12 -2 -4
    -12 -2 4
    12 -2 -4
    -12 2 4
    12 2 -4
    12 2 -4
    12 2 -4
    -10 -2 4
    10 -2 -4
    10 -2 -4
    -10 -2 4
    -10 -2 4
    10 -2 -4
    -10 2 4
    10 2 -4
    10 2 -4
    10 2 -4
    -10 2 4
    8 -2 -4
    -8 -2 4
    -8 -2 4
    -8 -2 4
    8 -2 -4
    8 2 -4
    -8 2 4
    8 2 -4
    -8 2 4
    8 2 -4
    -6 -2 4
    6 -2 -4
    -6 -2 4
    -6 -2 4
    6 -2 -4
    -6 2 4
    6 2 -4
    6 2 -4
    -6 2 4
    -4 -2 4
    4 -2 -4
    -4 -2 4
    -4 -2 4
    -4 2 4
    -4 2 4
    -4 2 4
    4 2 -4
    4 2 -4
    -2 -2 4
    -2 -2 4
    -2 -2 4
    2 -2 -4
    2 2 -4
    -2 2 4
    2 2 -4
    -2 2 4
    -2 2 4
    2 2 -4
    0 -2 4
    0 -2 4
    0 -2 4
    0 -2 4
    0 -2 4
    0 2 -4
    2 -2 4
    -2 -2 -4
    2 -2 4
    2 -2 4
    -2 2 -4
    -2 2 -4
    2 2 4
    4 -2 4
    -4 -2 -4
    4 -2 4
    4 -2 4
    -4 2 -4
    -4 2 -4
    4 2 4
    -4 2 -4
    -6 -2 -4
    6 -2 4
    6 -2 4
    6 -2 4
    6 2 4
    -6 2 -4
    6 2 4
    -6 2 -4
    -6 2 -4
    8 -2 4
    8 -2 4
    8 -2 4
    -8 -2 -4
    -8 -2 -4
    8 2 4
    -8 2 -4
    8 2 4
    -8 2 -4
    -10 -2 -4
    10 -2 4
    -10 -2 -4
    10 -2 4
    10 -2 4
    -10 2 -4
    -10 2 -4
    10 2 4
    10 2 4
    12 -2 4
    12 -2 4
    -12 -2 -4
    -12 -2 -4
    12 -2 4
    -12 2 -4
    12 2 4
    12 2 4
    -12 2 -4
    14 -2 4
    14 -2 4
    -14 -2 -4
    14 -2 4
    -14 -2 -4
    -14 2 -4
    -14 2 -4
    14 2 4
    14 2 4
    16 -2 4
    -16 -2 -4
    16 -2 4
    -16 -2 -4
    16 -2 4
    -16 2 -4
    16 2 4
    -16 2 -4
    16 2 4
    18 -2 4
    -18 -2 -4
    -18 -2 -4
    18 -2 4
    18 -2 4
    -18 2 -4
    18 2 4
    -18 2 -4
    18 2 4
    20 -2 4
    -20 -2 -4
    20 -2 4
    -20 -2 -4
    20 -2 4
    -20 2 -4
    20 2 4
    20 2 4
    -20 2 -4
    22 -2 4
    -22 -2 -4
    -22 -2 -4
    22 -2 4
    22 2 4
    22 2 4
    -22 2 -4
    -22 2 -4
    24 -2 4
    24 -2 4
    -24 -2 -4
    24 -2 4
    24 2 4
    24 2 4
    24 2 4
    -24 2 -4
    26 -2 4
    26 -2 4
    -26 -2 -4
    26 2 4
    26 2 4
    -26 2 -4
    27 -3 -4
    27 -3 -4
    27 -3 -4
    27 -3 -4
    27 3 -4
    27 3 -4
    -27 3 4
    25 -3 -4
    25 -3 -4
    25 -3 -4
    25 -3 -4
    25 3 -4
    25 3 -4
    25 3 -4
    -25 3 4
    23 -3 -4
    23 -3 -4
    23 -3 -4
    -23 -3 4
    -23 -3 4
    23 -3 -4
    -23 3 4
    -23 3 4
    23 3 -4
    23 3 -4
    23 3 -4
    -21 -3 4
    21 -3 -4
    -21 -3 4
    21 -3 -4
    21 -3 -4
    -21 3 4
    21 3 -4
    21 3 -4
    21 3 -4
    -21 3 4
    19 -3 -4
    19 -3 -4
    -19 -3 4
    19 -3 -4
    -19 3 4
    19 3 -4
    -19 3 4
    19 3 -4
    19 3 -4
    -17 -3 4
    -17 -3 4
    17 -3 -4
    17 -3 -4
    17 -3 -4
    -17 3 4
    -17 3 4
    17 3 -4
    17 3 -4
    -15 -3 4
    -15 -3 4
    15 -3 -4
    15 -3 -4
    15 -3 -4
    15 3 -4
    -15 3 4
    -15 3 4
    15 3 -4
    15 3 -4
    13 -3 -4
    -13 -3 4
    13 -3 -4
    13 -3 -4
    -13 -3 4
    -13 -3 4
    13 3 -4
    -13 3 4
    13 3 -4
    13 3 -4
    -13 3 4
    11 -3 -4
    -11 -3 4
    11 -3 -4
    -11 -3 4
    11 -3 -4
    -11 -3 4
    -11 3 4
    11 3 -4
    11 3 -4
    -11 3 4
    11 3 -4
    9 -3 -4
    -9 -3 4
    -9 -3 4
    9 -3 -4
    -9 -3 4
    -9 3 4
    9 3 -4
    9 3 -4
    -9 3 4
    9 3 -4
    7 -3 -4
    -7 -3 4
    -7 -3 4
    7 -3 -4
    7 -3 -4
    -7 -3 4
    -7 3 4
    7 3 -4
    -7 3 4
    7 3 -4
    7 3 -4
    -7 3 4
    5 -3 -4
    -5 -3 4
    5 -3 -4
    -5 -3 4
    -5 -3 4
    5 3 -4
    -5 3 4
    -5 3 4
    5 3 -4
    -5 3 4
    5 3 -4
    3 -3 -4
    -3 -3 4
    -3 -3 4
    -3 -3 4
    -3 3 4
    -3 3 4
    3 3 -4
    -3 3 4
    3 3 -4
    -1 -3 4
    -1 -3 4
    -1 -3 4
    -1 -3 4
    -1 -3 4
    -1 3 4
    1 3 -4
    1 -3 4
    1 -3 4
    1 -3 4
    1 -3 4
    1 -3 4
    1 3 4
    -1 3 -4
    3 -3 4
    3 -3 4
    3 -3 4
    -3 -3 -4
    -3 3 -4
    3 3 4
    3 3 4
    -3 3 -4
    -3 3 -4
    5 -3 4
    5 -3 4
    -5 -3 -4
    5 -3 4
    5 3 4
    -5 3 -4
    5 3 4
    -5 3 -4
    -5 3 -4
    5 3 4
    -7 -3 -4
    7 -3 4
    7 -3 4
    7 -3 4
    7 3 4
    -7 3 -4
    -7 3 -4
    -7 3 -4
    7 3 4
    7 3 4
    9 -3 4
    9 -3 4
    9 -3 4
    -9 -3 -4
    9 3 4
    -9 3 -4
    9 3 4
    -9 3 -4
    9 3 4
    11 -3 4
    -11 -3 -4
    11 -3 4
    -11 -3 -4
    11 -3 4
    11 3 4
    11 3 4
    11 3 4
    -11 3 -4
    -11 3 -4
    13 -3 4
    13 -3 4
    -13 -3 -4
    -13 -3 -4
    13 3 4
    13 3 4
    -13 3 -4
    -13 3 -4
    13 3 4
    15 -3 4
    -15 -3 -4
    15 -3 4
    -15 -3 -4
    15 -3 4
    -15 3 -4
    15 3 4
    15 3 4
    -15 3 -4
    15 3 4
    17 -3 4
    17 -3 4
    17 -3 4
    -17 -3 -4
    -17 -3 -4
    17 3 4
    -17 3 -4
    -17 3 -4
    17 3 4
    17 3 4
    19 -3 4
    19 -3 4
    -19 -3 -4
    19 -3 4
    -19 -3 -4
    -19 3 -4
    19 3 4
    19 3 4
    19 3 4
    -19 3 -4
    21 -3 4
    21 -3 4
    21 -3 4
    -21 -3 -4
    -21 -3 -4
    -21 3 -4
    21 3 4
    21 3 4
    21 3 4
    -21 3 -4
    23 -3 4
    -23 -3 -4
    23 -3 4
    23 3 4
    -23 3 -4
    23 3 4
    23 3 4
    -25 -3 -4
    25 -3 4
    25 -3 4
    -25 3 -4
    25 3 4
    25 3 4
    25 3 4
    26 -4 -4
    26 -4 -4
    26 -4 -4
    26 -4 -4
    26 4 -4
    26 4 -4
    26 4 -4
    -26 4 4
    24 -4 -4
    24 -4 -4
    24 -4 -4
    -24 -4 4
    24 -4 -4
    24 4 -4
    -24 4 4
    24 4 -4
    24 4 -4
    -22 -4 4
    22 -4 -4
    22 -4 -4
    22 -4 -4
    -22 -4 4
    -22 4 4
    22 4 -4
    -22 4 4
    22 4 -4
    22 4 -4
    -20 -4 4
    20 -4 -4
    20 -4 -4
    -20 -4 4
    20 -4 -4
    20 4 -4
    20 4 -4
    -20 4 4
    20 4 -4
    -18 -4 4
    18 -4 -4
    -18 -4 4
    18 -4 -4
    18 -4 -4
    -18 4 4
    18 4 -4
    -18 4 4
    18 4 -4
    18 4 -4
    -16 -4 4
    -16 -4 4
    16 -4 -4
    16 -4 -4
    16 -4 -4
    16 4 -4
    -16 4 4
    14 -4 -4
    -14 -4 4
    14 -4 -4
    14 -4 -4
    -14 -4 4
    14 4 -4
    -14 4 4
    14 4 -4
    -14 4 4
    14 4 -4
    12 -4 -4
    -12 -4 4
    -12 -4 4
    -12 -4 4
    12 -4 -4
    12 4 -4
    -12 4 4
    -12 4 4
    12 4 -4
    12 4 -4
    10 -4 -4
    -10 -4 4
    -10 -4 4
    -10 -4 4
    10 -4 -4
    10 -4 -4
    -10 4 4
    10 4 -4
    10 4 -4
    10 4 -4
    -10 4 4
    8 -4 -4
    -8 -4 4
    8 -4 -4
    -8 -4 4
    -8 4 4
    8 4 -4
    -8 4 4
    8 4 -4
    8 4 -4
    -8 4 4
    6 -4 -4
    -6 -4 4
    6 -4 -4
    -6 -4 4
    -6 -4 4
    -6 4 4
    6 4 -4
    -6 4 4
    6 4 -4
    6 4 -4
    -6 4 4
    -4 -4 4
    -4 -4 4
    -4 -4 4
    -4 -4 4
    4 -4 -4
    4 -4 -4
    -4 4 4
    -4 4 4
    4 4 -4
    4 4 -4
    -4 4 4
    4 4 -4
    -2 -4 4
    -2 -4 4
    2 -4 -4
    2 -4 -4
    2 -4 -4
    -2 -4 4
    -2 -4 4
    -2 -4 4
    -2 4 4
    -2 4 4
    -2 4 4
    2 4 -4
    0 -4 4
    0 -4 4
    0 -4 4
    0 -4 4
    0 -4 4
    0 4 -4
    0 4 4
    2 -4 4
    2 -4 4
    2 -4 4
    2 -4 4
    2 -4 4
    -2 4 -4
    2 4 4
    4 -4 4
    4 -4 4
    -4 -4 -4
    4 -4 4
    -4 4 -4
    -4 4 -4
    -4 4 -4
    4 4 4
    4 4 4
    4 4 4
    6 -4 4
    6 -4 4
    6 -4 4
    -6 -4 -4
    6 4 4
    -6 4 -4
    -6 4 -4
    6 4 4
    -6 4 -4
    6 4 4
    8 -4 4
    8 -4 4
    8 -4 4
    -8 -4 -4
    8 4 4
    8 4 4
    -8 4 -4
    8 4 4
    -8 4 -4
    -8 4 -4
    10 -4 4
    10 -4 4
    10 -4 4
    -10 -4 -4
    10 4 4
    -10 4 -4
    -10 4 -4
    10 4 4
    -10 4 -4
    10 4 4
    12 -4 4
    12 -4 4
    -12 -4 -4
    12 -4 4
    12 4 4
    -12 4 -4
    -12 4 -4
    12 4 4
    12 4 4
    14 -4 4
    14 -4 4
    14 -4 4
    -14 -4 -4
    -14 4 -4
    14 4 4
    -14 4 -4
    14 4 4
    16 -4 4
    -16 -4 -4
    16 -4 4
    -16 -4 -4
    -16 4 -4
    -16 4 -4
    16 4 4
    16 4 4
    16 4 4
    18 -4 4
    18 -4 4
    -18 -4 -4
    -18 -4 -4
    18 -4 4
    -18 4 -4
    18 4 4
    18 4 4
    -18 4 -4
    18 4 4
    -20 -4 -4
    20 -4 4
    -20 -4 -4
    20 -4 4
    20 -4 4
    20 4 4
    -20 4 -4
    20 4 4
    -20 4 -4
    20 4 4
    22 -4 4
    22 -4 4
    22 -4 4
    22 4 4
    22 4 4
    22 4 4
    -22 4 -4
    24 -4 4
    24 -4 4
    24 -4 4
    -24 -4 -4
    24 4 4
    24 4 4
    -24 4 -4
    24 4 4
    23 -5 -4
    -23 -5 4
    23 -5 -4
    23 -5 -4
    23 5 -4
    23 5 -4
    23 5 -4
    -23 5 4
    21 -5 -4
    21 -5 -4
    -21 -5 4
    21 -5 -4
    -21 5 4
    21 5 -4
    21 5 -4
    -21 5 4
    21 5 -4
    -19 -5 4
    -19 -5 4
    19 -5 -4
    19 -5 -4
    19 -5 -4
    19 5 -4
    19 5 -4
    -19 5 4
    -19 5 4
    19 5 -4
    -17 -5 4
    17 -5 -4
    17 -5 -4
    -17 -5 4
    17 -5 -4
    17 5 -4
    17 5 -4
    17 5 -4
    -17 5 4
    -17 5 4
    15 -5 -4
    -15 -5 4
    15 -5 -4
    15 -5 -4
    -15 -5 4
    -15 5 4
    15 5 -4
    15 5 -4
    -15 5 4
    15 5 -4
    -13 -5 4
    13 -5 -4
    -13 -5 4
    13 -5 -4
    13 -5 -4
    -13 -5 4
    -13 5 4
    13 5 -4
    13 5 -4
    -13 5 4
    13 5 -4
    11 -5 -4
    -11 -5 4
    -11 -5 4
    11 -5 -4
    11 -5 -4
    -11 -5 4
    11 5 -4
    11 5 -4
    -11 5 4
    -11 5 4
    11 5 -4
    9 -5 -4
    -9 -5 4
    -9 -5 4
    9 -5 -4
    -9 5 4
    -9 5 4
    9 5 -4
    9 5 -4
    -9 5 4
    9 5 -4
    -7 -5 4
    7 -5 -4
    -7 -5 4
    -7 -5 4
    7 -5 -4
    -7 -5 4
    7 5 -4
    -7 5 4
    7 5 -4
    7 5 -4
    -7 5 4
    -5 -5 4
    5 -5 -4
    -5 -5 4
    -5 -5 4
    5 -5 -4
    -5 -5 4
    -5 -5 4
    -5 5 4
    -5 5 4
    5 5 -4
    5 5 -4
    -5 5 4
    5 5 -4
    3 -5 -4
    3 -5 -4
    -3 -5 4
    -3 -5 4
    -3 -5 4
    3 -5 -4
    -3 -5 4
    -3 -5 4
    -3 5 4
    3 5 -4
    -3 5 4
    -1 -5 4
    -1 -5 4
    1 -5 -4
    1 -5 -4
    -1 -5 4
    1 -5 -4
    -1 -5 4
    -1 -5 4
    1 5 -4
    -1 5 4
    1 -5 4
    1 -5 4
    1 -5 4
    1 -5 4
    1 -5 4
    1 5 4
    1 5 4
    1 5 4
    -1 5 -4
    3 -5 4
    3 -5 4
    3 -5 4
    3 -5 4
    3 -5 4
    3 5 4
    -3 5 -4
    3 5 4
    5 -5 4
    -5 -5 -4
    -5 -5 -4
    5 -5 4
    5 -5 4
    5 -5 4
    -5 5 -4
    -5 5 -4
    -5 5 -4
    5 5 4
    5 5 4
    -7 -5 -4
    7 -5 4
    7 -5 4
    7 -5 4
    -7 5 -4
    7 5 4
    7 5 4
    -7 5 -4
    -7 5 -4
    7 5 4
    9 -5 4
    -9 -5 -4
    9 -5 4
    9 -5 4
    9 5 4
    -9 5 -4
    9 5 4
    -9 5 -4
    9 5 4
    -9 5 -4
    -11 -5 -4
    11 -5 4
    11 -5 4
    11 -5 4
    -11 5 -4
    -11 5 -4
    11 5 4
    11 5 4
    11 5 4
    -11 5 -4
    13 -5 4
    -13 -5 -4
    13 -5 4
    13 -5 4
    -13 5 -4
    13 5 4
    13 5 4
    -13 5 -4
    13 5 4
    -15 -5 -4
    15 -5 4
    15 -5 4
    15 -5 4
    -15 5 -4
    -15 5 -4
    15 5 4
    15 5 4
    15 5 4
    17 -5 4
    17 -5 4
    -17 -5 -4
    17 -5 4
    -17 5 -4
    17 5 4
    17 5 4
    -17 5 -4
    19 -5 4
    19 -5 4
    19 -5 4
    19 5 4
    -19 5 -4
    19 5 4
    19 5 4
    21 -5 4
    21 -5 4
    21 5 4
    -21 5 -4
    21 5 4
    21 5 4
    23 -5 4
    -23 -5 -4
    23 -5 4
    23 -5 4
    23 5 4
    23 5 4
    -23 5 -4
    23 5 4
    22 -6 -4
    22 -6 -4
    22 -6 -4
    -22 -6 4
    22 6 -4
    22 6 -4
    -22 6 4
    22 6 -4
    -20 -6 4
    20 -6 -4
    20 -6 -4
    20 -6 -4
    20 6 -4
    20 6 -4
    18 -6 -4
    18 -6 -4
    18 -6 -4
    -18 -6 4
    18 6 -4
    18 6 -4
    18 6 -4
    -18 6 4
    -18 6 4
    16 -6 -4
    -16 -6 4
    -16 -6 4
    -16 6 4
    16 6 -4
    16 6 -4
    16 6 -4
    -16 6 4
    14 -6 -4
    14 -6 -4
    -14 -6 4
    14 -6 -4
    -14 -6 4
    14 -6 -4
    -14 -6 4
    14 6 -4
    14 6 -4
    -14 6 4
    14 6 -4
    -14 6 4
    12 -6 -4
    -12 -6 4
    12 -6 -4
    -12 -6 4
    -12 -6 4
    12 6 -4
    -12 6 4
    -12 6 4
    12 6 -4
    12 6 -4
    -10 -6 4
    10 -6 -4
    -10 -6 4
    10 -6 -4
    -10 -6 4
    -10 -6 4
    -10 6 4
    10 6 -4
    -10 6 4
    10 6 -4
    10 6 -4
    -10 6 4
    -8 -6 4
    -8 -6 4
    -8 -6 4
    8 -6 -4
    -8 -6 4
    8 -6 -4
    -8 6 4
    8 6 -4
    -8 6 4
    -8 6 4
    8 6 -4
    8 6 -4
    -6 -6 4
    -6 -6 4
    6 -6 -4
    -6 -6 4
    -6 -6 4
    -6 -6 4
    6 -6 -4
    -6 6 4
    -6 6 4
    -6 6 4
    6 6 -4
    4 -6 -4
    4 -6 -4
    4 -6 -4
    -4 -6 4
    -4 -6 4
    -4 -6 4
    -4 -6 4
    -4 -6 4
    -4 6 4
    4 6 -4
    -4 6 4
    -2 -6 4
    -2 -6 4
    2 -6 -4
    -2 -6 4
    2 -6 -4
    2 -6 -4
    -2 -6 4
    -2 -6 4
    -2 6 4
    2 6 -4
    -2 6 4
    0 -6 4
    0 -6 4
    0 -6 4
    0 -6 4
    0 -6 4
    0 6 4
    0 6 -4
    0 6 4
    2 -6 4
    2 -6 4
    2 -6 4
    2 -6 4
    2 -6 4
    -2 6 -4
    2 6 4
    2 6 4
    4 -6 4
    4 -6 4
    4 -6 4
    4 -6 4
    4 -6 4
    4 6 4
    4 6 4
    -4 6 -4
    -6 -6 -4
    -6 -6 -4
    6 -6 4
    6 -6 4
    6 -6 4
    6 -6 4
    6 -6 4
    6 6 4
    -6 6 -4
    6 6 4
    -6 6 -4
    8 -6 4
    -8 -6 -4
    8 -6 4
    8 -6 4
    8 -6 4
    8 6 4
    -8 6 -4
    8 6 4
    -8 6 -4
    -8 6 -4
    10 -6 4
    -10 -6 -4
    10 -6 4
    10 -6 4
    10 6 4
    -10 6 -4
    10 6 4
    10 6 4
    -10 6 -4
    -10 6 -4
    12 -6 4
    12 -6 4
    -12 -6 -4
    12 -6 4
    12 6 4
    12 6 4
    12 6 4
    -12 6 -4
    -12 6 -4
    14 -6 4
    14 -6 4
    14 -6 4
    -14 -6 -4
    14 6 4
    -14 6 -4
    -14 6 -4
    14 6 4
    14 6 4
    -16 -6 -4
    16 -6 4
    16 -6 4
    16 -6 4
    16 6 4
    -16 6 -4
    -16 6 -4
    16 6 4
    18 -6 4
    18 -6 4
    18 -6 4
    18 6 4
    18 6 4
    -18 6 -4
    18 6 4
    20 -6 4
    20 -6 4
    20 -6 4
    20 6 4
    20 6 4
    20 6 4
    19 -7 -4
    19 -7 -4
    -19 -7 4
    19 -7 -4
    19 7 -4
    -19 7 4
    19 7 -4
    19 7 -4
    -17 -7 4
    -17 -7 4
    17 -7 -4
    17 -7 -4
    17 7 -4
    17 7 -4
    17 7 -4
    -17 7 4
    -17 7 4
    -15 -7 4
    -15 -7 4
    15 -7 -4
    15 -7 -4
    -15 7 4
    15 7 -4
    -15 7 4
    15 7 -4
    15 7 -4
    -13 -7 4
    13 -7 -4
    -13 -7 4
    13 -7 -4
    13 7 -4
    13 7 -4
    13 7 -4
    -13 7 4
    -13 7 4
    -11 -7 4
    -11 -7 4
    11 -7 -4
    -11 -7 4
    -11 -7 4
    11 -7 -4
    -11 7 4
    11 7 -4
    -11 7 4
    11 7 -4
    11 7 -4
    -11 7 4
    9 -7 -4
    -9 -7 4
    -9 -7 4
    9 -7 -4
    -9 -7 4
    -9 -7 4
    9 7 -4
    9 7 -4
    9 7 -4
    -9 7 4
    -9 7 4
    -7 -7 4
    7 -7 -4
    -7 -7 4
    -7 -7 4
    7 -7 -4
    -7 -7 4
    7 -7 -4
    -7 7 4
    7 7 -4
    -7 7 4
    7 7 -4
    -7 7 4
    -5 -7 4
    5 -7 -4
    5 -7 -4
    -5 -7 4
    -5 -7 4
    -5 -7 4
    -5 7 4
    5 7 -4
    -5 7 4
    3 -7 -4
    -3 -7 4
    3 -7 -4
    -3 -7 4
    3 -7 -4
    -3 -7 4
    -3 -7 4
    -3 7 4
    -3 7 4
    3 7 -4
    -1 -7 4
    -1 -7 4
    -1 -7 4
    -1 -7 4
    1 7 -4
    -1 7 4
    -1 7 4
    1 -7 4
    1 -7 4
    1 -7 4
    1 -7 4
    1 -7 4
    1 7 4
    -1 7 -4
    3 -7 4
    3 -7 4
    3 -7 4
    3 -7 4
    3 -7 4
    3 7 4
    -3 7 -4
    3 7 4
    5 -7 4
    5 -7 4
    5 -7 4
    5 -7 4
    5 7 4
    5 7 4
    -5 7 -4
    -7 -7 -4
    7 -7 4
    7 -7 4
    7 -7 4
    -7 -7 -4
    7 -7 4
    7 -7 4
    -7 7 -4
    -7 7 -4
    7 7 4
    7 7 4
    9 -7 4
    -9 -7 -4
    9 -7 4
    9 -7 4
    -9 -7 -4
    9 -7 4
    -9 7 -4
    -9 7 -4
    9 7 4
    9 7 4
    -9 7 -4
    11 -7 4
    11 -7 4
    11 -7 4
    11 -7 4
    -11 -7 -4
    11 7 4
    11 7 4
    -11 7 -4
    -11 7 -4
    -11 7 -4
    11 7 4
    13 -7 4
    13 -7 4
    13 -7 4
    13 -7 4
    -13 -7 -4
    -13 7 -4
    13 7 4
    -13 7 -4
    13 7 4
    13 7 4
    15 -7 4
    15 -7 4
    15 -7 4
    15 7 4
    15 7 4
    -15 7 -4
    15 7 4
    17 -7 4
    17 -7 4
    17 -7 4
    17 7 4
    17 7 4
    17 7 4
    -17 7 -4
    19 -7 4
    19 -7 4
    19 -7 4
    19 7 4
    19 7 4
    19 7 4
    -19 7 -4
    16 -8 -4
    -16 -8 4
    -16 -8 4
    16 -8 -4
    16 8 -4
    -16 8 4
    14 -8 -4
    14 -8 -4
    -14 -8 4
    -14 -8 4
    -14 8 4
    14 8 -4
    14 8 -4
    -14 8 4
    14 8 -4
    -12 -8 4
    -12 -8 4
    12 -8 -4
    -12 -8 4
    12 -8 -4
    -12 8 4
    -12 8 4
    12 8 -4
    -12 8 4
    12 8 -4
    12 8 -4
    -10 -8 4
    10 -8 -4
    10 -8 -4
    -10 -8 4
    -10 -8 4
    -10 8 4
    10 8 -4
    -10 8 4
    -10 8 4
    10 8 -4
    -8 -8 4
    8 -8 -4
    -8 -8 4
    8 -8 -4
    8 -8 -4
    -8 -8 4
    -8 8 4
    8 8 -4
    -8 8 4
    8 8 -4
    6 -8 -4
    6 -8 -4
    6 -8 -4
    -6 -8 4
    -6 -8 4
    -6 -8 4
    -6 8 4
    -6 8 4
    6 8 -4
    4 -8 -4
    -4 -8 4
    4 -8 -4
    -4 -8 4
    -4 -8 4
    4 -8 -4
    -4 -8 4
    -4 8 4
    4 8 -4
    -4 8 4
    -2 -8 4
    -2 -8 4
    -2 -8 4
    -2 -8 4
    -2 -8 4
    -2 8 4
    -2 8 4
    2 8 -4
    0 -8 4
    0 -8 4
    0 -8 4
    0 -8 4
    0 -8 4
    0 8 4
    0 8 -4
    2 -8 4
    2 -8 4
    -2 8 -4
    2 8 4
    4 -8 4
    4 -8 4
    4 -8 4
    -4 8 -4
    4 8 4
    4 8 4
    6 -8 4
    6 -8 4
    6 -8 4
    6 -8 4
    6 8 4
    6 8 4
    -6 8 -4
    8 -8 4
    8 -8 4
    8 -8 4
    8 8 4
    8 8 4
    -8 8 -4
    10 -8 4
    -10 -8 -4
    10 -8 4
    -10 -8 -4
    10 -8 4
    10 -8 4
    10 8 4
    -10 8 -4
    10 8 4
    -10 8 -4
    12 -8 4
    -12 -8 -4
    12 -8 4
    12 -8 4
    12 -8 4
    -12 8 -4
    12 8 4
    12 8 4
    -12 8 -4
    -14 -8 -4
    14 -8 4
    14 -8 4
    14 -8 4
    14 -8 4
    -14 8 -4
    14 8 4
    14 8 4
    14 8 4
    9 -9 -4
    9 -9 -4
    9 9 -4
    -9 9 4
    7 -9 -4
    7 -9 -4
    -7 9 4
    -7 9 4
    7 9 -4
    5 -9 -4
    5 9 -4
    -5 9 4
    -5 9 4
    -3 -9 4
    -3 9 4
    3 9 -4
    -1 -9 4
    -1 9 4
    1 9 -4
    1 -9 4
    -1 9 -4
    1 9 4
    3 -9 4
    3 9 4
    -3 9 -4
    5 -9 4
    5 9 4
    -5 9 -4
    7 -9 4
    7 -9 4
    7 9 4
    -7 9 -4
    7 9 4
    9 -9 4
    9 -9 4
    9 9 4
    -9 9 -4
    9 9 4
    28 0 -5
    28 0 -5
    -28 0 5
    28 0 -5
    -26 0 5
    26 0 -5
    26 0 -5
    26 0 -5
    -24 0 5
    24 0 -5
    24 0 -5
    24 0 -5
    -24 0 5
    -22 0 5
    22 0 -5
    22 0 -5
    22 0 -5
    -20 0 5
    -20 0 5
    20 0 -5
    20 0 -5
    20 0 -5
    18 0 -5
    -18 0 5
    18 0 -5
    18 0 -5
    -18 0 5
    16 0 -5
    16 0 -5
    16 0 -5
    -16 0 5
    -16 0 5
    14 0 -5
    14 0 -5
    14 0 -5
    -14 0 5
    12 0 -5
    -12 0 5
    12 0 -5
    -12 0 5
    12 0 -5
    10 0 -5
    10 0 -5
    10 0 -5
    -10 0 5
    -10 0 5
    8 0 -5
    8 0 -5
    -8 0 5
    -8 0 5
    -8 0 5
    8 0 -5
    6 0 -5
    6 0 -5
    6 0 -5
    -6 0 5
    -6 0 5
    -6 0 5
    -4 0 5
    4 0 -5
    4 0 -5
    4 0 -5
    -4 0 5
    -2 0 5
    -2 0 5
    -2 0 5
    2 0 -5
    2 0 -5
    0 0 5
    0 0 5
    0 0 5
    -2 0 -5
    2 0 5
    2 0 5
    -4 0 -5
    4 0 5
    4 0 5
    -6 0 -5
    -6 0 -5
    6 0 5
    8 0 5
    8 0 5
    -8 0 -5
    -8 0 -5
    -10 0 -5
    -10 0 -5
    10 0 5
    10 0 5
    -12 0 -5
    12 0 5
    12 0 5
    -12 0 -5
    14 0 5
    -14 0 -5
    14 0 5
    16 0 5
    16 0 5
    -16 0 -5
    -16 0 -5
    18 0 5
    -18 0 -5
    -18 0 -5
    18 0 5
    20 0 5
    -20 0 -5
    20 0 5
    -20 0 -5
    -22 0 -5
    22 0 5
    -22 0 -5
    22 0 5
    24 0 5
    -24 0 -5
    -24 0 -5
    24 0 5
    26 0 5
    26 0 5
    27 -1 -5
    -27 -1 5
    27 -1 -5
    27 -1 -5
    27 1 -5
    27 1 -5
    -27 1 5
    27 1 -5
    25 -1 -5
    25 -1 -5
    25 -1 -5
    -25 -1 5
    25 1 -5
    25 1 -5
    25 1 -5
    -25 1 5
    23 -1 -5
    -23 -1 5
    -23 -1 5
    23 -1 -5
    23 -1 -5
    23 1 -5
    23 1 -5
    -23 1 5
    23 1 -5
    -23 1 5
    -21 -1 5
    21 -1 -5
    21 -1 -5
    -21 -1 5
    21 -1 -5
    -21 1 5
    21 1 -5
    21 1 -5
    21 1 -5
    -21 1 5
    19 -1 -5
    -19 -1 5
    19 -1 -5
    -19 -1 5
    19 -1 -5
    19 1 -5
    -19 1 5
    -19 1 5
    19 1 -5
    19 1 -5
    17 -1 -5
    -17 -1 5
    17 -1 -5
    17 -1 -5
    -17 -1 5
    17 1 -5
    17 1 -5
    17 1 -5
    -17 1 5
    -17 1 5
    15 -1 -5
    15 -1 -5
    -15 -1 5
    -15 -1 5
    15 -1 -5
    -15 1 5
    15 1 -5
    -15 1 5
    15 1 -5
    15 1 -5
    13 -1 -5
    13 -1 -5
    13 -1 -5
    -13 -1 5
    -13 -1 5
    13 1 -5
    13 1 -5
    -13 1 5
    13 1 -5
    -13 1 5
    -11 -1 5
    11 -1 -5
    -11 -1 5
    11 -1 -5
    -11 -1 5
    11 -1 -5
    -11 1 5
    -11 1 5
    11 1 -5
    11 1 -5
    11 1 -5
    9 -1 -5
    -9 -1 5
    -9 -1 5
    9 -1 -5
    -9 -1 5
    9 -1 -5
    9 1 -5
    9 1 -5
    -9 1 5
    -9 1 5
    9 1 -5
    -7 -1 5
    -7 -1 5
    -7 -1 5
    7 -1 -5
    7 -1 -5
    -7 1 5
    7 1 -5
    7 1 -5
    -7 1 5
    7 1 -5
    -5 -1 5
    5 -1 -5
    -5 -1 5
    -5 -1 5
    5 1 -5
    -5 1 5
    5 1 -5
    -5 1 5
    -3 -1 5
    -3 -1 5
    -3 -1 5
    3 -1 -5
    -3 1 5
    3 1 -5
    3 1 -5
    -3 1 5
    -3 1 5
    3 1 -5
    -1 -1 5
    -1 -1 5
    -1 -1 5
    1 -1 -5
    1 1 -5
    1 1 -5
    -1 1 5
    1 -1 5
    1 -1 5
    1 1 5
    1 1 5
    -1 1 -5
    -3 -1 -5
    3 -1 5
    3 -1 5
    3 -1 5
    3 1 5
    -3 1 -5
    -3 1 -5
    5 -1 5
    -5 -1 -5
    5 -1 5
    5 1 5
    -5 1 -5
    -5 1 -5
    5 1 5
    7 -1 5
    -7 -1 -5
    7 -1 5
    7 -1 5
    -7 -1 -5
    -7 1 -5
    -7 1 -5
    7 1 5
    7 1 5
    9 -1 5
    -9 -1 -5
    -9 -1 -5
    9 -1 5
    9 -1 5
    -9 1 -5
    9 1 5
    9 1 5
    -9 1 -5
    11 -1 5
    11 -1 5
    -11 -1 -5
    -11 -1 -5
    -11 1 -5
    -11 1 -5
    11 1 5
    11 1 5
    -13 -1 -5
    13 -1 5
    13 -1 5
    13 1 5
    13 1 5
    -13 1 -5
    -13 1 -5
    15 -1 5
    -15 -1 -5
    15 -1 5
    -15 -1 -5
    -15 1 -5
    15 1 5
    -15 1 -5
    15 1 5
    17 -1 5
    17 -1 5
    -17 -1 -5
    -17 -1 -5
    -17 1 -5
    17 1 5
    17 1 5
    -17 1 -5
    19 -1 5
    19 -1 5
    -19 -1 -5
    -19 -1 -5
    -19 1 -5
    -19 1 -5
    19 1 5
    19 1 5
    -21 -1 -5
    -21 -1 -5
    21 -1 5
    21 -1 5
    -21 1 -5
    -21 1 -5
    21 1 5
    21 1 5
    -23 -1 -5
    23 -1 5
    -23 -1 -5
    23 -1 5
    23 1 5
    -23 1 -5
    23 1 5
    -23 1 -5
    25 -1 5
    -25 -1 -5
    25 -1 5
    25 1 5
    -25 1 -5
    25 1 5
    27 -1 5
    27 -1 5
    27 1 5
    27 1 5
    28 -2 -5
    28 -2 -5
    28 -2 -5
    28 -2 -5
    28 2 -5
    28 2 -5
    28 2 -5
    -28 2 5
    26 -2 -5
    -26 -2 5
    26 -2 -5
    26 -2 -5
    26 -2 -5
    26 2 -5
    26 2 -5
    26 2 -5
    -26 2 5
    -24 -2 5
    24 -2 -5
    24 -2 -5
    -24 -2 5
    24 -2 -5
    24 -2 -5
    24 2 -5
    -24 2 5
    24 2 -5
    24 2 -5
    22 -2 -5
    -22 -2 5
    22 -2 -5
    22 -2 -5
    -22 -2 5
    22 -2 -5
    22 2 -5
    -22 2 5
    22 2 -5
    -22 2 5
    20 -2 -5
    20 -2 -5
    -20 -2 5
    20 -2 -5
    -20 -2 5
    20 -2 -5
    20 2 -5
    20 2 -5
    20 2 -5
    -20 2 5
    -20 2 5
    18 -2 -5
    -18 -2 5
    18 -2 -5
    18 -2 -5
    18 -2 -5
    -18 -2 5
    18 2 -5
    18 2 -5
    -18 2 5
    -18 2 5
    18 2 -5
    16 -2 -5
    -16 -2 5
    16 -2 -5
    16 -2 -5
    -16 -2 5
    16 -2 -5
    16 2 -5
    16 2 -5
    -16 2 5
    -16 2 5
    16 2 -5
    14 -2 -5
    14 -2 -5
    -14 -2 5
    14 -2 -5
    -14 -2 5
    14 -2 -5
    14 2 -5
    -14 2 5
    14 2 -5
    14 2 -5
    -12 -2 5
    12 -2 -5
    12 -2 -5
    -12 -2 5
    -12 -2 5
    -12 2 5
    -12 2 5
    12 2 -5
    12 2 -5
    12 2 -5
    -10 -2 5
    -10 -2 5
    10 -2 -5
    10 -2 -5
    -10 -2 5
    10 2 -5
    10 2 -5
    -10 2 5
    -10 2 5
    10 2 -5
    -8 -2 5
    -8 -2 5
    8 -2 -5
    -8 2 5
    8 2 -5
    -8 2 5
    8 2 -5
    8 2 -5
    6 -2 -5
    -6 -2 5
    -6 -2 5
    6 -2 -5
    -6 -2 5
    6 2 -5
    6 2 -5
    -6 2 5
    6 2 -5
    -6 2 5
    -4 -2 5
    4 -2 -5
    -4 -2 5
    -4 -2 5
    -4 2 5
    -4 2 5
    4 2 -5
    4 2 -5
    -4 2 5
    4 2 -5
    -2 -2 5
    2 -2 -5
    -2 -2 5
    -2 -2 5
    2 2 -5
    2 2 -5
    -2 2 5
    0 -2 5
    0 -2 5
    0 -2 5
    0 -2 5
    0 2 -5
    0 2 5
    0 2 5
    2 -2 5
    2 -2 5
    2 -2 5
    -2 2 -5
    -2 2 -5
    2 2 5
    4 -2 5
    -4 -2 -5
    4 -2 5
    4 -2 5
    -4 2 -5
    -4 2 -5
    4 2 5
    4 2 5
    -4 2 -5
    6 -2 5
    6 -2 5
    6 -2 5
    -6 -2 -5
    -6 2 -5
    -6 2 -5
    6 2 5
    -6 2 -5
    6 2 5
    8 -2 5
    8 -2 5
    8 -2 5
    -8 -2 -5
    -8 2 -5
    -8 2 -5
    8 2 5
    8 2 5
    10 -2 5
    10 -2 5
    -10 -2 -5
    -10 -2 -5
    10 -2 5
    -10 2 -5
    -10 2 -5
    10 2 5
    10 2 5
    12 -2 5
    12 -2 5
    -12 -2 -5
    12 -2 5
    -12 -2 -5
    -12 2 -5
    12 2 5
    12 2 5
    -12 2 -5
    -14 -2 -5
    14 -2 5
    -14 -2 -5
    14 -2 5
    14 -2 5
    -14 2 -5
    14 2 5
    14 2 5
    -14 2 -5
    16 -2 5
    -16 -2 -5
    16 -2 5
    -16 -2 -5
    16 -2 5
    16 2 5
    -16 2 -5
    16 2 5
    18 -2 5
    18 -2 5
    -18 -2 -5
    -18 -2 -5
    18 -2 5
    18 2 5
    18 2 5
    -18 2 -5
    -18 2 -5
    20 -2 5
    -20 -2 -5
    20 -2 5
    -20 -2 -5
    20 -2 5
    20 2 5
    -20 2 -5
    -20 2 -5
    20 2 5
    -22 -2 -5
    22 -2 5
    22 -2 5
    -22 -2 -5
    22 -2 5
    22 2 5
    -22 2 -5
    -22 2 -5
    22 2 5
    24 -2 5
    24 -2 5
    24 -2 5
    -24 -2 -5
    24 2 5
    24 2 5
    26 -2 5
    26 -2 5
    -26 -2 -5
    26 2 5
    26 2 5
    -26 2 -5
    26 2 5
    27 -3 -5
    27 -3 -5
    27 -3 -5
    27 -3 -5
    27 3 -5
    27 3 -5
    27 3 -5
    -27 3 5
    25 -3 -5
    25 -3 -5
    25 -3 -5
    25 -3 -5
    25 3 -5
    25 3 -5
    -23 -3 5
    23 -3 -5
    -23 -3 5
    23 -3 -5
    23 -3 -5
    23 -3 -5
    23 3 -5
    23 3 -5
    23 3 -5
    -23 3 5
    -23 3 5
    21 -3 -5
    -21 -3 5
    -21 -3 5
    21 -3 -5
    -21 3 5
    21 3 -5
    -21 3 5
    21 3 -5
    21 3 -5
    -19 -3 5
    -19 -3 5
    19 -3 -5
    19 -3 -5
    19 -3 -5
    19 -3 -5
    19 3 -5
    -19 3 5
    19 3 -5
    19 3 -5
    -19 3 5
    17 -3 -5
    -17 -3 5
    17 -3 -5
    17 -3 -5
    17 -3 -5
    -17 -3 5
    -17 3 5
    17 3 -5
    17 3 -5
    17 3 -5
    -17 3 5
    -15 -3 5
    15 -3 -5
    15 -3 -5
    -15 -3 5
    -15 3 5
    15 3 -5
    15 3 -5
    -15 3 5
    15 3 -5
    13 -3 -5
    13 -3 -5
    -13 -3 5
    -13 -3 5
    -13 -3 5
    -13 3 5
    -13 3 5
    13 3 -5
    13 3 -5
    13 3 -5
    -11 -3 5
    -11 -3 5
    11 -3 -5
    -11 -3 5
    11 3 -5
    -11 3 5
    11 3 -5
    -11 3 5
    11 3 -5
    -9 -3 5
    9 -3 -5
    -9 -3 5
    -9 -3 5
    9 -3 -5
    -9 3 5
    -9 3 5
    9 3 -5
    9 3 -5
    9 3 -5
    -7 -3 5
    -7 -3 5
    7 -3 -5
    -7 -3 5
    7 -3 -5
    7 3 -5
    7 3 -5
    -7 3 5
    -7 3 5
    7 3 -5
    -5 -3 5
    -5 -3 5
    -5 -3 5
    5 3 -5
    -5 3 5
    5 3 -5
    -5 3 5
    5 3 -5
    -5 3 5
    -3 -3 5
    -3 -3 5
    3 -3 -5
    -3 3 5
    3 3 -5
    3 3 -5
    -3 3 5
    -3 3 5
    3 3 -5
    -1 -3 5
    -1 -3 5
    -1 -3 5
    -1 -3 5
    -1 -3 5
    -1 3 5
    1 3 -5
    1 -3 5
    1 -3 5
    1 -3 5
    1 -3 5
    1 -3 5
    -1 3 -5
    1 3 5
    3 -3 5
    3 -3 5
    3 -3 5
    -3 3 -5
    3 3 5
    -3 3 -5
    -5 -3 -5
    5 -3 5
    5 -3 5
    5 -3 5
    5 3 5
    -5 3 -5
    -5 3 -5
    5 3 5
    -5 3 -5
    5 3 5
    7 -3 5
    7 -3 5
    7 -3 5
    -7 -3 -5
    7 3 5
    -7 3 -5
    7 3 5
    -7 3 -5
    -7 3 -5
    9 -3 5
    -9 -3 -5
    9 -3 5
    9 -3 5
    -9 3 -5
    9 3 5
    -9 3 -5
    9 3 5
    11 -3 5
    -11 -3 -5
    11 -3 5
    11 -3 5
    -11 3 -5
    11 3 5
    -11 3 -5
    11 3 5
    13 -3 5
    13 -3 5
    13 -3 5
    -13 -3 -5
    -13 -3 -5
    -13 3 -5
    13 3 5
    -13 3 -5
    13 3 5
    15 -3 5
    -15 -3 -5
    -15 -3 -5
    15 -3 5
    15 -3 5
    15 3 5
    -15 3 -5
    15 3 5
    -15 3 -5
    17 -3 5
    -17 -3 -5
    17 -3 5
    -17 -3 -5
    17 -3 5
    -17 3 -5
    -17 3 -5
    17 3 5
    17 3 5
    19 -3 5
    -19 -3 -5
    -19 -3 -5
    19 -3 5
    19 -3 5
    -19 3 -5
    19 3 5
    -19 3 -5
    19 3 5
    19 3 5
    -21 -3 -5
    21 -3 5
    21 -3 5
    -21 -3 -5
    21 -3 5
    21 3 5
    21 3 5
    21 3 5
    -21 3 -5
    -21 3 -5
    23 -3 5
    23 -3 5
    -23 -3 -5
    23 -3 5
    23 3 5
    -23 3 -5
    23 3 5
    23 3 5
    25 -3 5
    -25 -3 -5
    25 -3 5
    25 3 5
    -25 3 -5
    25 3 5
    26 -4 -5
    26 -4 -5
    26 -4 -5
    26 -4 -5
    26 4 -5
    -26 4 5
    26 4 -5
    -24 -4 5
    24 -4 -5
    24 -4 -5
    24 4 -5
    -24 4 5
    24 4 -5
    24 4 -5
    22 -4 -5
    22 -4 -5
    22 -4 -5
    -22 -4 5
    -22 -4 5
    22 -4 -5
    22 4 -5
    22 4 -5
    -22 4 5
    22 4 -5
    -22 4 5
    20 -4 -5
    -20 -4 5
    20 -4 -5
    -20 -4 5
    20 -4 -5
    20 -4 -5
    20 4 -5
    20 4 -5
    -20 4 5
    20 4 -5
    -18 -4 5
    18 -4 -5
    -18 -4 5
    18 -4 -5
    18 4 -5
    -18 4 5
    18 4 -5
    -18 4 5
    18 4 -5
    -16 -4 5
    -16 -4 5
    16 -4 -5
    16 -4 -5
    -16 4 5
    16 4 -5
    -16 4 5
    16 4 -5
    16 4 -5
    -14 -4 5
    14 -4 -5
    -14 -4 5
    -14 -4 5
    14 -4 -5
    -14 4 5
    14 4 -5
    14 4 -5
    14 4 -5
    -14 4 5
    -12 -4 5
    12 -4 -5
    -12 -4 5
    -12 -4 5
    12 4 -5
    -12 4 5
    -12 4 5
    12 4 -5
    12 4 -5
    -10 -4 5
    -10 -4 5
    -10 -4 5
    10 -4 -5
    10 -4 -5
    10 4 -5
    10 4 -5
    10 4 -5
    -10 4 5
    -10 4 5
    8 -4 -5
    -8 -4 5
    -8 -4 5
    -8 4 5
    8 4 -5
    8 4 -5
    8 4 -5
    -8 4 5
    -8 4 5
    -6 -4 5
    6 -4 -5
    -6 -4 5
    -6 -4 5
    -6 4 5
    6 4 -5
    6 4 -5
    -6 4 5
    6 4 -5
    -6 4 5
    -4 -4 5
    4 -4 -5
    -4 -4 5
    -4 -4 5
    4 4 -5
    -4 4 5
    4 4 -5
    -4 4 5
    4 4 -5
    -4 4 5
    -2 -4 5
    -2 -4 5
    -2 -4 5
    -2 -4 5
    -2 -4 5
    -2 4 5
    2 4 -5
    -2 4 5
    0 -4 5
    0 -4 5
    0 -4 5
    0 -4 5
    0 -4 5
    0 4 -5
    0 4 5
    2 -4 5
    2 -4 5
    2 -4 5
    2 -4 5
    2 -4 5
    -2 4 -5
    2 4 5
    4 -4 5
    4 -4 5
    4 -4 5
    4 4 5
    -4 4 -5
    4 4 5
    -4 4 -5
    6 -4 5
    -6 -4 -5
    6 -4 5
    6 -4 5
    -6 4 -5
    6 4 5
    6 4 5
    -6 4 -5
    -6 4 -5
    6 4 5
    8 -4 5
    8 -4 5
    8 4 5
    8 4 5
    -8 4 -5
    -8 4 -5
    8 4 5
    -8 4 -5
    10 -4 5
    10 -4 5
    -10 -4 -5
    10 -4 5
    10 4 5
    10 4 5
    -10 4 -5
    10 4 5
    -10 4 -5
    12 -4 5
    -12 -4 -5
    12 -4 5
    12 -4 5
    12 4 5
    12 4 5
    -12 4 -5
    -12 4 -5
    12 4 5
    14 -4 5
    14 -4 5
    14 -4 5
    -14 -4 -5
    14 4 5
    -14 4 -5
    14 4 5
    14 4 5
    -14 4 -5
    16 -4 5
    16 -4 5
    16 -4 5
    -16 -4 -5
    -16 4 -5
    -16 4 -5
    16 4 5
    16 4 5
    16 4 5
    18 -4 5
    -18 -4 -5
    18 -4 5
    18 -4 5
    -18 -4 -5
    18 4 5
    18 4 5
    -18 4 -5
    18 4 5
    -18 4 -5
    20 -4 5
    -20 -4 -5
    20 -4 5
    20 -4 5
    20 4 5
    -20 4 -5
    20 4 5
    20 4 5
    -22 -4 -5
    22 -4 5
    22 -4 5
    22 -4 5
    22 4 5
    22 4 5
    22 4 5
    -22 4 -5
    -24 -4 -5
    24 -4 5
    24 -4 5
    -24 4 -5
    24 4 5
    24 4 5
    24 4 5
    -23 -5 5
    23 -5 -5
    23 -5 -5
    23 5 -5
    23 5 -5
    -23 5 5
    23 5 -5
    21 -5 -5
    -21 -5 5
    21 -5 -5
    21 5 -5
    -21 5 5
    -21 5 5
    21 5 -5
    21 5 -5
    -19 -5 5
    19 -5 -5
    -19 -5 5
    19 -5 -5
    19 5 -5
    19 5 -5
    19 5 -5
    -17 -5 5
    17 -5 -5
    -17 -5 5
    17 5 -5
    17 5 -5
    17 5 -5
    -17 5 5
    -17 5 5
    -15 -5 5
    -15 -5 5
    -15 -5 5
    15 -5 -5
    15 5 -5
    15 5 -5
    -15 5 5
    -15 5 5
    15 5 -5
    -13 -5 5
    -13 -5 5
    13 -5 -5
    13 -5 -5
    -13 -5 5
    13 -5 -5
    13 5 -5
    13 5 -5
    13 5 -5
    -13 5 5
    -13 5 5
    -11 -5 5
    11 -5 -5
    -11 -5 5
    -11 -5 5
    11 -5 -5
    11 5 -5
    -11 5 5
    11 5 -5
    11 5 -5
    -11 5 5
    -9 -5 5
    -9 -5 5
    -9 -5 5
    9 -5 -5
    9 -5 -5
    -9 5 5
    9 5 -5
    -9 5 5
    9 5 -5
    -9 5 5
    9 5 -5
    7 -5 -5
    -7 -5 5
    7 -5 -5
    -7 -5 5
    -7 -5 5
    -7 5 5
    7 5 -5
    7 5 -5
    -7 5 5
    7 5 -5
    -7 5 5
    -5 -5 5
    -5 -5 5
    5 -5 -5
    -5 -5 5
    -5 -5 5
    -5 -5 5
    5 5 -5
    5 5 -5
    -5 5 5
    -5 5 5
    -5 5 5
    5 5 -5
    -3 -5 5
    -3 -5 5
    -3 -5 5
    3 -5 -5
    3 -5 -5
    -3 -5 5
    3 5 -5
    -3 5 5
    -3 5 5
    -1 -5 5
    -1 -5 5
    -1 -5 5
    -1 -5 5
    -1 -5 5
    -1 5 5
    1 5 -5
    -1 5 5
    1 -5 5
    1 -5 5
    1 -5 5
    1 -5 5
    1 -5 5
    1 5 5
    -1 5 -5
    3 -5 5
    3 -5 5
    3 -5 5
    3 -5 5
    3 -5 5
    -3 5 -5
    3 5 5
    3 5 5
    5 -5 5
    5 -5 5
    5 -5 5
    5 -5 5
    -5 5 -5
    5 5 5
    5 5 5
    -5 5 -5
    7 -5 5
    7 -5 5
    -7 -5 -5
    7 -5 5
    7 5 5
    -7 5 -5
    -7 5 -5
    7 5 5
    -7 5 -5
    7 5 5
    9 -5 5
    9 -5 5
    -9 -5 -5
    9 -5 5
    -9 5 -5
    9 5 5
    -9 5 -5
    9 5 5
    9 5 5
    -9 5 -5
    11 -5 5
    11 -5 5
    -11 -5 -5
    11 -5 5
    11 5 5
    -11 5 -5
    11 5 5
    11 5 5
    -11 5 -5
    -11 5 -5
    13 -5 5
    13 -5 5
    -13 -5 -5
    13 -5 5
    13 5 5
    -13 5 -5
    -13 5 -5
    13 5 5
    13 5 5
    15 -5 5
    -15 -5 -5
    15 -5 5
    15 -5 5
    15 5 5
    -15 5 -5
    15 5 5
    15 5 5
    17 -5 5
    17 -5 5
    -17 -5 -5
    17 -5 5
    17 5 5
    17 5 5
    -17 5 -5
    -17 5 -5
    19 -5 5
    19 -5 5
    19 -5 5
    19 5 5
    19 5 5
    19 5 5
    -19 5 -5
    21 -5 5
    21 -5 5
    21 -5 5
    21 5 5
    -21 5 -5
    21 5 5
    21 5 5
    23 -5 5
    23 5 5
    -23 5 -5
    23 5 5
    23 5 5
    22 -6 -5
    -22 -6 5
    22 -6 -5
    22 6 -5
    -22 6 5
    22 6 -5
    22 6 -5
    20 -6 -5
    -20 -6 5
    20 -6 -5
    -20 6 5
    20 6 -5
    20 6 -5
    -18 -6 5
    18 -6 -5
    18 6 -5
    18 6 -5
    18 6 -5
    -18 6 5
    -18 6 5
    16 -6 -5
    -16 -6 5
    16 -6 -5
    -16 -6 5
    -16 6 5
    16 6 -5
    16 6 -5
    16 6 -5
    -16 6 5
    14 -6 -5
    -14 -6 5
    -14 -6 5
    14 -6 -5
    14 6 -5
    14 6 -5
    14 6 -5
    -14 6 5
    -14 6 5
    12 -6 -5
    12 -6 -5
    -12 -6 5
    -12 -6 5
    12 6 -5
    12 6 -5
    -12 6 5
    -12 6 5
    12 6 -5
    -10 -6 5
    -10 -6 5
    10 -6 -5
    -10 -6 5
    10 -6 -5
    -10 6 5
    10 6 -5
    10 6 -5
    10 6 -5
    -10 6 5
    -10 6 5
    -8 -6 5
    -8 -6 5
    -8 -6 5
    8 -6 -5
    8 -6 -5
    -8 -6 5
    8 6 -5
    -8 6 5
    8 6 -5
    -8 6 5
    8 6 -5
    -8 6 5
    -6 -6 5
    -6 -6 5
    6 -6 -5
    6 -6 -5
    -6 -6 5
    -6 -6 5
    -6 -6 5
    6 6 -5
    6 6 -5
    -6 6 5
    -6 6 5
    -6 6 5
    -4 -6 5
    -4 -6 5
    -4 -6 5
    -4 -6 5
    -4 -6 5
    4 -6 -5
    4 -6 -5
    -4 6 5
    -4 6 5
    -2 -6 5
    -2 -6 5
    -2 -6 5
    -2 -6 5
    -2 -6 5
    -2 6 5
    -2 6 5
    2 6 -5
    0 -6 5
    0 -6 5
    0 -6 5
    0 -6 5
    0 -6 5
    0 6 5
    0 6 5
    0 6 -5
    2 -6 5
    2 -6 5
    2 -6 5
    2 -6 5
    2 -6 5
    -2 6 -5
    2 6 5
    2 6 5
    4 -6 5
    4 -6 5
    4 -6 5
    4 -6 5
    -4 6 -5
    4 6 5
    4 6 5
    6 -6 5
    6 -6 5
    6 -6 5
    6 -6 5
    6 -6 5
    -6 6 -5
    -6 6 -5
    6 6 5
    6 6 5
    8 -6 5
    -8 -6 -5
    -8 -6 -5
    8 -6 5
    8 -6 5
    8 -6 5
    -8 6 -5
    8 6 5
    -8 6 -5
    8 6 5
    -8 6 -5
    8 6 5
    -10 -6 -5
    10 -6 5
    10 -6 5
    10 -6 5
    10 6 5
    10 6 5
    -10 6 -5
    -10 6 -5
    -10 6 -5
    10 6 5
    12 -6 5
    -12 -6 -5
    12 -6 5
    12 -6 5
    -12 6 -5
    -12 6 -5
    -12 6 -5
    12 6 5
    12 6 5
    12 6 5
    14 -6 5
    14 -6 5
    14 -6 5
    -14 -6 -5
    14 6 5
    14 6 5
    14 6 5
    -14 6 -5
    -14 6 -5
    16 -6 5
    16 -6 5
    16 -6 5
    -16 6 -5
    16 6 5
    16 6 5
    18 -6 5
    18 -6 5
    18 -6 5
    -18 6 -5
    18 6 5
    18 6 5
    18 6 5
    20 -6 5
    20 -6 5
    20 -6 5
    20 6 5
    20 6 5
    20 6 5
    -20 6 -5
    -19 -7 5
    19 -7 -5
    -19 7 5
    19 7 -5
    19 7 -5
    19 7 -5
    17 -7 -5
    -17 -7 5
    -17 7 5
    17 7 -5
    17 7 -5
    17 7 -5
    -17 7 5
    -15 -7 5
    15 -7 -5
    15 -7 -5
    -15 -7 5
    15 7 -5
    -15 7 5
    -15 7 5
    15 7 -5
    15 7 -5
    13 -7 -5
    -13 -7 5
    -13 -7 5
    13 -7 -5
    -13 7 5
    13 7 -5
    13 7 -5
    13 7 -5
    -13 7 5
    11 -7 -5
    -11 -7 5
    11 -7 -5
    -11 -7 5
    -11 -7 5
    11 7 -5
    11 7 -5
    -11 7 5
    11 7 -5
    -11 7 5
    -9 -7 5
    -9 -7 5
    -9 -7 5
    9 -7 -5
    -9 -7 5
    -9 -7 5
    9 -7 -5
    9 7 -5
    -9 7 5
    9 7 -5
    9 7 -5
    -9 7 5
    -7 -7 5
    7 -7 -5
    -7 -7 5
    7 -7 -5
    7 -7 -5
    -7 -7 5
    -7 -7 5
    -7 -7 5
    -7 7 5
    -7 7 5
    7 7 -5
    7 7 -5
    5 -7 -5
    -5 -7 5
    -5 -7 5
    -5 -7 5
    5 -7 -5
    -5 -7 5
    -5 7 5
    5 7 -5
    -5 7 5
    -3 -7 5
    -3 -7 5
    -3 -7 5
    -3 -7 5
    -3 -7 5
    -3 7 5
    3 7 -5
    -3 7 5
    -1 -7 5
    -1 -7 5
    -1 -7 5
    -1 -7 5
    -1 -7 5
    -1 7 5
    1 7 -5
    -1 7 5
    1 -7 5
    1 -7 5
    1 -7 5
    1 -7 5
    1 -7 5
    1 7 5
    -1 7 -5
    3 -7 5
    3 -7 5
    3 -7 5
    3 7 5
    3 7 5
    -3 7 -5
    5 -7 5
    5 -7 5
    5 -7 5
    5 -7 5
    5 -7 5
    5 7 5
    -5 7 -5
    5 7 5
    7 -7 5
    7 -7 5
    7 -7 5
    7 -7 5
    7 -7 5
    7 7 5
    7 7 5
    -7 7 -5
    9 -7 5
    9 -7 5
    9 -7 5
    9 -7 5
    9 -7 5
    9 7 5
    -9 7 -5
    9 7 5
    -9 7 -5
    11 -7 5
    11 -7 5
    11 -7 5
    11 -7 5
    -11 -7 -5
    -11 7 -5
    11 7 5
    -11 7 -5
    11 7 5
    -11 7 -5
    11 7 5
    13 -7 5
    13 -7 5
    -13 -7 -5
    13 -7 5
    13 -7 5
    13 7 5
    13 7 5
    -13 7 -5
    13 7 5
    15 -7 5
    15 -7 5
    15 -7 5
    15 7 5
    15 7 5
    15 7 5
    -15 7 -5
    17 -7 5
    17 -7 5
    17 -7 5
    17 7 5
    17 7 5
    -17 7 -5
    17 7 5
    -14 -8 5
    -14 -8 5
    14 -8 -5
    14 8 -5
    -14 8 5
    14 8 -5
    14 8 -5
    12 -8 -5
    -12 -8 5
    -12 -8 5
    -12 -8 5
    12 8 -5
    12 8 -5
    -12 8 5
    -12 8 5
    -12 8 5
    -10 -8 5
    10 -8 -5
    -10 -8 5
    -10 -8 5
    -10 8 5
    10 8 -5
    10 8 -5
    -10 8 5
    -10 8 5
    8 -8 -5
    -8 -8 5
    -8 -8 5
    -8 8 5
    8 8 -5
    -8 8 5
    6 -8 -5
    -6 -8 5
    -6 -8 5
    6 -8 -5
    -6 8 5
    6 8 -5
    -6 8 5
    -4 -8 5
    -4 -8 5
    -4 8 5
    -4 8 5
    4 8 -5
    -2 -8 5
    -2 -8 5
    -2 -8 5
    -2 -8 5
    -2 8 5
    2 8 -5
    -2 8 5
    0 -8 5
    0 -8 5
    0 -8 5
    0 -8 5
    0 8 5
    0 8 -5
    2 -8 5
    2 -8 5
    2 -8 5
    2 -8 5
    2 8 5
    -2 8 -5
    4 -8 5
    4 -8 5
    4 -8 5
    4 -8 5
    4 8 5
    -4 8 -5
    4 8 5
    6 -8 5
    6 -8 5
    6 -8 5
    6 -8 5
    6 8 5
    -6 8 -5
    6 8 5
    8 -8 5
    8 -8 5
    8 -8 5
    8 -8 5
    8 8 5
    -8 8 -5
    8 8 5
    10 -8 5
    10 -8 5
    10 -8 5
    10 -8 5
    10 8 5
    10 8 5
    -10 8 -5
    12 -8 5
    12 -8 5
    12 -8 5
    -12 8 -5
    -12 8 -5
    12 8 5
    12 8 5
    -14 -8 -5
    14 -8 5
    14 -8 5
    14 -8 5
    14 8 5
    -14 8 -5
    14 8 5
    -9 -9 5
    9 -9 -5
    9 9 -5
    -9 9 5
    -9 9 5
    -7 -9 5
    7 9 -5
    -7 9 5
    -5 -9 5
    5 9 -5
    -5 9 5
    -5 9 5
    -3 -9 5
    -3 9 5
    3 9 -5
    -1 -9 5
    -1 9 5
    1 9 -5
    1 -9 5
    1 -9 5
    1 -9 5
    -1 9 -5
    1 9 5
    3 -9 5
    3 -9 5
    -3 9 -5
    3 9 5
    5 -9 5
    5 -9 5
    5 -9 5
    -5 9 -5
    5 9 5
    7 -9 5
    7 -9 5
    7 -9 5
    7 9 5
    7 9 5
    -7 9 -5
    28 0 -6
    28 0 -6
    28 0 -6
    -28 0 6
    26 0 -6
    26 0 -6
    -26 0 6
    26 0 -6
    24 0 -6
    24 0 -6
    -24 0 6
    24 0 -6
    -22 0 6
    -22 0 6
    22 0 -6
    22 0 -6
    22 0 -6
    20 0 -6
    -20 0 6
    -20 0 6
    20 0 -6
    20 0 -6
    18 0 -6
    -18 0 6
    -18 0 6
    18 0 -6
    18 0 -6
    -16 0 6
    -16 0 6
    16 0 -6
    16 0 -6
    16 0 -6
    14 0 -6
    14 0 -6
    -14 0 6
    -14 0 6
    12 0 -6
    12 0 -6
    12 0 -6
    -12 0 6
    -12 0 6
    -10 0 6
    10 0 -6
    10 0 -6
    -10 0 6
    10 0 -6
    -10 0 6
    8 0 -6
    -8 0 6
    -8 0 6
    -8 0 6
    8 0 -6
    8 0 -6
    6 0 -6
    -6 0 6
    -6 0 6
    6 0 -6
    6 0 -6
    -6 0 6
    4 0 -6
    -4 0 6
    4 0 -6
    -4 0 6
    -4 0 6
    4 0 -6
    2 0 -6
    -2 0 6
    -2 0 6
    -2 0 6
    2 0 -6
    0 0 6
    0 0 6
    0 0 6
    2 0 6
    -2 0 -6
    4 0 6
    4 0 6
    -4 0 -6
    6 0 6
    -6 0 -6
    6 0 6
    8 0 6
    -8 0 -6
    8 0 6
    -8 0 -6
    -10 0 -6
    10 0 6
    10 0 6
    -10 0 -6
    12 0 6
    -12 0 -6
    -12 0 -6
    12 0 6
    14 0 6
    -14 0 -6
    14 0 6
    -14 0 -6
    16 0 6
    16 0 6
    -16 0 -6
    -16 0 -6
    -18 0 -6
    18 0 6
    -18 0 -6
    18 0 6
    -20 0 -6
    20 0 6
    -20 0 -6
    20 0 6
    22 0 6
    22 0 6
    -22 0 -6
    -22 0 -6
    -24 0 -6
    24 0 6
    24 0 6
    -24 0 -6
    26 0 6
    26 0 6
    -27 -1 6
    27 -1 -6
    27 -1 -6
    27 -1 -6
    27 1 -6
    -27 1 6
    27 1 -6
    27 1 -6
    -25 -1 6
    25 -1 -6
    25 -1 -6
    25 -1 -6
    -25 1 6
    25 1 -6
    25 1 -6
    25 1 -6
    23 -1 -6
    -23 -1 6
    23 -1 -6
    23 -1 -6
    -23 -1 6
    -23 1 6
    -23 1 6
    23 1 -6
    23 1 -6
    23 1 -6
    -21 -1 6
    21 -1 -6
    -21 -1 6
    21 -1 -6
    21 -1 -6
    21 1 -6
    21 1 -6
    -21 1 6
    21 1 -6
    -21 1 6
    -19 -1 6
    19 -1 -6
    -19 -1 6
    19 -1 -6
    19 -1 -6
    -19 1 6
    19 1 -6
    19 1 -6
    19 1 -6
    -19 1 6
    17 -1 -6
    17 -1 -6
    -17 -1 6
    17 -1 -6
    -17 -1 6
    -17 1 6
    17 1 -6
    -17 1 6
    17 1 -6
    17 1 -6
    15 -1 -6
    -15 -1 6
    15 -1 -6
    15 -1 -6
    -15 -1 6
    15 1 -6
    -15 1 6
    15 1 -6
    -15 1 6
    15 1 -6
    13 -1 -6
    -13 -1 6
    13 -1 -6
    13 -1 -6
    -13 1 6
    -13 1 6
    13 1 -6
    13 1 -6
    13 1 -6
    -11 -1 6
    -11 -1 6
    11 -1 -6
    11 -1 -6
    -11 -1 6
    11 -1 -6
    11 1 -6
    11 1 -6
    -11 1 6
    -11 1 6
    11 1 -6
    -9 -1 6
    -9 -1 6
    9 -1 -6
    9 -1 -6
    -9 1 6
    9 1 -6
    -9 1 6
    9 1 -6
    7 -1 -6
    -7 -1 6
    7 -1 -6
    -7 -1 6
    7 -1 -6
    -7 -1 6
    7 1 -6
    7 1 -6
    7 1 -6
    -7 1 6
    -7 1 6
    5 -1 -6
    -5 -1 6
    -5 -1 6
    -5 -1 6
    5 1 -6
    -5 1 6
    5 1 -6
    5 1 -6
    -5 1 6
    -5 1 6
    -3 -1 6
    -3 -1 6
    -3 -1 6
    3 -1 -6
    -3 1 6
    3 1 -6
    -3 1 6
    -3 1 6
    3 1 -6
    -1 -1 6
    1 -1 -6
    -1 -1 6
    -1 -1 6
    -1 -1 6
    -1 1 6
    1 1 -6
    1 1 -6
    1 -1 6
    1 -1 6
    1 -1 6
    -1 1 -6
    1 1 6
    1 1 6
    3 -1 6
    3 -1 6
    -3 -1 -6
    3 -1 6
    3 1 6
    -3 1 -6
    -3 1 -6
    -5 -1 -6
    5 -1 6
    5 -1 6
    5 1 6
    -5 1 -6
    5 1 6
    7 -1 6
    7 -1 6
    -7 -1 -6
    7 -1 6
    7 1 6
    -7 1 -6
    -7 1 -6
    7 1 6
    9 -1 6
    -9 -1 -6
    9 -1 6
    9 -1 6
    -9 -1 -6
    9 1 6
    -9 1 -6
    9 1 6
    -9 1 -6
    11 -1 6
    11 -1 6
    -11 -1 -6
    11 -1 6
    -11 -1 -6
    11 1 6
    11 1 6
    -11 1 -6
    -11 1 -6
    13 -1 6
    13 -1 6
    -13 -1 -6
    -13 -1 -6
    13 1 6
    -13 1 -6
    13 1 6
    -13 1 -6
    15 -1 6
    -15 -1 -6
    15 -1 6
    -15 -1 -6
    -15 1 -6
    -15 1 -6
    15 1 6
    15 1 6
    17 -1 6
    -17 -1 -6
    -17 -1 -6
    17 -1 6
    17 1 6
    17 1 6
    -17 1 -6
    -17 1 -6
    19 -1 6
    -19 -1 -6
    19 -1 6
    -19 -1 -6
    19 1 6
    -19 1 -6
    -19 1 -6
    19 1 6
    -21 -1 -6
    -21 -1 -6
    21 -1 6
    21 -1 6
    21 1 6
    21 1 6
    -21 1 -6
    -23 -1 -6
    23 -1 6
    -23 -1 -6
    23 -1 6
    23 -1 6
    23 1 6
    23 1 6
    -23 1 -6
    -23 1 -6
    -25 -1 -6
    25 -1 6
    25 -1 6
    25 1 6
    27 -1 6
    27 -1 6
    27 1 6
    27 1 6
    28 -2 -6
    28 -2 -6
    28 -2 -6
    28 2 -6
    -28 2 6
    28 2 -6
    28 2 -6
    26 -2 -6
    26 -2 -6
    26 -2 -6
    26 -2 -6
    -26 -2 6
    26 2 -6
    26 2 -6
    26 2 -6
    -26 2 6
    -24 -2 6
    24 -2 -6
    24 -2 -6
    24 -2 -6
    24 -2 -6
    24 2 -6
    24 2 -6
    24 2 -6
    -22 -2 6
    22 -2 -6
    -22 -2 6
    22 -2 -6
    22 -2 -6
    22 -2 -6
    -22 2 6
    22 2 -6
    22 2 -6
    22 2 -6
    -22 2 6
    -20 -2 6
    20 -2 -6
    20 -2 -6
    20 -2 -6
    -20 -2 6
    20 -2 -6
    20 2 -6
    20 2 -6
    -20 2 6
    -20 2 6
    20 2 -6
    18 -2 -6
    18 -2 -6
    -18 -2 6
    -18 -2 6
    18 -2 -6
    18 2 -6
    18 2 -6
    -18 2 6
    -18 2 6
    18 2 -6
    -16 -2 6
    16 -2 -6
    16 -2 -6
    -16 -2 6
    16 -2 -6
    16 -2 -6
    -16 2 6
    16 2 -6
    16 2 -6
    -16 2 6
    16 2 -6
    14 -2 -6
    -14 -2 6
    14 -2 -6
    -14 -2 6
    14 2 -6
    -14 2 6
    14 2 -6
    -14 2 6
    14 2 -6
    12 -2 -6
    -12 -2 6
    12 -2 -6
    -12 -2 6
    12 2 -6
    12 2 -6
    12 2 -6
    -12 2 6
    -12 2 6
    -10 -2 6
    -10 -2 6
    -10 -2 6
    10 -2 -6
    -10 2 6
    -10 2 6
    10 2 -6
    10 2 -6
    10 2 -6
    -8 -2 6
    8 -2 -6
    -8 -2 6
    8 2 -6
    -8 2 6
    8 2 -6
    8 2 -6
    -8 2 6
    6 -2 -6
    -6 -2 6
    -6 -2 6
    6 2 -6
    6 2 -6
    6 2 -6
    -6 2 6
    -6 2 6
    -4 -2 6
    -4 -2 6
    4 -2 -6
    -4 -2 6
    -4 2 6
    4 2 -6
    4 2 -6
    -4 2 6
    4 2 -6
    -2 -2 6
    -2 -2 6
    -2 -2 6
    -2 2 6
    2 2 -6
    2 2 -6
    0 -2 6
    0 -2 6
    0 -2 6
    0 2 -6
    0 2 6
    0 2 6
    2 -2 6
    2 -2 6
    2 -2 6
    2 -2 6
    2 2 6
    -2 2 -6
    -2 2 -6
    2 2 6
    4 -2 6
    -4 -2 -6
    4 -2 6
    4 -2 6
    4 2 6
    4 2 6
    -4 2 -6
    -4 2 -6
    6 -2 6
    6 -2 6
    6 -2 6
    -6 -2 -6
    -6 2 -6
    6 2 6
    6 2 6
    -6 2 -6
    8 -2 6
    8 -2 6
    -8 -2 -6
    8 -2 6
    8 2 6
    -8 2 -6
    8 2 6
    -8 2 -6
    10 -2 6
    10 -2 6
    10 -2 6
    -10 -2 -6
    -10 2 -6
    -10 2 -6
    10 2 6
    10 2 6
    -12 -2 -6
    12 -2 6
    12 -2 6
    12 -2 6
    -12 -2 -6
    -12 2 -6
    12 2 6
    12 2 6
    -12 2 -6
    14 -2 6
    14 -2 6
    -14 -2 -6
    -14 -2 -6
    14 -2 6
    14 2 6
    14 2 6
    -14 2 -6
    -14 2 -6
    16 -2 6
    -16 -2 -6
    16 -2 6
    -16 -2 -6
    -16 2 -6
    -16 2 -6
    16 2 6
    18 -2 6
    -18 -2 -6
    -18 -2 -6
    18 -2 6
    18 -2 6
    -18 2 -6
    -18 2 -6
    18 2 6
    18 2 6
    -20 -2 -6
    20 -2 6
    -20 -2 -6
    20 -2 6
    -20 2 -6
    20 2 6
    -20 2 -6
    20 2 6
    -22 -2 -6
    22 -2 6
    -22 -2 -6
    22 -2 6
    22 -2 6
    -22 2 -6
    22 2 6
    -22 2 -6
    22 2 6
    24 -2 6
    24 -2 6
    -24 -2 -6
    24 2 6
    -24 2 -6
    24 2 6
    -26 -2 -6
    26 -2 6
    26 2 6
    26 2 6
    27 -3 -6
    27 -3 -6
    27 -3 -6
    27 -3 -6
    -27 3 6
    27 3 -6
    27 3 -6
    27 3 -6
    25 -3 -6
    25 -3 -6
    25 -3 -6
    25 -3 -6
    25 3 -6
    25 3 -6
    25 3 -6
    -25 3 6
    23 -3 -6
    23 -3 -6
    -23 -3 6
    -23 -3 6
    23 -3 -6
    23 -3 -6
    -23 3 6
    23 3 -6
    23 3 -6
    23 3 -6
    -21 -3 6
    21 -3 -6
    -21 -3 6
    21 -3 -6
    21 3 -6
    21 3 -6
    -21 3 6
    -21 3 6
    21 3 -6
    -19 -3 6
    -19 -3 6
    19 -3 -6
    19 -3 -6
    19 3 -6
    19 3 -6
    19 3 -6
    -19 3 6
    -19 3 6
    17 -3 -6
    -17 -3 6
    17 -3 -6
    -17 -3 6
    17 3 -6
    17 3 -6
    17 3 -6
    -17 3 6
    -17 3 6
    -15 -3 6
    -15 -3 6
    -15 -3 6
    15 -3 -6
    15 -3 -6
    15 3 -6
    15 3 -6
    15 3 -6
    -15 3 6
    -15 3 6
    13 -3 -6
    13 -3 -6
    -13 -3 6
    -13 -3 6
    -13 -3 6
    13 3 -6
    13 3 -6
    -13 3 6
    -13 3 6
    13 3 -6
    -11 -3 6
    -11 -3 6
    -11 -3 6
    11 -3 -6
    -11 3 6
    11 3 -6
    11 3 -6
    11 3 -6
    -11 3 6
    9 -3 -6
    -9 -3 6
    -9 -3 6
    9 -3 -6
    -9 -3 6
    -9 3 6
    9 3 -6
    9 3 -6
    -9 3 6
    9 3 -6
    -7 -3 6
    -7 -3 6
    7 -3 -6
    -7 -3 6
    -7 3 6
    7 3 -6
    7 3 -6
    -7 3 6
    7 3 -6
    5 -3 -6
    -5 -3 6
    -5 -3 6
    -5 -3 6
    5 3 -6
    5 3 -6
    -5 3 6
    -5 3 6
    -5 3 6
    5 3 -6
    -3 -3 6
    -3 -3 6
    3 -3 -6
    -3 -3 6
    3 3 -6
    -3 3 6
    3 3 -6
    -3 3 6
    -3 3 6
    -1 -3 6
    -1 -3 6
    -1 -3 6
    -1 -3 6
    -1 -3 6
    -1 3 6
    1 -3 6
    1 -3 6
    1 -3 6
    1 -3 6
    1 -3 6
    -1 3 -6
    1 3 6
    3 -3 6
    3 -3 6
    3 -3 6
    3 3 6
    -3 3 -6
    -3 3 -6
    3 3 6
    5 -3 6
    -5 -3 -6
    5 -3 6
    5 -3 6
    5 3 6
    5 3 6
    -5 3 -6
    7 -3 6
    7 -3 6
    -7 -3 -6
    7 -3 6
    7 3 6
    -7 3 -6
    7 3 6
    -7 3 -6
    -7 3 -6
    9 -3 6
    9 -3 6
    9 -3 6
    -9 3 -6
    9 3 6
    -9 3 -6
    9 3 6
    11 -3 6
    11 -3 6
    11 -3 6
    -11 -3 -6
    11 3 6
    11 3 6
    -11 3 -6
    -11 3 -6
    13 -3 6
    -13 -3 -6
    13 -3 6
    13 -3 6
    13 3 6
    -13 3 -6
    -13 3 -6
    13 3 6
    15 -3 6
    -15 -3 -6
    15 -3 6
    -15 -3 -6
    15 3 6
    -15 3 -6
    15 3 6
    -15 3 -6
    -17 -3 -6
    -17 -3 -6
    17 -3 6
    17 -3 6
    17 -3 6
    -17 3 -6
    17 3 6
    -17 3 -6
    17 3 6
    19 -3 6
    -19 -3 -6
    19 -3 6
    19 -3 6
    -19 -3 -6
    19 3 6
    -19 3 -6
    19 3 6
    -19 3 -6
    -21 -3 -6
    21 -3 6
    21 -3 6
    21 -3 6
    -21 3 -6
    21 3 6
    21 3 6
    21 3 6
    23 -3 6
    -23 -3 -6
    23 -3 6
    23 -3 6
    -23 3 -6
    23 3 6
    23 3 6
    23 3 6
    25 -3 6
    -25 -3 -6
    25 -3 6
    25 3 6
    25 3 6
    -25 3 -6
    25 3 6
    26 -4 -6
    26 -4 -6
    -26 4 6
    26 4 -6
    24 -4 -6
    24 -4 -6
    -24 4 6
    24 4 -6
    24 4 -6
    24 4 -6
    -22 -4 6
    -22 -4 6
    -22 4 6
    22 4 -6
    -22 4 6
    22 4 -6
    22 4 -6
    -20 -4 6
    -20 -4 6
    20 -4 -6
    20 -4 -6
    20 4 -6
    20 4 -6
    20 4 -6
    -20 4 6
    -20 4 6
    18 -4 -6
    -18 -4 6
    -18 -4 6
    18 -4 -6
    -18 4 6
    18 4 -6
    -18 4 6
    18 4 -6
    18 4 -6
    -16 -4 6
    16 -4 -6
    16 -4 -6
    -16 -4 6
    -16 4 6
    16 4 -6
    16 4 -6
    -16 4 6
    16 4 -6
    14 -4 -6
    -14 -4 6
    -14 -4 6
    -14 -4 6
    14 4 -6
    -14 4 6
    14 4 -6
    14 4 -6
    -14 4 6
    12 -4 -6
    -12 -4 6
    12 -4 -6
    -12 -4 6
    -12 -4 6
    12 4 -6
    -12 4 6
    12 4 -6
    12 4 -6
    -12 4 6
    -10 -4 6
    -10 -4 6
    -10 -4 6
    10 -4 -6
    10 4 -6
    10 4 -6
    10 4 -6
    -10 4 6
    -10 4 6
    -8 -4 6
    -8 -4 6
    8 -4 -6
    -8 -4 6
    8 4 -6
    8 4 -6
    8 4 -6
    -8 4 6
    -8 4 6
    -6 -4 6
    6 -4 -6
    -6 -4 6
    -6 -4 6
    -6 4 6
    6 4 -6
    -6 4 6
    6 4 -6
    -6 4 6
    6 4 -6
    4 -4 -6
    -4 -4 6
    -4 -4 6
    -4 -4 6
    4 4 -6
    -4 4 6
    4 4 -6
    -4 4 6
    -4 4 6
    4 4 -6
    -2 -4 6
    -2 -4 6
    -2 -4 6
    -2 -4 6
    -2 -4 6
    -2 4 6
    -2 4 6
    2 4 -6
    0 -4 6
    0 -4 6
    0 -4 6
    0 -4 6
    0 -4 6
    0 4 -6
    0 4 6
    2 -4 6
    2 -4 6
    2 -4 6
    2 -4 6
    2 -4 6
    2 4 6
    -2 4 -6
    4 -4 6
    4 -4 6
    4 -4 6
    4 4 6
    4 4 6
    -4 4 -6
    -4 4 -6
    6 -4 6
    -6 -4 -6
    6 -4 6
    6 4 6
    -6 4 -6
    -6 4 -6
    6 4 6
    6 4 6
    -6 4 -6
    8 -4 6
    -8 -4 -6
    8 -4 6
    8 -4 6
    8 4 6
    -8 4 -6
    8 4 6
    -8 4 -6
    -8 4 -6
    8 4 6
    10 -4 6
    10 -4 6
    -10 -4 -6
    10 -4 6
    10 4 6
    -10 4 -6
    10 4 6
    -10 4 -6
    10 4 6
    12 -4 6
    12 -4 6
    12 -4 6
    -12 -4 -6
    12 4 6
    -12 4 -6
    -12 4 -6
    12 4 6
    12 4 6
    14 -4 6
    14 -4 6
    -14 -4 -6
    14 -4 6
    14 4 6
    -14 4 -6
    14 4 6
    -14 4 -6
    14 4 6
    16 -4 6
    16 -4 6
    -16 -4 -6
    16 -4 6
    16 4 6
    16 4 6
    16 4 6
    -16 4 -6
    18 -4 6
    -18 -4 -6
    18 -4 6
    18 -4 6
    -18 4 -6
    18 4 6
    -18 4 -6
    18 4 6
    18 4 6
    20 -4 6
    20 -4 6
    20 -4 6
    20 4 6
    20 4 6
    -20 4 -6
    20 4 6
    22 -4 6
    22 -4 6
    22 -4 6
    22 4 6
    -22 4 -6
    22 4 6
    24 -4 6
    24 -4 6
    -24 -4 -6
    24 4 6
    24 4 6
    23 -5 -6
    -23 -5 6
    23 -5 -6
    23 5 -6
    23 5 -6
    23 5 -6
    -23 5 6
    -21 -5 6
    21 -5 -6
    21 -5 -6
    21 5 -6
    21 5 -6
    21 5 -6
    -21 5 6
    -21 5 6
    19 -5 -6
    -19 -5 6
    19 -5 -6
    -19 -5 6
    -19 5 6
    19 5 -6
    19 5 -6
    19 5 -6
    -19 5 6
    -17 -5 6
    17 -5 -6
    -17 -5 6
    17 -5 -6
    -17 5 6
    -17 5 6
    17 5 -6
    17 5 -6
    17 5 -6
    -15 -5 6
    -15 -5 6
    15 -5 -6
    15 -5 -6
    -15 -5 6
    15 5 -6
    -15 5 6
    15 5 -6
    -15 5 6
    15 5 -6
    -13 -5 6
    13 -5 -6
    -13 -5 6
    -13 -5 6
    13 5 -6
    -13 5 6
    -13 5 6
    13 5 -6
    13 5 -6
    -11 -5 6
    11 -5 -6
    -11 -5 6
    -11 -5 6
    -11 5 6
    11 5 -6
    11 5 -6
    11 5 -6
    -11 5 6
    -9 -5 6
    -9 -5 6
    -9 -5 6
    9 -5 -6
    9 5 -6
    -9 5 6
    -9 5 6
    -9 5 6
    9 5 -6
    9 5 -6
    -7 -5 6
    7 -5 -6
    -7 -5 6
    -7 5 6
    7 5 -6
    7 5 -6
    -7 5 6
    7 5 -6
    -7 5 6
    -5 -5 6
    -5 -5 6
    -5 -5 6
    -5 -5 6
    -5 -5 6
    5 -5 -6
    -5 5 6
    5 5 -6
    5 5 -6
    -5 5 6
    -5 5 6
    5 5 -6
    -3 -5 6
    -3 -5 6
    -3 -5 6
    -3 -5 6
    -3 -5 6
    -3 5 6
    3 5 -6
    -1 -5 6
    -1 -5 6
    -1 -5 6
    -1 -5 6
    -1 -5 6
    1 5 -6
    -1 5 6
    1 -5 6
    1 -5 6
    1 -5 6
    1 -5 6
    1 -5 6
    -1 5 -6
    1 5 6
    3 -5 6
    3 -5 6
    3 -5 6
    3 -5 6
    -3 5 -6
    3 5 6
    5 -5 6
    5 -5 6
    5 -5 6
    5 -5 6
    5 -5 6
    -5 5 -6
    5 5 6
    -5 5 -6
    5 5 6
    7 -5 6
    7 -5 6
    7 -5 6
    7 5 6
    -7 5 -6
    7 5 6
    -7 5 -6
    -7 5 -6
    7 5 6
    9 -5 6
    9 -5 6
    -9 -5 -6
    9 -5 6
    -9 5 -6
    -9 5 -6
    9 5 6
    9 5 6
    9 5 6
    -9 5 -6
    11 -5 6
    11 -5 6
    11 -5 6
    -11 -5 -6
    11 5 6
    -11 5 -6
    -11 5 -6
    11 5 6
    -13 -5 -6
    13 -5 6
    13 -5 6
    13 -5 6
    13 5 6
    -13 5 -6
    13 5 6
    -13 5 -6
    13 5 6
    15 -5 6
    15 -5 6
    15 -5 6
    -15 -5 -6
    15 5 6
    15 5 6
    -15 5 -6
    15 5 6
    -15 5 -6
    17 -5 6
    17 -5 6
    -17 -5 -6
    17 -5 6
    17 5 6
    17 5 6
    -17 5 -6
    17 5 6
    -17 5 -6
    19 -5 6
    19 -5 6
    19 -5 6
    19 5 6
    19 5 6
    19 5 6
    -19 5 -6
    21 -5 6
    21 -5 6
    21 -5 6
    21 5 6
    21 5 6
    21 5 6
    -21 5 -6
    23 -5 6
    23 -5 6
    -23 5 -6
    22 -6 -6
    22 -6 -6
    -22 -6 6
    22 6 -6
    22 6 -6
    22 6 -6
    -22 6 6
    20 -6 -6
    20 -6 -6
    20 6 -6
    20 6 -6
    -20 6 6
    20 6 -6
    18 -6 -6
    18 -6 -6
    -18 -6 6
    -18 6 6
    18 6 -6
    18 6 -6
    -18 6 6
    18 6 -6
    -16 -6 6
    -16 -6 6
    16 -6 -6
    -16 -6 6
    -16 6 6
    16 6 -6
    16 6 -6
    16 6 -6
    -16 6 6
    -14 -6 6
    -14 -6 6
    -14 -6 6
    14 -6 -6
    14 6 -6
    -14 6 6
    14 6 -6
    -14 6 6
    14 6 -6
    -12 -6 6
    -12 -6 6
    12 -6 -6
    -12 6 6
    12 6 -6
    12 6 -6
    12 6 -6
    -12 6 6
    -10 -6 6
    10 -6 -6
    -10 -6 6
    -10 -6 6
    -10 6 6
    -10 6 6
    10 6 -6
    -10 6 6
    10 6 -6
    10 6 -6
    -8 -6 6
    8 -6 -6
    -8 -6 6
    -8 -6 6
    -8 -6 6
    8 6 -6
    -8 6 6
    -8 6 6
    -8 6 6
    8 6 -6
    8 6 -6
    -6 -6 6
    -6 -6 6
    -6 -6 6
    6 -6 -6
    -6 -6 6
    -6 -6 6
    -6 6 6
    6 6 -6
    6 6 -6
    -6 6 6
    -6 6 6
    -4 -6 6
    -4 -6 6
    -4 -6 6
    -4 -6 6
    -4 -6 6
    -4 6 6
    4 6 -6
    -4 6 6
    -2 -6 6
    -2 -6 6
    -2 -6 6
    -2 -6 6
    -2 -6 6
    -2 6 6
    2 6 -6
    -2 6 6
    0 -6 6
    0 -6 6
    0 -6 6
    0 -6 6
    0 -6 6
    0 6 6
    0 6 6
    2 -6 6
    2 -6 6
    2 -6 6
    2 -6 6
    2 -6 6
    2 6 6
    2 6 6
    4 -6 6
    4 -6 6
    4 -6 6
    4 -6 6
    4 -6 6
    4 6 6
    4 6 6
    6 -6 6
    6 -6 6
    6 -6 6
    6 -6 6
    6 -6 6
    -6 6 -6
    6 6 6
    6 6 6
    8 -6 6
    8 -6 6
    8 -6 6
    8 -6 6
    -8 6 -6
    8 6 6
    -8 6 -6
    8 6 6
    10 -6 6
    10 -6 6
    -10 -6 -6
    10 -6 6
    -10 6 -6
    10 6 6
    10 6 6
    -10 6 -6
    -10 6 -6
    10 6 6
    12 -6 6
    -12 -6 -6
    12 -6 6
    12 -6 6
    12 6 6
    -12 6 -6
    -12 6 -6
    12 6 6
    12 6 6
    14 -6 6
    -14 -6 -6
    14 -6 6
    14 -6 6
    14 6 6
    14 6 6
    -14 6 -6
    -14 6 -6
    14 6 6
    16 -6 6
    16 -6 6
    16 -6 6
    16 6 6
    16 6 6
    -16 6 -6
    18 -6 6
    18 -6 6
    18 -6 6
    18 6 6
    -18 6 -6
    18 6 6
    18 6 6
    20 -6 6
    20 -6 6
    20 6 6
    -20 6 -6
    20 6 6
    20 6 6
    -19 -7 6
    19 -7 -6
    19 7 -6
    -19 7 6
    19 7 -6
    19 7 -6
    -17 -7 6
    17 -7 -6
    -17 7 6
    17 7 -6
    -17 7 6
    17 7 -6
    17 7 -6
    15 -7 -6
    -15 -7 6
    -15 -7 6
    -15 7 6
    15 7 -6
    15 7 -6
    -15 7 6
    15 7 -6
    13 -7 -6
    -13 -7 6
    -13 -7 6
    13 7 -6
    13 7 -6
    -13 7 6
    13 7 -6
    11 -7 -6
    -11 -7 6
    -11 -7 6
    -11 7 6
    11 7 -6
    11 7 -6
    -11 7 6
    11 7 -6
    -11 7 6
    -9 -7 6
    -9 -7 6
    -9 -7 6
    9 -7 -6
    -9 -7 6
    -9 -7 6
    -9 7 6
    -9 7 6
    9 7 -6
    -9 7 6
    9 7 -6
    -7 -7 6
    -7 -7 6
    7 -7 -6
    -7 -7 6
    -7 -7 6
    7 -7 -6
    -7 -7 6
    -7 7 6
    7 7 -6
    -7 7 6
    -5 -7 6
    -5 -7 6
    -5 -7 6
    -5 -7 6
    -5 -7 6
    5 7 -6
    -5 7 6
    -5 7 6
    -3 -7 6
    -3 -7 6
    -3 -7 6
    -3 -7 6
    -3 -7 6
    -3 7 6
    -3 7 6
    3 7 -6
    -1 -7 6
    -1 -7 6
    -1 -7 6
    -1 -7 6
    1 7 -6
    -1 7 6
    -1 7 6
    1 -7 6
    1 -7 6
    1 -7 6
    1 -7 6
    -1 7 -6
    1 7 6
    3 -7 6
    3 -7 6
    3 -7 6
    3 -7 6
    3 -7 6
    3 7 6
    3 7 6
    -3 7 -6
    5 -7 6
    5 -7 6
    5 -7 6
    5 -7 6
    5 -7 6
    5 7 6
    5 7 6
    -5 7 -6
    7 -7 6
    7 -7 6
    7 -7 6
    7 -7 6
    7 7 6
    -7 7 -6
    7 7 6
    9 -7 6
    9 -7 6
    9 -7 6
    9 -7 6
    9 -7 6
    -9 7 -6
    9 7 6
    -9 7 -6
    9 7 6
    11 -7 6
    11 -7 6
    11 -7 6
    11 -7 6
    -11 7 -6
    11 7 6
    11 7 6
    -11 7 -6
    -11 7 -6
    13 -7 6
    13 -7 6
    13 -7 6
    -13 -7 -6
    13 7 6
    -13 7 -6
    13 7 6
    13 7 6
    15 -7 6
    15 -7 6
    15 -7 6
    15 7 6
    15 7 6
    15 7 6
    -15 7 -6
    17 -7 6
    17 -7 6
    17 7 6
    17 7 6
    17 7 6
    -17 7 -6
    -14 -8 6
    -14 -8 6
    14 -8 -6
    -14 -8 6
    -14 8 6
    14 8 -6
    -14 8 6
    14 8 -6
    14 8 -6
    -12 -8 6
    -12 -8 6
    -12 -8 6
    12 -8 -6
    -12 8 6
    -12 8 6
    12 8 -6
    12 8 -6
    -10 -8 6
    -10 -8 6
    -10 -8 6
    10 -8 -6
    10 8 -6
    10 8 -6
    -10 8 6
    -10 8 6
    -10 8 6
    8 -8 -6
    -8 -8 6
    8 -8 -6
    -8 -8 6
    -8 8 6
    -8 8 6
    8 8 -6
    -6 -8 6
    -6 -8 6
    6 8 -6
    -6 8 6
    -6 8 6
    -4 -8 6
    -4 -8 6
    -4 8 6
    -4 8 6
    4 8 -6
    -2 -8 6
    -2 -8 6
    -2 8 6
    2 8 -6
    -2 8 6
    0 -8 6
    0 -8 6
    0 -8 6
    0 -8 6
    0 8 -6
    0 8 6
    2 -8 6
    2 -8 6
    2 -8 6
    2 -8 6
    -2 8 -6
    2 8 6
    4 -8 6
    4 -8 6
    4 -8 6
    4 -8 6
    -4 8 -6
    4 8 6
    4 8 6
    6 -8 6
    6 -8 6
    6 -8 6
    6 8 6
    -6 8 -6
    6 8 6
    8 -8 6
    8 -8 6
    8 -8 6
    8 8 6
    -8 8 -6
    8 8 6
    10 -8 6
    10 -8 6
    10 -8 6
    -10 8 -6
    10 8 6
    10 8 6
    12 -8 6
    12 -8 6
    12 -8 6
    12 8 6
    12 8 6
    -12 8 -6
    -12 8 -6
    -7 -9 6
    -7 -9 6
    -7 9 6
    7 9 -6
    -7 9 6
    -5 -9 6
    -5 9 6
    -5 9 6
    5 9 -6
    -3 -9 6
    -3 9 6
    3 9 -6
    -1 -9 6
    -1 -9 6
    -1 -9 6
    -1 9 6
    1 9 -6
    1 -9 6
    1 -9 6
    1 -9 6
    1 9 6
    -1 9 -6
    3 -9 6
    3 -9 6
    -3 9 -6
    3 9 6
    5 -9 6
    5 -9 6
    5 -9 6
    -5 9 -6
    5 9 6
    28 0 -7
    -28 0 7
    28 0 -7
    -26 0 7
    26 0 -7
    26 0 -7
    26 0 -7
    24 0 -7
    24 0 -7
    -24 0 7
    24 0 -7
    -22 0 7
    22 0 -7
    22 0 -7
    -22 0 7
    22 0 -7
    20 0 -7
    -20 0 7
    20 0 -7
    -20 0 7
    20 0 -7
    18 0 -7
    -18 0 7
    -18 0 7
    18 0 -7
    18 0 -7
    16 0 -7
    -16 0 7
    16 0 -7
    16 0 -7
    -16 0 7
    -14 0 7
    14 0 -7
    -14 0 7
    14 0 -7
    -12 0 7
    12 0 -7
    -12 0 7
    12 0 -7
    12 0 -7
    10 0 -7
    10 0 -7
    -10 0 7
    -10 0 7
    10 0 -7
    -10 0 7
    8 0 -7
    -8 0 7
    -8 0 7
    -8 0 7
    8 0 -7
    8 0 -7
    -6 0 7
    -6 0 7
    6 0 -7
    6 0 -7
    6 0 -7
    -6 0 7
    -4 0 7
    -4 0 7
    4 0 -7
    4 0 -7
    -4 0 7
    2 0 -7
    2 0 -7
    -2 0 7
    -2 0 7
    -2 0 7
    0 0 7
    0 0 7
    0 0 7
    2 0 7
    2 0 7
    2 0 7
    4 0 7
    4 0 7
    4 0 7
    -4 0 -7
    6 0 7
    6 0 7
    -6 0 -7
    8 0 7
    8 0 7
    -8 0 -7
    10 0 7
    -10 0 -7
    10 0 7
    -10 0 -7
    -12 0 -7
    12 0 7
    -12 0 -7
    12 0 7
    14 0 7
    -14 0 -7
    -14 0 -7
    14 0 7
    -16 0 -7
    -16 0 -7
    16 0 7
    16 0 7
    18 0 7
    18 0 7
    -18 0 -7
    -18 0 -7
    -20 0 -7
    20 0 7
    20 0 7
    -20 0 -7
    22 0 7
    22 0 7
    -22 0 -7
    -22 0 -7
    24 0 7
    24 0 7
    -24 0 -7
    26 0 7
    26 0 7
    27 -1 -7
    27 -1 -7
    -27 -1 7
    -27 1 7
    27 1 -7
    27 1 -7
    27 1 -7
    25 -1 -7
    -25 -1 7
    25 -1 -7
    25 -1 -7
    25 1 -7
    25 1 -7
    25 1 -7
    -25 1 7
    -23 -1 7
    -23 -1 7
    23 -1 -7
    23 -1 -7
    23 -1 -7
    23 1 -7
    -23 1 7
    23 1 -7
    -23 1 7
    23 1 -7
    21 -1 -7
    21 -1 -7
    -21 -1 7
    -21 -1 7
    21 -1 -7
    21 1 -7
    -21 1 7
    21 1 -7
    21 1 -7
    -19 -1 7
    19 -1 -7
    19 -1 -7
    -19 -1 7
    19 -1 -7
    19 1 -7
    19 1 -7
    -19 1 7
    -19 1 7
    19 1 -7
    -17 -1 7
    17 -1 -7
    17 -1 -7
    17 -1 -7
    -17 -1 7
    -17 1 7
    -17 1 7
    17 1 -7
    17 1 -7
    17 1 -7
    15 -1 -7
    15 -1 -7
    -15 -1 7
    -15 -1 7
    15 -1 -7
    -15 1 7
    15 1 -7
    -15 1 7
    15 1 -7
    15 1 -7
    -13 -1 7
    -13 -1 7
    -13 -1 7
    13 -1 -7
    13 -1 -7
    13 -1 -7
    13 1 -7
    13 1 -7
    13 1 -7
    -13 1 7
    -13 1 7
    -11 -1 7
    -11 -1 7
    -11 -1 7
    11 -1 -7
    11 -1 -7
    11 -1 -7
    -11 1 7
    11 1 -7
    11 1 -7
    -11 1 7
    11 1 -7
    9 -1 -7
    9 -1 -7
    -9 -1 7
    -9 -1 7
    9 -1 -7
    -9 -1 7
    -9 1 7
    9 1 -7
    9 1 -7
    -9 1 7
    9 1 -7
    -7 -1 7
    7 -1 -7
    7 -1 -7
    -7 -1 7
    -7 -1 7
    -7 1 7
    -7 1 7
    7 1 -7
    -7 1 7
    7 1 -7
    -5 -1 7
    -5 -1 7
    -5 -1 7
    -5 1 7
    -5 1 7
    5 1 -7
    5 1 -7
    5 1 -7
    -5 1 7
    -3 -1 7
    -3 -1 7
    3 -1 -7
    -3 -1 7
    -3 1 7
    -3 1 7
    3 1 -7
    -3 1 7
    3 1 -7
    -1 -1 7
    -1 -1 7
    -1 -1 7
    -1 -1 7
    -1 1 7
    1 1 -7
    -1 1 7
    1 -1 7
    1 -1 7
    1 -1 7
    1 1 7
    1 1 7
    -1 1 -7
    3 -1 7
    -3 -1 -7
    3 -1 7
    3 -1 7
    3 1 7
    -3 1 -7
    5 -1 7
    5 -1 7
    5 -1 7
    -5 -1 -7
    -5 1 -7
    5 1 7
    5 1 7
    -7 -1 -7
    7 -1 7
    7 -1 7
    7 -1 7
    7 1 7
    7 1 7
    -7 1 -7
    9 -1 7
    9 -1 7
    -9 -1 -7
    9 -1 7
    -9 1 -7
    9 1 7
    -9 1 -7
    9 1 7
    11 -1 7
    -11 -1 -7
    11 -1 7
    -11 -1 -7
    11 -1 7
    -11 1 -7
    -11 1 -7
    11 1 7
    11 1 7
    -13 -1 -7
    13 -1 7
    -13 -1 -7
    13 -1 7
    13 -1 7
    -13 1 -7
    -13 1 -7
    13 1 7
    13 1 7
    15 -1 7
    -15 -1 -7
    15 -1 7
    -15 -1 -7
    15 -1 7
    15 1 7
    -15 1 -7
    15 1 7
    -15 1 -7
    17 -1 7
    -17 -1 -7
    17 -1 7
    -17 -1 -7
    17 -1 7
    -17 1 -7
    -17 1 -7
    17 1 7
    17 1 7
    -19 -1 -7
    19 -1 7
    19 -1 7
    19 -1 7
    -19 -1 -7
    -19 1 -7
    19 1 7
    -19 1 -7
    19 1 7
    -21 -1 -7
    21 -1 7
    -21 -1 -7
    21 -1 7
    21 -1 7
    -21 1 -7
    21 1 7
    21 1 7
    -21 1 -7
    23 -1 7
    23 -1 7
    -23 -1 -7
    23 1 7
    23 1 7
    -23 1 -7
    -23 1 -7
    25 -1 7
    25 -1 7
    -25 -1 -7
    25 1 7
    26 -2 -7
    26 -2 -7
    -26 -2 7
    26 -2 -7
    26 -2 -7
    -26 2 7
    26 2 -7
    26 2 -7
    26 2 -7
    -24 -2 7
    24 -2 -7
    24 -2 -7
    24 -2 -7
    24 -2 -7
    -24 2 7
    24 2 -7
    24 2 -7
    24 2 -7
    -22 -2 7
    22 -2 -7
    22 -2 -7
    -22 -2 7
    22 -2 -7
    22 -2 -7
    22 2 -7
    22 2 -7
    -22 2 7
    22 2 -7
    -22 2 7
    -20 -2 7
    20 -2 -7
    -20 -2 7
    20 -2 -7
    20 -2 -7
    20 -2 -7
    20 2 -7
    -20 2 7
    -20 2 7
    20 2 -7
    20 2 -7
    18 -2 -7
    18 -2 -7
    -18 -2 7
    -18 -2 7
    18 2 -7
    -18 2 7
    18 2 -7
    -18 2 7
    18 2 -7
    16 -2 -7
    16 -2 -7
    -16 -2 7
    -16 -2 7
    -16 2 7
    16 2 -7
    16 2 -7
    -16 2 7
    16 2 -7
    -14 -2 7
    14 -2 -7
    -14 -2 7
    -14 -2 7
    14 -2 -7
    -14 2 7
    14 2 -7
    14 2 -7
    14 2 -7
    -14 2 7
    -12 -2 7
    -12 -2 7
    -12 -2 7
    12 -2 -7
    12 -2 -7
    12 2 -7
    12 2 -7
    -12 2 7
    12 2 -7
    -12 2 7
    -10 -2 7
    -10 -2 7
    -10 -2 7
    10 -2 -7
    -10 2 7
    10 2 -7
    -10 2 7
    10 2 -7
    10 2 -7
    8 -2 -7
    -8 -2 7
    -8 -2 7
    -8 -2 7
    8 2 -7
    8 2 -7
    8 2 -7
    -8 2 7
    -8 2 7
    -6 -2 7
    6 -2 -7
    -6 -2 7
    -6 -2 7
    -6 2 7
    6 2 -7
    6 2 -7
    6 2 -7
    -6 2 7
    -4 -2 7
    -4 -2 7
    4 -2 -7
    -4 -2 7
    4 2 -7
    4 2 -7
    -4 2 7
    -4 2 7
    -4 2 7
    -2 -2 7
    -2 -2 7
    -2 -2 7
    -2 2 7
    2 2 -7
    2 2 -7
    0 -2 7
    0 -2 7
    0 -2 7
    0 -2 7
    0 2 7
    0 2 -7
    0 2 7
    2 -2 7
    2 -2 7
    2 -2 7
    2 -2 7
    2 2 7
    -2 2 -7
    2 2 7
    4 -2 7
    4 -2 7
    4 -2 7
    -4 -2 -7
    -4 2 -7
    -4 2 -7
    4 2 7
    6 -2 7
    6 -2 7
    6 -2 7
    -6 -2 -7
    6 2 7
    -6 2 -7
    6 2 7
    8 -2 7
    8 -2 7
    8 -2 7
    -8 -2 -7
    8 2 7
    -8 2 -7
    8 2 7
    -8 2 -7
    10 -2 7
    10 -2 7
    10 -2 7
    -10 -2 -7
    -10 2 -7
    10 2 7
    -10 2 -7
    10 2 7
    12 -2 7
    12 -2 7
    -12 -2 -7
    12 -2 7
    12 2 7
    12 2 7
    -12 2 -7
    -12 2 -7
    14 -2 7
    14 -2 7
    14 -2 7
    -14 -2 -7
    -14 -2 -7
    14 2 7
    -14 2 -7
    14 2 7
    -14 2 -7
    16 -2 7
    -16 -2 -7
    16 -2 7
    -16 -2 -7
    16 -2 7
    -16 2 -7
    16 2 7
    -16 2 -7
    16 2 7
    -18 -2 -7
    18 -2 7
    18 -2 7
    18 -2 7
    -18 2 -7
    -18 2 -7
    18 2 7
    18 2 7
    20 -2 7
    -20 -2 -7
    20 -2 7
    -20 -2 -7
    -20 2 -7
    -20 2 -7
    20 2 7
    20 2 7
    22 -2 7
    22 -2 7
    -22 -2 -7
    22 -2 7
    -22 2 -7
    22 2 7
    22 2 7
    24 -2 7
    24 -2 7
    -24 -2 -7
    24 2 7
    -24 2 -7
    26 -2 7
    -26 -2 -7
    26 -2 7
    26 2 7
    26 2 7
    25 -3 -7
    25 -3 -7
    25 3 -7
    25 3 -7
    -25 3 7
    25 3 -7
    23 -3 -7
    23 -3 -7
    -23 -3 7
    -23 3 7
    23 3 -7
    23 3 -7
    23 3 -7
    -21 -3 7
    -21 -3 7
    21 -3 -7
    21 -3 -7
    21 3 -7
    21 3 -7
    21 3 -7
    -21 3 7
    -21 3 7
    19 -3 -7
    -19 -3 7
    19 -3 -7
    -19 -3 7
    19 3 -7
    -19 3 7
    19 3 -7
    -19 3 7
    17 -3 -7
    17 -3 -7
    -17 -3 7
    -17 -3 7
    -17 3 7
    -17 3 7
    17 3 -7
    17 3 -7
    17 3 -7
    -15 -3 7
    15 -3 -7
    -15 -3 7
    15 -3 -7
    -15 -3 7
    15 3 -7
    15 3 -7
    -15 3 7
    -15 3 7
    15 3 -7
    -13 -3 7
    13 -3 -7
    13 -3 -7
    -13 -3 7
    -13 -3 7
    -13 3 7
    13 3 -7
    13 3 -7
    13 3 -7
    -13 3 7
    11 -3 -7
    -11 -3 7
    -11 -3 7
    11 3 -7
    -11 3 7
    11 3 -7
    -11 3 7
    11 3 -7
    -9 -3 7
    -9 -3 7
    9 -3 -7
    9 -3 -7
    -9 3 7
    9 3 -7
    9 3 -7
    9 3 -7
    -9 3 7
    -7 -3 7
    -7 -3 7
    7 -3 -7
    -7 -3 7
    7 3 -7
    -7 3 7
    -7 3 7
    7 3 -7
    7 3 -7
    5 -3 -7
    -5 -3 7
    -5 -3 7
    -5 -3 7
    5 3 -7
    -5 3 7
    5 3 -7
    5 3 -7
    -5 3 7
    -5 3 7
    3 -3 -7
    -3 -3 7
    -3 -3 7
    3 3 -7
    3 3 -7
    -3 3 7
    -3 3 7
    -3 3 7
    -1 -3 7
    -1 -3 7
    -1 -3 7
    -1 -3 7
    -1 3 7
    -1 3 7
    1 3 -7
    -1 3 7
    1 -3 7
    1 -3 7
    1 -3 7
    1 -3 7
    -1 3 -7
    3 -3 7
    3 -3 7
    3 -3 7
    3 -3 7
    -3 3 -7
    3 3 7
    -3 3 -7
    3 3 7
    5 -3 7
    -5 -3 -7
    5 -3 7
    5 -3 7
    5 3 7
    -5 3 -7
    5 3 7
    -5 3 -7
    -7 -3 -7
    7 -3 7
    7 -3 7
    -7 3 -7
    7 3 7
    7 3 7
    -7 3 -7
    9 -3 7
    9 -3 7
    9 -3 7
    -9 -3 -7
    9 3 7
    -9 3 -7
    -9 3 -7
    9 3 7
    11 -3 7
    11 -3 7
    -11 -3 -7
    11 -3 7
    11 3 7
    -11 3 -7
    11 3 7
    -11 3 -7
    13 -3 7
    13 -3 7
    13 -3 7
    -13 -3 -7
    13 3 7
    13 3 7
    -13 3 -7
    -13 3 -7
    15 -3 7
    -15 -3 -7
    15 -3 7
    15 -3 7
    -15 3 -7
    -15 3 -7
    15 3 7
    15 3 7
    17 -3 7
    -17 -3 -7
    17 -3 7
    17 -3 7
    17 3 7
    17 3 7
    -17 3 -7
    -17 3 -7
    -19 -3 -7
    19 -3 7
    19 -3 7
    19 -3 7
    -19 -3 -7
    -19 3 -7
    19 3 7
    -19 3 -7
    19 3 7
    21 -3 7
    21 -3 7
    21 -3 7
    -21 -3 -7
    21 3 7
    21 3 7
    -21 3 -7
    23 -3 7
    -23 -3 -7
    23 3 7
    23 3 7
    23 3 7
    -23 3 -7
    -25 -3 -7
    25 -3 7
    25 -3 7
    25 3 7
    25 3 7
    25 3 7
    24 -4 -7
    24 -4 -7
    24 4 -7
    24 4 -7
    -24 4 7
    24 4 -7
    22 -4 -7
    22 -4 -7
    -22 -4 7
    -22 -4 7
    22 4 -7
    -22 4 7
    22 4 -7
    22 4 -7
    -20 -4 7
    20 -4 -7
    20 -4 -7
    -20 -4 7
    20 4 -7
    20 4 -7
    20 4 -7
    -20 4 7
    -20 4 7
    18 -4 -7
    18 -4 -7
    -18 -4 7
    -18 -4 7
    -18 4 7
    -18 4 7
    18 4 -7
    18 4 -7
    18 4 -7
    16 -4 -7
    -16 -4 7
    -16 -4 7
    -16 -4 7
    16 -4 -7
    16 4 -7
    -16 4 7
    -16 4 7
    16 4 -7
    16 4 -7
    -14 -4 7
    -14 -4 7
    -14 -4 7
    14 4 -7
    -14 4 7
    14 4 -7
    -14 4 7
    14 4 -7
    12 -4 -7
    -12 -4 7
    12 -4 -7
    -12 -4 7
    -12 -4 7
    -12 4 7
    12 4 -7
    12 4 -7
    12 4 -7
    -12 4 7
    -10 -4 7
    -10 -4 7
    -10 -4 7
    10 -4 -7
    -10 4 7
    -10 4 7
    10 4 -7
    10 4 -7
    10 4 -7
    8 -4 -7
    -8 -4 7
    -8 -4 7
    -8 -4 7
    -8 4 7
    8 4 -7
    8 4 -7
    8 4 -7
    -8 4 7
    -6 -4 7
    6 -4 -7
    -6 -4 7
    6 4 -7
    6 4 -7
    -6 4 7
    6 4 -7
    -6 4 7
    -6 4 7
    -4 -4 7
    -4 -4 7
    4 -4 -7
    -4 -4 7
    -4 -4 7
    4 4 -7
    -4 4 7
    -4 4 7
    -4 4 7
    4 4 -7
    -2 -4 7
    -2 -4 7
    -2 -4 7
    -2 -4 7
    -2 -4 7
    2 4 -7
    -2 4 7
    -2 4 7
    0 -4 7
    0 -4 7
    0 -4 7
    0 -4 7
    0 -4 7
    0 4 7
    0 4 -7
    2 -4 7
    2 -4 7
    2 -4 7
    2 -4 7
    2 -4 7
    -2 4 -7
    2 4 7
    4 -4 7
    4 -4 7
    4 -4 7
    4 -4 7
    4 4 7
    -4 4 -7
    4 4 7
    -4 4 -7
    6 -4 7
    6 -4 7
    6 -4 7
    -6 -4 -7
    -6 4 -7
    6 4 7
    -6 4 -7
    6 4 7
    6 4 7
    8 -4 7
    8 -4 7
    -8 -4 -7
    8 -4 7
    8 4 7
    8 4 7
    -8 4 -7
    -8 4 -7
    -8 4 -7
    -10 -4 -7
    10 -4 7
    10 -4 7
    10 -4 7
    -10 4 -7
    10 4 7
    -10 4 -7
    10 4 7
    10 4 7
    12 -4 7
    12 -4 7
    12 -4 7
    -12 -4 -7
    12 4 7
    -12 4 -7
    12 4 7
    -12 4 -7
    14 -4 7
    14 -4 7
    -14 -4 -7
    14 -4 7
    14 4 7
    14 4 7
    -14 4 -7
    14 4 7
    -14 4 -7
    16 -4 7
    -16 -4 -7
    16 -4 7
    16 -4 7
    -16 4 -7
    16 4 7
    16 4 7
    16 4 7
    -16 4 -7
    18 -4 7
    18 -4 7
    -18 -4 -7
    18 -4 7
    18 4 7
    18 4 7
    -18 4 -7
    -18 4 -7
    18 4 7
    20 -4 7
    20 -4 7
    -20 4 -7
    20 4 7
    20 4 7
    20 4 7
    22 -4 7
    22 -4 7
    -22 4 -7
    22 4 7
    22 4 7
    22 4 7
    24 -4 7
    24 -4 7
    24 4 7
    24 4 7
    -24 4 -7
    23 -5 -7
    23 -5 -7
    23 5 -7
    -23 5 7
    23 5 -7
    21 -5 -7
    -21 -5 7
    21 -5 -7
    21 5 -7
    21 5 -7
    21 5 -7
    -19 -5 7
    19 -5 -7
    -19 -5 7
    19 -5 -7
    19 5 -7
    -19 5 7
    19 5 -7
    19 5 -7
    -19 5 7
    -17 -5 7
    -17 -5 7
    -17 -5 7
    -17 5 7
    17 5 -7
    -17 5 7
    17 5 -7
    17 5 -7
    15 -5 -7
    15 -5 -7
    -15 -5 7
    -15 -5 7
    -15 -5 7
    -15 5 7
    15 5 -7
    15 5 -7
    15 5 -7
    -15 5 7
    -13 -5 7
    -13 -5 7
    13 -5 -7
    -13 -5 7
    13 5 -7
    13 5 -7
    13 5 -7
    -13 5 7
    -13 5 7
    -11 -5 7
    -11 -5 7
    11 -5 -7
    -11 -5 7
    -11 5 7
    -11 5 7
    11 5 -7
    11 5 -7
    -9 -5 7
    -9 -5 7
    9 -5 -7
    -9 -5 7
    9 5 -7
    9 5 -7
    -9 5 7
    -9 5 7
    9 5 -7
    7 -5 -7
    -7 -5 7
    -7 -5 7
    -7 -5 7
    7 5 -7
    7 5 -7
    7 5 -7
    -7 5 7
    -7 5 7
    -7 5 7
    -5 -5 7
    -5 -5 7
    -5 -5 7
    -5 -5 7
    5 -5 -7
    -5 -5 7
    -5 5 7
    -5 5 7
    5 5 -7
    -5 5 7
    -3 -5 7
    -3 -5 7
    -3 -5 7
    -3 -5 7
    -3 -5 7
    -3 5 7
    -3 5 7
    3 5 -7
    -1 -5 7
    -1 -5 7
    -1 -5 7
    -1 -5 7
    -1 -5 7
    -1 5 7
    1 5 -7
    1 -5 7
    1 -5 7
    1 -5 7
    1 -5 7
    1 -5 7
    -1 5 -7
    1 5 7
    3 -5 7
    3 -5 7
    3 -5 7
    3 -5 7
    3 -5 7
    3 5 7
    -3 5 -7
    5 -5 7
    5 -5 7
    5 -5 7
    5 -5 7
    5 -5 7
    5 5 7
    -5 5 -7
    5 5 7
    7 -5 7
    7 -5 7
    7 -5 7
    7 5 7
    -7 5 -7
    7 5 7
    -7 5 -7
    -9 -5 -7
    9 -5 7
    9 -5 7
    9 -5 7
    9 5 7
    9 5 7
    -9 5 -7
    -9 5 -7
    -9 5 -7
    9 5 7
    -11 -5 -7
    11 -5 7
    11 -5 7
    -11 5 -7
    11 5 7
    11 5 7
    11 5 7
    -11 5 -7
    13 -5 7
    13 -5 7
    13 -5 7
    -13 -5 -7
    13 5 7
    -13 5 -7
    13 5 7
    13 5 7
    15 -5 7
    15 -5 7
    -15 -5 -7
    15 -5 7
    15 5 7
    15 5 7
    15 5 7
    -15 5 -7
    17 -5 7
    17 -5 7
    17 -5 7
    -17 5 -7
    17 5 7
    17 5 7
    17 5 7
    19 -5 7
    19 -5 7
    19 -5 7
    19 5 7
    19 5 7
    19 5 7
    -19 5 -7
    21 -5 7
    21 -5 7
    21 5 7
    21 5 7
    21 5 7
    -21 5 -7
    20 -6 -7
    -20 -6 7
    20 6 -7
    20 6 -7
    20 6 -7
    -20 6 7
    18 -6 -7
    -18 -6 7
    18 6 -7
    -18 6 7
    18 6 -7
    18 6 -7
    -18 6 7
    -16 -6 7
    16 6 -7
    -16 6 7
    16 6 -7
    -16 6 7
    16 6 -7
    -14 -6 7
    -14 -6 7
    -14 -6 7
    14 -6 -7
    -14 6 7
    14 6 -7
    -14 6 7
    14 6 -7
    14 6 -7
    12 -6 -7
    -12 -6 7
    -12 -6 7
    -12 6 7
    12 6 -7
    12 6 -7
    -12 6 7
    12 6 -7
    -10 -6 7
    10 -6 -7
    -10 -6 7
    10 6 -7
    -10 6 7
    -10 6 7
    10 6 -7
    10 6 -7
    8 -6 -7
    -8 -6 7
    -8 -6 7
    -8 -6 7
    -8 -6 7
    -8 -6 7
    -8 6 7
    -8 6 7
    8 6 -7
    8 6 -7
    8 6 -7
    -8 6 7
    6 -6 -7
    6 -6 -7
    -6 -6 7
    -6 -6 7
    -6 -6 7
    -6 -6 7
    -6 -6 7
    -6 6 7
    -6 6 7
    -6 6 7
    6 6 -7
    -4 -6 7
    -4 -6 7
    -4 -6 7
    -4 -6 7
    -4 -6 7
    -4 6 7
    -4 6 7
    4 6 -7
    -2 -6 7
    -2 -6 7
    -2 -6 7
    -2 -6 7
    -2 -6 7
    -2 6 7
    2 6 -7
    0 -6 7
    0 -6 7
    0 -6 7
    0 -6 7
    0 -6 7
    0 6 -7
    0 6 7
    2 -6 7
    2 -6 7
    2 -6 7
    2 -6 7
    2 -6 7
    -2 6 -7
    2 6 7
    4 -6 7
    4 -6 7
    4 -6 7
    4 -6 7
    4 -6 7
    4 6 7
    4 6 7
    -4 6 -7
    6 -6 7
    6 -6 7
    6 -6 7
    6 -6 7
    6 -6 7
    -6 6 -7
    6 6 7
    6 6 7
    8 -6 7
    8 -6 7
    8 -6 7
    8 -6 7
    8 -6 7
    -8 6 -7
    -8 6 -7
    8 6 7
    8 6 7
    10 -6 7
    10 -6 7
    10 -6 7
    10 6 7
    10 6 7
    -10 6 -7
    10 6 7
    -10 6 -7
    12 -6 7
    12 -6 7
    -12 -6 -7
    -12 6 -7
    -12 6 -7
    12 6 7
    12 6 7
    12 6 7
    -14 -6 -7
    14 -6 7
    14 -6 7
    14 -6 7
    -14 6 -7
    14 6 7
    14 6 7
    14 6 7
    16 -6 7
    16 -6 7
    16 -6 7
    -16 6 -7
    16 6 7
    16 6 7
    18 -6 7
    18 -6 7
    18 6 7
    18 6 7
    -18 6 -7
    18 6 7
    20 -6 7
    20 6 7
    -20 6 -7
    20 6 7
    20 6 7
    17 -7 -7
    -17 -7 7
    -17 7 7
    -17 7 7
    17 7 -7
    17 7 -7
    17 7 -7
    -15 -7 7
    15 -7 -7
    15 7 -7
    -15 7 7
    15 7 -7
    13 -7 -7
    -13 -7 7
    -13 -7 7
    13 7 -7
    -13 7 7
    -13 7 7
    13 7 -7
    13 7 -7
    -11 -7 7
    -11 -7 7
    -11 -7 7
    11 -7 -7
    -11 7 7
    11 7 -7
    11 7 -7
    11 7 -7
    -11 7 7
    -9 -7 7
    -9 -7 7
    -9 -7 7
    -9 -7 7
    9 -7 -7
    -9 -7 7
    -9 7 7
    9 7 -7
    -9 7 7
    9 7 -7
    -9 7 7
    -7 -7 7
    -7 -7 7
    -7 -7 7
    -7 -7 7
    -7 -7 7
    -7 7 7
    -7 7 7
    7 7 -7
    -5 -7 7
    -5 -7 7
    -5 -7 7
    -5 -7 7
    -5 -7 7
    -5 7 7
    -5 7 7
    5 7 -7
    -3 -7 7
    -3 -7 7
    -3 -7 7
    -3 -7 7
    -3 -7 7
    -3 7 7
    3 7 -7
    -3 7 7
    -1 -7 7
    -1 -7 7
    -1 -7 7
    -1 -7 7
    -1 -7 7
    -1 7 7
    1 7 -7
    -1 7 7
    1 -7 7
    1 -7 7
    1 -7 7
    1 -7 7
    1 -7 7
    -1 7 -7
    1 7 7
    3 -7 7
    3 -7 7
    3 -7 7
    3 -7 7
    3 -7 7
    3 7 7
    3 7 7
    -3 7 -7
    5 -7 7
    5 -7 7
    5 -7 7
    5 -7 7
    5 -7 7
    5 7 7
    5 7 7
    -5 7 -7
    7 -7 7
    7 -7 7
    7 -7 7
    7 -7 7
    7 -7 7
    7 7 7
    7 7 7
    -7 7 -7
    9 -7 7
    9 -7 7
    9 -7 7
    9 -7 7
    9 -7 7
    9 7 7
    9 7 7
    -9 7 -7
    11 -7 7
    11 -7 7
    11 -7 7
    11 -7 7
    11 7 7
    11 7 7
    -11 7 -7
    -11 7 -7
    13 -7 7
    13 -7 7
    13 -7 7
    13 7 7
    -13 7 -7
    13 7 7
    13 7 7
    15 -7 7
    15 -7 7
    15 7 7
    -15 7 -7
    15 7 7
    15 7 7
    17 -7 7
    17 -7 7
    17 7 7
    17 7 7
    -17 7 -7
    17 7 7
    -14 -8 7
    -14 -8 7
    -14 -8 7
    -14 8 7
    14 8 -7
    14 8 -7
    -14 8 7
    14 8 -7
    -12 -8 7
    -12 -8 7
    -12 -8 7
    12 -8 -7
    -12 8 7
    12 8 -7
    -12 8 7
    -10 -8 7
    -10 -8 7
    10 -8 -7
    -10 -8 7
    10 8 -7
    -10 8 7
    -10 8 7
    -8 -8 7
    -8 -8 7
    -8 -8 7
    -8 8 7
    -8 8 7
    8 8 -7
    -6 -8 7
    -6 -8 7
    -6 -8 7
    -6 8 7
    6 8 -7
    -6 8 7
    -4 -8 7
    -4 -8 7
    -4 -8 7
    -4 8 7
    4 8 -7
    -4 8 7
    -2 -8 7
    -2 -8 7
    -2 -8 7
    2 8 -7
    -2 8 7
    -2 8 7
    0 -8 7
    0 -8 7
    0 -8 7
    0 8 -7
    0 8 7
    2 -8 7
    2 -8 7
    2 -8 7
    -2 8 -7
    2 8 7
    4 -8 7
    4 -8 7
    4 -8 7
    4 8 7
    4 8 7
    -4 8 -7
    6 -8 7
    6 -8 7
    6 -8 7
    6 8 7
    -6 8 -7
    6 8 7
    8 -8 7
    8 -8 7
    -8 8 -7
    8 8 7
    8 8 7
    10 -8 7
    10 -8 7
    10 -8 7
    10 8 7
    10 8 7
    -10 8 -7
    12 -8 7
    12 -8 7
    12 -8 7
    12 8 7
    12 8 7
    -5 -9 7
    -5 -9 7
    -5 9 7
    5 9 -7
    -3 -9 7
    -3 -9 7
    -3 -9 7
    -3 9 7
    3 9 -7
    -1 -9 7
    -1 -9 7
    -1 -9 7
    -1 9 7
    1 9 -7
    1 -9 7
    1 -9 7
    1 -9 7
    1 9 7
    -1 9 -7
    3 -9 7
    3 -9 7
    3 -9 7
    -3 9 -7
    3 9 7
    -5 9 -7
    5 9 7
    28 0 -8
    28 0 -8
    -26 0 8
    26 0 -8
    26 0 -8
    26 0 -8
    24 0 -8
    24 0 -8
    24 0 -8
    -24 0 8
    -22 0 8
    22 0 -8
    -22 0 8
    22 0 -8
    22 0 -8
    -20 0 8
    20 0 -8
    20 0 -8
    -20 0 8
    20 0 -8
    -18 0 8
    18 0 -8
    -18 0 8
    18 0 -8
    18 0 -8
    16 0 -8
    16 0 -8
    16 0 -8
    -16 0 8
    -16 0 8
    -14 0 8
    14 0 -8
    -14 0 8
    14 0 -8
    -12 0 8
    -12 0 8
    12 0 -8
    12 0 -8
    12 0 -8
    10 0 -8
    -10 0 8
    10 0 -8
    -10 0 8
    -10 0 8
    10 0 -8
    -8 0 8
    8 0 -8
    8 0 -8
    8 0 -8
    -8 0 8
    -8 0 8
    6 0 -8
    6 0 -8
    -6 0 8
    -6 0 8
    6 0 -8
    -6 0 8
    4 0 -8
    4 0 -8
    -4 0 8
    -4 0 8
    -4 0 8
    -2 0 8
    2 0 -8
    -2 0 8
    -2 0 8
    2 0 -8
    0 0 8
    0 0 8
    0 0 8
    2 0 8
    2 0 8
    2 0 8
    4 0 8
    4 0 8
    -4 0 -8
    4 0 8
    6 0 8
    -6 0 -8
    6 0 8
    6 0 8
    -8 0 -8
    8 0 8
    8 0 8
    10 0 8
    10 0 8
    -12 0 -8
    -12 0 -8
    12 0 8
    12 0 8
    -14 0 -8
    14 0 8
    -14 0 -8
    14 0 8
    -16 0 -8
    16 0 8
    -16 0 -8
    18 0 8
    18 0 8
    -18 0 -8
    -18 0 -8
    -20 0 -8
    -20 0 -8
    20 0 8
    20 0 8
    22 0 8
    -22 0 -8
    -22 0 -8
    22 0 8
    24 0 8
    -24 0 -8
    24 0 8
    26 0 8
    26 0 8
    27 -1 -8
    -27 -1 8
    27 -1 -8
    27 -1 -8
    27 1 -8
    27 1 -8
    27 1 -8
    -27 1 8
    25 -1 -8
    25 -1 -8
    25 -1 -8
    -25 -1 8
    25 1 -8
    -25 1 8
    25 1 -8
    25 1 -8
    23 -1 -8
    23 -1 -8
    -23 -1 8
    23 -1 -8
    23 1 -8
    23 1 -8
    23 1 -8
    21 -1 -8
    21 -1 -8
    -21 -1 8
    -21 -1 8
    21 -1 -8
    21 1 -8
    -21 1 8
    21 1 -8
    -21 1 8
    21 1 -8
    19 -1 -8
    -19 -1 8
    19 -1 -8
    19 -1 -8
    -19 -1 8
    19 1 -8
    -19 1 8
    -19 1 8
    19 1 -8
    19 1 -8
    17 -1 -8
    -17 -1 8
    17 -1 -8
    -17 -1 8
    17 -1 -8
    17 1 -8
    17 1 -8
    -17 1 8
    -17 1 8
    17 1 -8
    15 -1 -8
    15 -1 -8
    -15 -1 8
    15 -1 -8
    -15 -1 8
    15 1 -8
    15 1 -8
    -15 1 8
    -15 1 8
    15 1 -8
    -13 -1 8
    13 -1 -8
    -13 -1 8
    13 -1 -8
    -13 -1 8
    13 -1 -8
    13 1 -8
    13 1 -8
    -13 1 8
    13 1 -8
    -13 1 8
    -11 -1 8
    -11 -1 8
    11 -1 -8
    11 -1 -8
    -11 -1 8
    11 -1 -8
    11 1 -8
    -11 1 8
    11 1 -8
    11 1 -8
    9 -1 -8
    -9 -1 8
    9 -1 -8
    9 -1 -8
    -9 -1 8
    -9 -1 8
    -9 1 8
    9 1 -8
    9 1 -8
    -9 1 8
    -9 1 8
    9 1 -8
    -7 -1 8
    7 -1 -8
    -7 -1 8
    7 -1 -8
    -7 -1 8
    7 1 -8
    -7 1 8
    -7 1 8
    7 1 -8
    -7 1 8
    7 1 -8
    -5 -1 8
    -5 -1 8
    -5 -1 8
    5 1 -8
    -5 1 8
    -5 1 8
    5 1 -8
    -5 1 8
    -3 -1 8
    -3 -1 8
    -3 -1 8
    3 -1 -8
    -3 1 8
    -3 1 8
    -3 1 8
    3 1 -8
    3 1 -8
    -1 -1 8
    -1 -1 8
    -1 -1 8
    -1 -1 8
    1 1 -8
    -1 1 8
    -1 1 8
    -1 1 8
    1 -1 8
    1 -1 8
    1 -1 8
    1 1 8
    -1 1 -8
    1 1 8
    3 -1 8
    3 -1 8
    -3 1 -8
    3 1 8
    3 1 8
    5 -1 8
    5 -1 8
    5 -1 8
    -5 -1 -8
    5 1 8
    -5 1 -8
    5 1 8
    7 -1 8
    -7 -1 -8
    7 -1 8
    7 -1 8
    7 1 8
    -7 1 -8
    7 1 8
    9 -1 8
    9 -1 8
    9 1 8
    9 1 8
    -9 1 -8
    11 -1 8
    11 -1 8
    -11 -1 -8
    11 -1 8
    11 1 8
    11 1 8
    -11 1 -8
    13 -1 8
    -13 -1 -8
    13 -1 8
    13 -1 8
    13 1 8
    -13 1 -8
    -13 1 -8
    13 1 8
    -15 -1 -8
    -15 -1 -8
    15 -1 8
    15 -1 8
    15 1 8
    -15 1 -8
    -15 1 -8
    15 1 8
    -17 -1 -8
    -17 -1 -8
    17 -1 8
    17 -1 8
    17 1 8
    17 1 8
    -17 1 -8
    -17 1 -8
    -19 -1 -8
    19 -1 8
    -19 -1 -8
    19 -1 8
    19 1 8
    19 1 8
    -19 1 -8
    -19 1 -8
    21 -1 8
    -21 -1 -8
    21 -1 8
    -21 -1 -8
    21 -1 8
    21 1 8
    21 1 8
    -21 1 -8
    -21 1 -8
    -23 -1 -8
    23 -1 8
    23 -1 8
    23 1 8
    23 1 8
    -23 1 -8
    -25 -1 -8
    25 -1 8
    25 -1 8
    25 1 8
    25 1 8
    26 -2 -8
    -26 -2 8
    26 -2 -8
    26 2 -8
    26 2 -8
    -26 2 8
    26 2 -8
    -24 -2 8
    24 -2 -8
    24 -2 -8
    24 2 -8
    24 2 -8
    -24 2 8
    24 2 -8
    22 -2 -8
    -22 -2 8
    22 -2 -8
    -22 2 8
    -22 2 8
    22 2 -8
    22 2 -8
    22 2 -8
    -20 -2 8
    20 -2 -8
    -20 -2 8
    20 -2 -8
    -20 2 8
    20 2 -8
    -20 2 8
    20 2 -8
    20 2 -8
    -18 -2 8
    18 -2 -8
    18 -2 -8
    -18 -2 8
    18 2 -8
    -18 2 8
    18 2 -8
    -18 2 8
    18 2 -8
    16 -2 -8
    -16 -2 8
    -16 -2 8
    16 -2 -8
    16 2 -8
    -16 2 8
    16 2 -8
    -16 2 8
    14 -2 -8
    -14 -2 8
    -14 -2 8
    -14 -2 8
    14 -2 -8
    -14 2 8
    14 2 -8
    14 2 -8
    14 2 -8
    12 -2 -8
    12 -2 -8
    -12 -2 8
    -12 -2 8
    -12 -2 8
    -12 2 8
    12 2 -8
    12 2 -8
    12 2 -8
    -12 2 8
    -10 -2 8
    -10 -2 8
    -10 -2 8
    10 -2 -8
    10 2 -8
    -10 2 8
    -10 2 8
    10 2 -8
    10 2 -8
    -8 -2 8
    -8 -2 8
    -8 -2 8
    8 -2 -8
    -8 2 8
    -8 2 8
    8 2 -8
    8 2 -8
    8 2 -8
    6 -2 -8
    -6 -2 8
    -6 -2 8
    -6 -2 8
    -6 2 8
    6 2 -8
    -6 2 8
    6 2 -8
    6 2 -8
    4 -2 -8
    -4 -2 8
    -4 -2 8
    -4 -2 8
    -4 2 8
    -4 2 8
    4 2 -8
    -4 2 8
    4 2 -8
    -2 -2 8
    -2 -2 8
    -2 -2 8
    -2 -2 8
    2 2 -8
    -2 2 8
    2 2 -8
    0 -2 8
    0 -2 8
    0 -2 8
    0 -2 8
    0 2 8
    0 2 -8
    0 2 8
    2 -2 8
    2 -2 8
    2 -2 8
    2 -2 8
    -2 2 -8
    2 2 8
    2 2 8
    -4 -2 -8
    4 -2 8
    4 -2 8
    4 2 8
    -4 2 -8
    -4 2 -8
    6 -2 8
    -6 -2 -8
    6 -2 8
    6 -2 8
    -6 2 -8
    6 2 8
    6 2 8
    8 -2 8
    8 -2 8
    8 -2 8
    -8 -2 -8
    -8 2 -8
    8 2 8
    8 2 8
    10 -2 8
    -10 -2 -8
    10 -2 8
    10 -2 8
    10 2 8
    -10 2 -8
    -10 2 -8
    10 2 8
    12 -2 8
    -12 -2 -8
    12 -2 8
    12 -2 8
    -12 2 -8
    -12 2 -8
    12 2 8
    12 2 8
    14 -2 8
    14 -2 8
    -14 -2 -8
    -14 2 -8
    14 2 8
    -14 2 -8
    16 -2 8
    -16 -2 -8
    16 -2 8
    16 -2 8
    -16 2 -8
    -16 2 -8
    16 2 8
    16 2 8
    -18 -2 -8
    18 -2 8
    -18 -2 -8
    18 -2 8
    18 -2 8
    18 2 8
    18 2 8
    -18 2 -8
    -18 2 -8
    20 -2 8
    -20 -2 -8
    20 -2 8
    -20 -2 -8
    20 -2 8
    -20 2 -8
    20 2 8
    -20 2 -8
    20 2 8
    22 -2 8
    -22 -2 -8
    22 -2 8
    22 2 8
    22 2 8
    -22 2 -8
    -24 -2 -8
    24 -2 8
    24 -2 8
    24 2 8
    25 -3 -8
    25 -3 -8
    25 3 -8
    -25 3 8
    25 3 -8
    25 3 -8
    -23 -3 8
    23 -3 -8
    23 -3 -8
    23 3 -8
    23 3 -8
    23 3 -8
    -23 3 8
    -21 -3 8
    21 -3 -8
    -21 -3 8
    21 -3 -8
    21 3 -8
    21 3 -8
    -21 3 8
    21 3 -8
    -21 3 8
    19 -3 -8
    -19 -3 8
    19 -3 -8
    19 3 -8
    19 3 -8
    -19 3 8
    19 3 -8
    -19 3 8
    -17 -3 8
    17 -3 -8
    -17 -3 8
    17 -3 -8
    -17 3 8
    17 3 -8
    17 3 -8
    -17 3 8
    17 3 -8
    -15 -3 8
    -15 -3 8
    -15 -3 8
    15 -3 -8
    15 -3 -8
    -15 3 8
    15 3 -8
    15 3 -8
    15 3 -8
    -15 3 8
    -13 -3 8
    13 -3 -8
    -13 -3 8
    -13 -3 8
    13 3 -8
    13 3 -8
    -13 3 8
    -13 3 8
    13 3 -8
    -11 -3 8
    -11 -3 8
    11 -3 -8
    11 -3 -8
    -11 -3 8
    -11 3 8
    11 3 -8
    11 3 -8
    11 3 -8
    -11 3 8
    -9 -3 8
    9 -3 -8
    -9 -3 8
    -9 -3 8
    9 3 -8
    9 3 -8
    -9 3 8
    -9 3 8
    9 3 -8
    -7 -3 8
    -7 -3 8
    -7 -3 8
    7 3 -8
    -7 3 8
    -7 3 8
    7 3 -8
    7 3 -8
    -5 -3 8
    5 -3 -8
    -5 -3 8
    -5 -3 8
    -5 3 8
    -5 3 8
    5 3 -8
    -5 3 8
    5 3 -8
    -3 -3 8
    3 -3 -8
    -3 -3 8
    -3 -3 8
    -3 -3 8
    -3 3 8
    3 3 -8
    3 3 -8
    -3 3 8
    -3 3 8
    -1 -3 8
    -1 -3 8
    -1 -3 8
    -1 -3 8
    -1 3 8
    1 3 -8
    -1 3 8
    1 -3 8
    1 -3 8
    1 -3 8
    1 -3 8
    1 -3 8
    -1 3 -8
    1 3 8
    3 -3 8
    3 -3 8
    3 -3 8
    3 -3 8
    3 3 8
    3 3 8
    -3 3 -8
    5 -3 8
    5 -3 8
    -5 -3 -8
    5 -3 8
    -5 3 -8
    5 3 8
    -5 3 -8
    5 3 8
    7 -3 8
    -7 -3 -8
    7 -3 8
    7 -3 8
    -7 3 -8
    -7 3 -8
    7 3 8
    9 -3 8
    -9 -3 -8
    9 -3 8
    9 -3 8
    9 3 8
    -9 3 -8
    9 3 8
    11 -3 8
    11 -3 8
    -11 -3 -8
    11 -3 8
    -11 3 -8
    11 3 8
    -11 3 -8
    11 3 8
    13 -3 8
    -13 -3 -8
    13 -3 8
    13 -3 8
    13 3 8
    -13 3 -8
    -13 3 -8
    13 3 8
    -15 -3 -8
    15 -3 8
    15 -3 8
    15 -3 8
    -15 3 -8
    15 3 8
    15 3 8
    -15 3 -8
    17 -3 8
    17 -3 8
    17 -3 8
    -17 -3 -8
    -17 3 -8
    -17 3 -8
    17 3 8
    -19 -3 -8
    19 -3 8
    19 -3 8
    19 -3 8
    -19 3 -8
    19 3 8
    19 3 8
    -19 3 -8
    21 -3 8
    21 -3 8
    21 3 8
    -21 3 -8
    21 3 8
    23 -3 8
    23 -3 8
    23 3 8
    -23 3 -8
    23 3 8
    24 -4 -8
    24 -4 -8
    24 4 -8
    24 4 -8
    24 4 -8
    -24 4 8
    -22 -4 8
    22 -4 -8
    22 -4 -8
    22 4 -8
    22 4 -8
    -22 4 8
    22 4 -8
    -20 -4 8
    20 -4 -8
    20 -4 -8
    -20 -4 8
    -20 4 8
    20 4 -8
    20 4 -8
    20 4 -8
    -20 4 8
    -18 -4 8
    18 -4 -8
    18 -4 -8
    -18 -4 8
    18 4 -8
    18 4 -8
    -18 4 8
    18 4 -8
    -18 4 8
    -16 -4 8
    16 -4 -8
    -16 -4 8
    -16 -4 8
    -16 4 8
    16 4 -8
    -16 4 8
    16 4 -8
    16 4 -8
    14 -4 -8
    -14 -4 8
    14 -4 -8
    -14 -4 8
    -14 -4 8
    14 4 -8
    14 4 -8
    -14 4 8
    14 4 -8
    -14 4 8
    12 -4 -8
    -12 -4 8
    -12 -4 8
    -12 -4 8
    -12 4 8
    12 4 -8
    -12 4 8
    12 4 -8
    12 4 -8
    10 -4 -8
    -10 -4 8
    -10 -4 8
    -10 -4 8
    -10 4 8
    10 4 -8
    -10 4 8
    10 4 -8
    10 4 -8
    -8 -4 8
    -8 -4 8
    8 -4 -8
    -8 -4 8
    8 4 -8
    -8 4 8
    8 4 -8
    -8 4 8
    8 4 -8
    -6 -4 8
    -6 -4 8
    6 -4 -8
    -6 -4 8
    6 4 -8
    -6 4 8
    -6 4 8
    -6 4 8
    6 4 -8
    6 4 -8
    -4 -4 8
    4 -4 -8
    -4 -4 8
    -4 -4 8
    -4 -4 8
    4 4 -8
    -4 4 8
    4 4 -8
    -4 4 8
    -4 4 8
    -2 -4 8
    -2 -4 8
    -2 -4 8
    -2 -4 8
    -2 -4 8
    -2 4 8
    -2 4 8
    2 4 -8
    0 -4 8
    0 -4 8
    0 -4 8
    0 -4 8
    0 -4 8
    0 4 -8
    0 4 8
    2 -4 8
    2 -4 8
    2 -4 8
    2 -4 8
    2 -4 8
    2 4 8
    -2 4 -8
    4 -4 8
    4 -4 8
    4 -4 8
    4 -4 8
    -4 4 -8
    4 4 8
    6 -4 8
    6 -4 8
    6 -4 8
    6 4 8
    6 4 8
    6 4 8
    -6 4 -8
    -6 4 -8
    8 -4 8
    8 -4 8
    -8 -4 -8
    8 -4 8
    8 4 8
    8 4 8
    -8 4 -8
    -8 4 -8
    8 4 8
    10 -4 8
    10 -4 8
    10 -4 8
    -10 -4 -8
    -10 4 -8
    10 4 8
    10 4 8
    10 4 8
    -10 4 -8
    12 -4 8
    12 -4 8
    12 -4 8
    -12 -4 -8
    12 4 8
    -12 4 -8
    12 4 8
    -12 4 -8
    12 4 8
    14 -4 8
    -14 -4 -8
    14 -4 8
    14 -4 8
    14 4 8
    -14 4 -8
    14 4 8
    -14 4 -8
    14 4 8
    -16 -4 -8
    16 -4 8
    16 -4 8
    16 -4 8
    -16 4 -8
    -16 4 -8
    16 4 8
    16 4 8
    16 4 8
    18 -4 8
    18 -4 8
    18 -4 8
    18 4 8
    18 4 8
    18 4 8
    -18 4 -8
    20 -4 8
    20 -4 8
    20 4 8
    20 4 8
    -20 4 -8
    20 4 8
    22 -4 8
    22 -4 8
    22 4 8
    22 4 8
    -22 4 -8
    22 4 8
    23 -5 -8
    23 -5 -8
    23 5 -8
    -23 5 8
    23 5 -8
    23 5 -8
    21 -5 -8
    21 -5 -8
    21 5 -8
    21 5 -8
    21 5 -8
    -21 5 8
    -19 -5 8
    19 -5 -8
    -19 -5 8
    19 5 -8
    19 5 -8
    19 5 -8
    -19 5 8
    -19 5 8
    -17 -5 8
    17 -5 -8
    17 -5 -8
    -17 -5 8
    -17 -5 8
    -17 5 8
    -17 5 8
    17 5 -8
    17 5 -8
    17 5 -8
    -15 -5 8
    -15 -5 8
    15 -5 -8
    15 5 -8
    -15 5 8
    15 5 -8
    15 5 -8
    -15 5 8
    13 -5 -8
    -13 -5 8
    -13 -5 8
    -13 -5 8
    -13 5 8
    13 5 -8
    13 5 -8
    -13 5 8
    13 5 -8
    -11 -5 8
    -11 -5 8
    11 -5 -8
    -11 -5 8
    -11 5 8
    11 5 -8
    11 5 -8
    11 5 -8
    -11 5 8
    -9 -5 8
    9 -5 -8
    -9 -5 8
    -9 -5 8
    9 5 -8
    -9 5 8
    9 5 -8
    9 5 -8
    -9 5 8
    -7 -5 8
    7 -5 -8
    -7 -5 8
    -7 -5 8
    7 5 -8
    7 5 -8
    -7 5 8
    -7 5 8
    -7 5 8
    7 5 -8
    -5 -5 8
    -5 -5 8
    -5 -5 8
    -5 -5 8
    -5 -5 8
    -5 5 8
    5 5 -8
    -5 5 8
    -5 5 8
    -3 -5 8
    -3 -5 8
    -3 -5 8
    -3 -5 8
    -3 -5 8
    3 5 -8
    -3 5 8
    -3 5 8
    -1 -5 8
    -1 -5 8
    -1 -5 8
    -1 -5 8
    -1 -5 8
    1 5 -8
    -1 5 8
    1 -5 8
    1 -5 8
    1 -5 8
    1 -5 8
    1 -5 8
    1 5 8
    -1 5 -8
    3 -5 8
    3 -5 8
    3 -5 8
    3 -5 8
    3 -5 8
    -3 5 -8
    3 5 8
    5 -5 8
    5 -5 8
    5 -5 8
    5 -5 8
    5 -5 8
    5 5 8
    -5 5 -8
    5 5 8
    7 -5 8
    7 -5 8
    7 -5 8
    -7 5 -8
    -7 5 -8
    7 5 8
    7 5 8
    -9 -5 -8
    9 -5 8
    9 -5 8
    9 5 8
    -9 5 -8
    9 5 8
    -9 5 -8
    11 -5 8
    11 -5 8
    11 -5 8
    -11 -5 -8
    -11 5 -8
    11 5 8
    11 5 8
    11 5 8
    -11 5 -8
    -13 -5 -8
    13 -5 8
    13 -5 8
    13 -5 8
    -13 5 -8
    13 5 8
    13 5 8
    13 5 8
    15 -5 8
    -15 -5 -8
    15 -5 8
    15 -5 8
    15 5 8
    -15 5 -8
    -15 5 -8
    15 5 8
    15 5 8
    17 -5 8
    17 -5 8
    17 -5 8
    17 5 8
    -17 5 -8
    17 5 8
    17 5 8
    19 -5 8
    19 -5 8
    -19 5 -8
    19 5 8
    19 5 8
    21 -5 8
    21 -5 8
    -21 5 -8
    21 5 8
    21 5 8
    21 5 8
    -20 -6 8
    20 -6 -8
    -20 6 8
    20 6 -8
    20 6 -8
    20 6 -8
    -18 -6 8
    18 -6 -8
    -18 6 8
    -18 6 8
    18 6 -8
    18 6 -8
    18 6 -8
    -16 -6 8
    16 -6 -8
    -16 6 8
    16 6 -8
    16 6 -8
    16 6 -8
    -16 6 8
    -14 -6 8
    14 -6 -8
    -14 -6 8
    -14 -6 8
    14 6 -8
    14 6 -8
    -14 6 8
    -14 6 8
    -12 -6 8
    -12 -6 8
    -12 -6 8
    12 -6 -8
    12 6 -8
    12 6 -8
    -12 6 8
    12 6 -8
    -12 6 8
    -10 -6 8
    10 -6 -8
    -10 -6 8
    -10 -6 8
    -10 6 8
    -10 6 8
    10 6 -8
    10 6 -8
    10 6 -8
    -8 -6 8
    8 -6 -8
    -8 -6 8
    -8 -6 8
    -8 -6 8
    -8 -6 8
    -8 6 8
    8 6 -8
    -8 6 8
    8 6 -8
    -8 6 8
    -6 -6 8
    -6 -6 8
    -6 -6 8
    -6 -6 8
    -6 -6 8
    -6 6 8
    6 6 -8
    -6 6 8
    -4 -6 8
    -4 -6 8
    -4 -6 8
    -4 -6 8
    -4 -6 8
    4 6 -8
    -4 6 8
    -4 6 8
    -2 -6 8
    -2 -6 8
    -2 -6 8
    -2 -6 8
    -2 -6 8
    2 6 -8
    -2 6 8
    -2 6 8
    0 -6 8
    0 -6 8
    0 -6 8
    0 -6 8
    0 6 -8
    0 6 8
    2 -6 8
    2 -6 8
    2 -6 8
    2 -6 8
    2 -6 8
    2 6 8
    -2 6 -8
    4 -6 8
    4 -6 8
    4 -6 8
    4 -6 8
    4 -6 8
    4 6 8
    4 6 8
    -4 6 -8
    6 -6 8
    6 -6 8
    6 -6 8
    6 -6 8
    6 -6 8
    6 6 8
    -6 6 -8
    6 6 8
    8 -6 8
    8 -6 8
    8 -6 8
    8 -6 8
    8 -6 8
    8 6 8
    -8 6 -8
    -8 6 -8
    8 6 8
    10 -6 8
    10 -6 8
    10 -6 8
    -10 6 -8
    10 6 8
    -10 6 -8
    10 6 8
    12 -6 8
    -12 -6 -8
    12 -6 8
    12 -6 8
    -12 6 -8
    12 6 8
    12 6 8
    12 6 8
    14 -6 8
    14 -6 8
    14 -6 8
    -14 -6 -8
    -14 6 -8
    14 6 8
    14 6 8
    14 6 8
    16 -6 8
    16 -6 8
    -16 6 -8
    16 6 8
    16 6 8
    16 6 8
    18 -6 8
    18 -6 8
    18 6 8
    18 6 8
    -18 6 -8
    18 6 8
    -17 -7 8
    17 -7 -8
    17 7 -8
    17 7 -8
    -17 7 8
    17 7 -8
    -15 -7 8
    15 -7 -8
    -15 7 8
    15 7 -8
    -15 7 8
    15 7 -8
    13 -7 -8
    -13 -7 8
    -13 -7 8
    13 7 -8
    13 7 -8
    -13 7 8
    13 7 -8
    -13 7 8
    11 -7 -8
    -11 -7 8
    -11 -7 8
    11 7 -8
    -11 7 8
    11 7 -8
    11 7 -8
    -11 7 8
    -9 -7 8
    9 -7 -8
    -9 -7 8
    -9 -7 8
    9 7 -8
    -9 7 8
    -9 7 8
    -7 -7 8
    -7 -7 8
    -7 -7 8
    -7 -7 8
    -7 -7 8
    -7 7 8
    7 7 -8
    -7 7 8
    -5 -7 8
    -5 -7 8
    -5 -7 8
    -5 -7 8
    -5 -7 8
    -5 7 8
    5 7 -8
    -5 7 8
    -3 -7 8
    -3 -7 8
    -3 -7 8
    -3 -7 8
    -3 -7 8
    -3 7 8
    -3 7 8
    3 7 -8
    -1 -7 8
    -1 -7 8
    -1 -7 8
    -1 -7 8
    -1 -7 8
    -1 7 8
    1 7 -8
    -1 7 8
    1 -7 8
    1 -7 8
    1 -7 8
    1 -7 8
    1 -7 8
    1 7 8
    -1 7 -8
    1 7 8
    3 -7 8
    3 -7 8
    3 -7 8
    3 -7 8
    3 -7 8
    -3 7 -8
    3 7 8
    3 7 8
    5 -7 8
    5 -7 8
    5 -7 8
    5 -7 8
    5 -7 8
    5 7 8
    -5 7 -8
    5 7 8
    7 -7 8
    7 -7 8
    7 -7 8
    7 -7 8
    7 -7 8
    7 7 8
    -7 7 -8
    7 7 8
    9 -7 8
    9 -7 8
    9 -7 8
    9 -7 8
    9 7 8
    -9 7 -8
    9 7 8
    11 -7 8
    11 -7 8
    11 -7 8
    11 7 8
    -11 7 -8
    -11 7 -8
    11 7 8
    13 -7 8
    13 -7 8
    13 -7 8
    13 7 8
    13 7 8
    -13 7 -8
    15 -7 8
    15 -7 8
    15 7 8
    15 7 8
    15 7 8
    -15 7 -8
    -12 -8 8
    -12 -8 8
    12 -8 -8
    -12 -8 8
    12 8 -8
    -12 8 8
    -12 8 8
    -10 -8 8
    -10 -8 8
    -10 -8 8
    -10 8 8
    -10 8 8
    10 8 -8
    -8 -8 8
    -8 -8 8
    -8 -8 8
    -8 8 8
    -8 8 8
    8 8 -8
    -6 -8 8
    -6 -8 8
    -6 -8 8
    -6 8 8
    -6 8 8
    -4 -8 8
    -4 -8 8
    -4 -8 8
    -4 8 8
    4 8 -8
    -4 8 8
    -2 -8 8
    -2 -8 8
    -2 -8 8
    2 8 -8
    -2 8 8
    -2 8 8
    0 -8 8
    0 -8 8
    0 -8 8
    0 8 8
    0 8 -8
    2 -8 8
    2 -8 8
    2 -8 8
    2 8 8
    -2 8 -8
    4 -8 8
    4 -8 8
    -4 8 -8
    4 8 8
    6 -8 8
    6 -8 8
    6 -8 8
    -6 8 -8
    6 8 8
    6 8 8
    8 -8 8
    8 -8 8
    8 -8 8
    -8 8 -8
    8 8 8
    8 8 8
    10 -8 8
    10 -8 8
    10 -8 8
    -10 8 -8
    10 8 8
    10 8 8
    -3 -9 8
    3 9 -8
    -3 9 8
    -1 -9 8
    -1 -9 8
    -1 -9 8
    -1 9 8
    1 9 -8
    1 -9 8
    1 -9 8
    1 9 8
    -1 9 -8
    26 0 -9
    26 0 -9
    -26 0 9
    26 0 -9
    24 0 -9
    -24 0 9
    24 0 -9
    24 0 -9
    22 0 -9
    -22 0 9
    -22 0 9
    22 0 -9
    22 0 -9
    20 0 -9
    20 0 -9
    20 0 -9
    -20 0 9
    -20 0 9
    18 0 -9
    -18 0 9
    18 0 -9
    -18 0 9
    18 0 -9
    16 0 -9
    -16 0 9
    16 0 -9
    16 0 -9
    -16 0 9
    -14 0 9
    14 0 -9
    14 0 -9
    -14 0 9
    12 0 -9
    12 0 -9
    -12 0 9
    -12 0 9
    12 0 -9
    -12 0 9
    10 0 -9
    -10 0 9
    -10 0 9
    10 0 -9
    -10 0 9
    10 0 -9
    8 0 -9
    8 0 -9
    -8 0 9
    8 0 -9
    -8 0 9
    -8 0 9
    -6 0 9
    6 0 -9
    -6 0 9
    -6 0 9
    6 0 -9
    4 0 -9
    -4 0 9
    -4 0 9
    -4 0 9
    4 0 -9
    -2 0 9
    2 0 -9
    -2 0 9
    -2 0 9
    0 0 9
    0 0 9
    0 0 9
    2 0 9
    2 0 9
    2 0 9
    4 0 9
    4 0 9
    4 0 9
    -4 0 -9
    6 0 9
    -6 0 -9
    6 0 9
    6 0 9
    8 0 9
    8 0 9
    -10 0 -9
    10 0 9
    10 0 9
    12 0 9
    12 0 9
    -12 0 -9
    -14 0 -9
    14 0 9
    -14 0 -9
    14 0 9
    -16 0 -9
    -16 0 -9
    16 0 9
    16 0 9
    18 0 9
    -18 0 -9
    -18 0 -9
    18 0 9
    -20 0 -9
    20 0 9
    20 0 9
    -20 0 -9
    -22 0 -9
    22 0 9
    22 0 9
    -24 0 -9
    24 0 9
    27 -1 -9
    -27 -1 9
    27 -1 -9
    27 -1 -9
    27 1 -9
    27 1 -9
    -27 1 9
    27 1 -9
    25 -1 -9
    25 -1 -9
    -25 -1 9
    25 -1 -9
    25 1 -9
    25 1 -9
    25 1 -9
    -25 1 9
    23 -1 -9
    23 -1 -9
    23 -1 -9
    -23 -1 9
    23 1 -9
    -23 1 9
    23 1 -9
    23 1 -9
    21 -1 -9
    -21 -1 9
    21 -1 -9
    -21 -1 9
    21 1 -9
    -21 1 9
    21 1 -9
    21 1 -9
    -21 1 9
    19 -1 -9
    -19 -1 9
    -19 -1 9
    19 -1 -9
    19 -1 -9
    19 1 -9
    19 1 -9
    -19 1 9
    -19 1 9
    19 1 -9
    -17 -1 9
    17 -1 -9
    -17 -1 9
    17 -1 -9
    17 -1 -9
    17 1 -9
    -17 1 9
    17 1 -9
    17 1 -9
    -17 1 9
    -15 -1 9
    15 -1 -9
    15 -1 -9
    -15 -1 9
    15 -1 -9
    15 1 -9
    -15 1 9
    15 1 -9
    15 1 -9
    -15 1 9
    13 -1 -9
    -13 -1 9
    13 -1 -9
    13 -1 -9
    -13 -1 9
    -13 -1 9
    13 1 -9
    -13 1 9
    13 1 -9
    -13 1 9
    13 1 -9
    11 -1 -9
    -11 -1 9
    11 -1 -9
    11 -1 -9
    -11 -1 9
    -11 -1 9
    11 1 -9
    11 1 -9
    11 1 -9
    -11 1 9
    -9 -1 9
    -9 -1 9
    9 -1 -9
    -9 -1 9
    9 -1 -9
    -9 1 9
    9 1 -9
    -9 1 9
    9 1 -9
    9 1 -9
    -7 -1 9
    -7 -1 9
    -7 -1 9
    7 -1 -9
    -7 1 9
    -7 1 9
    7 1 -9
    -7 1 9
    7 1 -9
    7 1 -9
    -5 -1 9
    -5 -1 9
    -5 -1 9
    5 1 -9
    -5 1 9
    5 1 -9
    -5 1 9
    -5 1 9
    -3 -1 9
    -3 -1 9
    -3 -1 9
    -3 1 9
    -3 1 9
    -3 1 9
    3 1 -9
    3 1 -9
    -1 -1 9
    -1 -1 9
    -1 -1 9
    -1 -1 9
    1 1 -9
    -1 1 9
    -1 1 9
    -1 1 9
    1 -1 9
    1 -1 9
    1 -1 9
    -1 1 -9
    1 1 9
    1 1 9
    1 1 9
    3 -1 9
    3 -1 9
    3 -1 9
    3 -1 9
    3 1 9
    3 1 9
    5 -1 9
    5 -1 9
    5 -1 9
    -5 -1 -9
    5 1 9
    5 1 9
    -5 1 -9
    7 -1 9
    7 -1 9
    7 -1 9
    7 1 9
    -7 1 -9
    7 1 9
    9 -1 9
    9 -1 9
    -9 -1 -9
    9 -1 9
    9 1 9
    9 1 9
    11 -1 9
    11 -1 9
    -11 -1 -9
    11 -1 9
    11 1 9
    11 1 9
    -11 1 -9
    13 -1 9
    13 -1 9
    -13 -1 -9
    13 -1 9
    13 1 9
    -13 1 -9
    -13 1 -9
    13 1 9
    15 -1 9
    15 -1 9
    -15 -1 -9
    15 -1 9
    15 1 9
    15 1 9
    -15 1 -9
    -15 1 -9
    -17 -1 -9
    17 -1 9
    17 -1 9
    -17 -1 -9
    17 -1 9
    17 1 9
    -17 1 -9
    17 1 9
    -17 1 -9
    -19 -1 -9
    19 -1 9
    -19 -1 -9
    19 -1 9
    19 -1 9
    19 1 9
    -19 1 -9
    19 1 9
    -19 1 -9
    21 -1 9
    21 -1 9
    -21 -1 -9
    -21 1 -9
    21 1 9
    21 1 9
    -21 1 -9
    23 -1 9
    23 -1 9
    -23 -1 -9
    23 1 9
    23 1 9
    25 -1 9
    25 -1 9
    -25 -1 -9
    25 1 9
    25 1 9
    26 -2 -9
    26 -2 -9
    -26 -2 9
    26 2 -9
    26 2 -9
    26 2 -9
    -26 2 9
    24 -2 -9
    24 -2 -9
    -24 2 9
    24 2 -9
    24 2 -9
    24 2 -9
    -22 -2 9
    22 -2 -9
    22 -2 -9
    -22 2 9
    22 2 -9
    -22 2 9
    22 2 -9
    22 2 -9
    20 -2 -9
    20 -2 -9
    -20 -2 9
    -20 -2 9
    -20 2 9
    20 2 -9
    20 2 -9
    20 2 -9
    -20 2 9
    18 -2 -9
    18 -2 -9
    -18 -2 9
    -18 -2 9
    18 2 -9
    18 2 -9
    -18 2 9
    -18 2 9
    18 2 -9
    -16 -2 9
    16 -2 -9
    -16 -2 9
    -16 -2 9
    16 -2 -9
    16 2 -9
    16 2 -9
    -16 2 9
    16 2 -9
    -16 2 9
    14 -2 -9
    -14 -2 9
    -14 -2 9
    -14 -2 9
    14 -2 -9
    14 2 -9
    14 2 -9
    -14 2 9
    14 2 -9
    -14 2 9
    12 -2 -9
    -12 -2 9
    12 -2 -9
    -12 -2 9
    -12 -2 9
    -12 2 9
    -12 2 9
    12 2 -9
    12 2 -9
    12 2 -9
    -10 -2 9
    -10 -2 9
    -10 -2 9
    10 2 -9
    -10 2 9
    10 2 -9
    10 2 -9
    -10 2 9
    -8 -2 9
    -8 -2 9
    8 -2 -9
    -8 -2 9
    8 2 -9
    8 2 -9
    8 2 -9
    -8 2 9
    -8 2 9
    -6 -2 9
    -6 -2 9
    6 -2 -9
    -6 -2 9
    -6 2 9
    -6 2 9
    -6 2 9
    6 2 -9
    6 2 -9
    -4 -2 9
    4 -2 -9
    -4 -2 9
    -4 -2 9
    -4 2 9
    -4 2 9
    -4 2 9
    4 2 -9
    4 2 -9
    -2 -2 9
    -2 -2 9
    -2 -2 9
    -2 -2 9
    -2 2 9
    -2 2 9
    2 2 -9
    -2 2 9
    0 -2 9
    0 -2 9
    0 -2 9
    0 -2 9
    0 2 -9
    0 2 9
    0 2 9
    2 -2 9
    2 -2 9
    2 -2 9
    2 -2 9
    -2 2 -9
    2 2 9
    2 2 9
    4 -2 9
    4 -2 9
    4 -2 9
    4 -2 9
    -4 2 -9
    4 2 9
    4 2 9
    -4 2 -9
    6 -2 9
    6 -2 9
    6 -2 9
    6 2 9
    -6 2 -9
    6 2 9
    -8 -2 -9
    8 -2 9
    8 -2 9
    8 -2 9
    8 2 9
    -8 2 -9
    8 2 9
    10 -2 9
    -10 -2 -9
    10 -2 9
    10 -2 9
    10 2 9
    -10 2 -9
    10 2 9
    12 -2 9
    12 -2 9
    12 -2 9
    -12 -2 -9
    12 2 9
    12 2 9
    -12 2 -9
    -12 2 -9
    14 -2 9
    14 -2 9
    14 -2 9
    -14 -2 -9
    14 2 9
    -14 2 -9
    -14 2 -9
    14 2 9
    16 -2 9
    16 -2 9
    16 -2 9
    -16 -2 -9
    16 2 9
    16 2 9
    -16 2 -9
    -16 2 -9
    18 -2 9
    18 -2 9
    18 -2 9
    -18 -2 -9
    18 2 9
    -18 2 -9
    -18 2 -9
    18 2 9
    20 -2 9
    20 -2 9
    20 -2 9
    20 2 9
    -20 2 -9
    -20 2 -9
    20 2 9
    22 -2 9
    22 2 9
    22 2 9
    -22 2 -9
    24 -2 9
    24 -2 9
    24 2 9
    24 2 9
    25 -3 -9
    25 -3 -9
    25 3 -9
    -25 3 9
    25 3 -9
    25 3 -9
    23 -3 -9
    23 -3 -9
    -23 -3 9
    23 3 -9
    23 3 -9
    -23 3 9
    23 3 -9
    -21 -3 9
    21 -3 -9
    21 -3 -9
    -21 -3 9
    21 3 -9
    21 3 -9
    21 3 -9
    -21 3 9
    -21 3 9
    -19 -3 9
    -19 -3 9
    19 -3 -9
    19 -3 -9
    19 3 -9
    19 3 -9
    -19 3 9
    -19 3 9
    19 3 -9
    -17 -3 9
    17 -3 -9
    -17 -3 9
    17 -3 -9
    -17 -3 9
    17 3 -9
    17 3 -9
    -17 3 9
    17 3 -9
    -17 3 9
    15 -3 -9
    -15 -3 9
    -15 -3 9
    15 -3 -9
    -15 -3 9
    15 3 -9
    -15 3 9
    -15 3 9
    15 3 -9
    15 3 -9
    13 -3 -9
    -13 -3 9
    -13 -3 9
    -13 -3 9
    -13 3 9
    13 3 -9
    13 3 -9
    -13 3 9
    11 -3 -9
    -11 -3 9
    -11 -3 9
    -11 -3 9
    -11 3 9
    11 3 -9
    11 3 -9
    -11 3 9
    11 3 -9
    -9 -3 9
    -9 -3 9
    9 -3 -9
    -9 -3 9
    9 3 -9
    -9 3 9
    -9 3 9
    9 3 -9
    9 3 -9
    7 -3 -9
    -7 -3 9
    -7 -3 9
    -7 3 9
    7 3 -9
    7 3 -9
    7 3 -9
    -7 3 9
    -5 -3 9
    -5 -3 9
    -5 -3 9
    5 -3 -9
    -5 3 9
    5 3 -9
    5 3 -9
    -5 3 9
    -5 3 9
    -5 3 9
    -3 -3 9
    -3 -3 9
    -3 -3 9
    -3 -3 9
    3 -3 -9
    -3 3 9
    3 3 -9
    -3 3 9
    -1 -3 9
    -1 -3 9
    -1 -3 9
    -1 -3 9
    -1 3 9
    1 3 -9
    -1 3 9
    1 -3 9
    1 -3 9
    1 -3 9
    1 -3 9
    1 -3 9
    1 3 9
    -1 3 -9
    3 -3 9
    3 -3 9
    3 -3 9
    3 -3 9
    -3 3 -9
    3 3 9
    3 3 9
    5 -3 9
    5 -3 9
    5 -3 9
    -5 3 -9
    5 3 9
    -5 3 -9
    5 3 9
    5 3 9
    7 -3 9
    7 -3 9
    7 -3 9
    -7 -3 -9
    -7 3 -9
    7 3 9
    7 3 9
    9 -3 9
    9 -3 9
    -9 -3 -9
    9 -3 9
    9 3 9
    -9 3 -9
    9 3 9
    11 -3 9
    11 -3 9
    11 -3 9
    -11 -3 -9
    11 3 9
    11 3 9
    -11 3 -9
    -13 -3 -9
    13 -3 9
    13 -3 9
    13 -3 9
    -13 3 -9
    13 3 9
    13 3 9
    -13 3 -9
    15 -3 9
    15 -3 9
    15 -3 9
    -15 -3 -9
    15 3 9
    -15 3 -9
    -15 3 -9
    15 3 9
    17 -3 9
    17 -3 9
    17 -3 9
    -17 -3 -9
    -17 3 -9
    17 3 9
    -17 3 -9
    17 3 9
    19 -3 9
    19 -3 9
    19 -3 9
    19 3 9
    -19 3 -9
    19 3 9
    21 -3 9
    21 -3 9
    21 3 9
    -21 3 -9
    23 -3 9
    23 -3 9
    23 3 9
    23 3 9
    24 -4 -9
    24 -4 -9
    -24 4 9
    24 4 -9
    24 4 -9
    24 4 -9
    22 -4 -9
    22 -4 -9
    -22 4 9
    22 4 -9
    22 4 -9
    22 4 -9
    -20 -4 9
    20 -4 -9
    20 -4 -9
    -20 -4 9
    20 4 -9
    20 4 -9
    20 4 -9
    -20 4 9
    -18 -4 9
    18 -4 -9
    -18 -4 9
    -18 -4 9
    18 -4 -9
    18 4 -9
    18 4 -9
    18 4 -9
    -18 4 9
    -18 4 9
    -16 -4 9
    -16 -4 9
    -16 -4 9
    16 -4 -9
    16 4 -9
    -16 4 9
    16 4 -9
    16 4 -9
    -16 4 9
    -14 -4 9
    14 -4 -9
    -14 -4 9
    -14 -4 9
    -14 4 9
    14 4 -9
    -14 4 9
    14 4 -9
    14 4 -9
    -12 -4 9
    12 -4 -9
    -12 -4 9
    -12 -4 9
    -12 4 9
    -12 4 9
    12 4 -9
    12 4 -9
    12 4 -9
    -10 -4 9
    10 -4 -9
    -10 -4 9
    -10 -4 9
    10 4 -9
    -10 4 9
    10 4 -9
    -10 4 9
    8 -4 -9
    -8 -4 9
    -8 -4 9
    -8 -4 9
    -8 4 9
    8 4 -9
    8 4 -9
    -8 4 9
    8 4 -9
    -6 -4 9
    -6 -4 9
    -6 -4 9
    6 -4 -9
    6 4 -9
    -6 4 9
    -6 4 9
    -6 4 9
    6 4 -9
    -4 -4 9
    -4 -4 9
    -4 -4 9
    -4 4 9
    -4 4 9
    -4 4 9
    4 4 -9
    -2 -4 9
    -2 -4 9
    -2 -4 9
    -2 -4 9
    -2 -4 9
    -2 4 9
    2 4 -9
    -2 4 9
    0 -4 9
    0 -4 9
    0 -4 9
    0 -4 9
    0 -4 9
    0 4 9
    0 4 -9
    2 -4 9
    2 -4 9
    2 -4 9
    2 -4 9
    2 -4 9
    2 4 9
    -2 4 -9
    4 -4 9
    4 -4 9
    4 -4 9
    4 4 9
    -4 4 -9
    6 -4 9
    6 -4 9
    6 -4 9
    6 -4 9
    -6 4 -9
    -6 4 -9
    6 4 9
    6 4 9
    6 4 9
    -8 -4 -9
    8 -4 9
    8 -4 9
    8 -4 9
    8 4 9
    8 4 9
    -8 4 -9
    -8 4 -9
    10 -4 9
    10 -4 9
    10 -4 9
    -10 -4 -9
    -10 4 -9
    10 4 9
    10 4 9
    12 -4 9
    -12 -4 -9
    12 -4 9
    12 -4 9
    12 4 9
    12 4 9
    -12 4 -9
    14 -4 9
    14 -4 9
    14 -4 9
    14 4 9
    -14 4 -9
    14 4 9
    -14 4 -9
    -16 -4 -9
    16 -4 9
    16 -4 9
    16 -4 9
    -16 4 -9
    16 4 9
    -16 4 -9
    16 4 9
    18 -4 9
    18 -4 9
    18 -4 9
    18 4 9
    18 4 9
    -18 4 -9
    18 4 9
    20 -4 9
    20 -4 9
    20 4 9
    20 4 9
    20 4 9
    22 -4 9
    22 -4 9
    22 4 9
    22 4 9
    -22 4 -9
    22 4 9
    21 -5 -9
    21 -5 -9
    21 5 -9
    -21 5 9
    21 5 -9
    21 5 -9
    -19 -5 9
    19 -5 -9
    19 -5 -9
    -19 5 9
    19 5 -9
    -19 5 9
    19 5 -9
    19 5 -9
    17 -5 -9
    -17 -5 9
    -17 -5 9
    -17 -5 9
    17 5 -9
    -17 5 9
    17 5 -9
    -17 5 9
    17 5 -9
    -15 -5 9
    -15 -5 9
    15 5 -9
    -15 5 9
    -15 5 9
    15 5 -9
    15 5 -9
    -13 -5 9
    -13 -5 9
    13 -5 -9
    -13 -5 9
    13 5 -9
    13 5 -9
    -13 5 9
    -13 5 9
    13 5 -9
    -11 -5 9
    -11 -5 9
    11 -5 -9
    -11 -5 9
    11 5 -9
    11 5 -9
    11 5 -9
    -11 5 9
    -11 5 9
    -9 -5 9
    9 -5 -9
    -9 -5 9
    -9 -5 9
    9 5 -9
    9 5 -9
    -9 5 9
    -9 5 9
    -7 -5 9
    -7 -5 9
    -7 -5 9
    7 -5 -9
    -7 5 9
    7 5 -9
    7 5 -9
    -7 5 9
    -5 -5 9
    -5 -5 9
    -5 -5 9
    -5 -5 9
    -5 -5 9
    5 5 -9
    -5 5 9
    -5 5 9
    -3 -5 9
    -3 -5 9
    -3 -5 9
    -3 -5 9
    -3 -5 9
    -3 5 9
    -3 5 9
    -1 -5 9
    -1 -5 9
    -1 -5 9
    -1 -5 9
    -1 5 9
    1 -5 9
    1 -5 9
    1 -5 9
    1 -5 9
    1 -5 9
    1 5 9
    3 -5 9
    3 -5 9
    3 -5 9
    3 -5 9
    3 -5 9
    -3 5 -9
    3 5 9
    5 -5 9
    5 -5 9
    5 -5 9
    5 -5 9
    5 -5 9
    5 5 9
    5 5 9
    -5 5 -9
    7 -5 9
    7 -5 9
    7 -5 9
    7 -5 9
    7 5 9
    -7 5 -9
    7 5 9
    -7 5 -9
    9 -5 9
    9 -5 9
    9 -5 9
    9 5 9
    9 5 9
    9 5 9
    -9 5 -9
    -9 5 -9
    -11 -5 -9
    11 -5 9
    11 -5 9
    11 -5 9
    11 5 9
    11 5 9
    11 5 9
    13 -5 9
    13 -5 9
    13 -5 9
    13 5 9
    13 5 9
    13 5 9
    -13 5 -9
    15 -5 9
    15 -5 9
    15 -5 9
    -15 -5 -9
    15 5 9
    -15 5 -9
    15 5 9
    15 5 9
    17 -5 9
    17 -5 9
    17 5 9
    17 5 9
    17 5 9
    -17 5 -9
    19 -5 9
    19 5 9
    19 5 9
    19 5 9
    -19 5 -9
    20 -6 -9
    20 6 -9
    20 6 -9
    20 6 -9
    -20 6 9
    18 -6 -9
    -18 -6 9
    18 6 -9
    18 6 -9
    -18 6 9
    18 6 -9
    -18 6 9
    16 -6 -9
    -16 -6 9
    -16 6 9
    16 6 -9
    -16 6 9
    16 6 -9
    16 6 -9
    14 -6 -9
    -14 -6 9
    14 6 -9
    -14 6 9
    14 6 -9
    14 6 -9
    12 -6 -9
    -12 -6 9
    -12 -6 9
    -12 -6 9
    -12 6 9
    12 6 -9
    12 6 -9
    -12 6 9
    12 6 -9
    -10 -6 9
    -10 -6 9
    -10 -6 9
    10 -6 -9
    -10 6 9
    10 6 -9
    10 6 -9
    -10 6 9
    10 6 -9
    -8 -6 9
    -8 -6 9
    -8 -6 9
    -8 -6 9
    8 6 -9
    8 6 -9
    -8 6 9
    -8 6 9
    -6 -6 9
    -6 -6 9
    -6 -6 9
    -6 -6 9
    6 6 -9
    -6 6 9
    -4 -6 9
    -4 -6 9
    -4 -6 9
    -4 -6 9
    -4 -6 9
    -4 6 9
    -4 6 9
    4 6 -9
    -2 -6 9
    -2 -6 9
    -2 -6 9
    -2 -6 9
    -2 -6 9
    -2 6 9
    -2 6 9
    2 6 -9
    0 -6 9
    0 -6 9
    0 -6 9
    0 -6 9
    0 -6 9
    0 6 -9
    0 6 9
    2 -6 9
    2 -6 9
    2 -6 9
    2 -6 9
    2 -6 9
    2 6 9
    -2 6 -9
    4 -6 9
    4 -6 9
    4 -6 9
    4 -6 9
    4 -6 9
    4 6 9
    -4 6 -9
    6 -6 9
    6 -6 9
    6 -6 9
    6 -6 9
    6 -6 9
    6 6 9
    6 6 9
    -6 6 -9
    8 -6 9
    8 -6 9
    8 -6 9
    8 -6 9
    8 -6 9
    8 6 9
    8 6 9
    -8 6 -9
    10 -6 9
    10 -6 9
    10 -6 9
    -10 6 -9
    10 6 9
    10 6 9
    -10 6 -9
    12 -6 9
    12 -6 9
    12 -6 9
    12 6 9
    -12 6 -9
    12 6 9
    12 6 9
    14 -6 9
    -14 -6 -9
    14 -6 9
    14 6 9
    -14 6 -9
    14 6 9
    14 6 9
    16 -6 9
    16 -6 9
    16 6 9
    -16 6 -9
    16 6 9
    16 6 9
    18 -6 9
    18 -6 9
    18 6 9
    18 6 9
    18 6 9
    -17 -7 9
    17 -7 -9
    -17 7 9
    17 7 -9
    17 7 -9
    17 7 -9
    -17 7 9
    15 -7 -9
    -15 -7 9
    15 7 -9
    15 7 -9
    -15 7 9
    -15 7 9
    15 7 -9
    13 -7 -9
    -13 -7 9
    -13 -7 9
    -13 7 9
    13 7 -9
    -13 7 9
    13 7 -9
    13 7 -9
    -11 -7 9
    -11 -7 9
    11 -7 -9
    -11 -7 9
    11 7 -9
    -11 7 9
    11 7 -9
    -11 7 9
    -9 -7 9
    -9 -7 9
    -9 -7 9
    -9 7 9
    -9 7 9
    9 7 -9
    -7 -7 9
    -7 -7 9
    -7 -7 9
    -7 -7 9
    -7 7 9
    7 7 -9
    -7 7 9
    -5 -7 9
    -5 -7 9
    -5 -7 9
    -5 7 9
    -5 7 9
    -3 -7 9
    -3 -7 9
    -3 -7 9
    -3 -7 9
    -3 7 9
    -3 7 9
    3 7 -9
    -1 -7 9
    -1 -7 9
    -1 -7 9
    -1 -7 9
    -1 -7 9
    1 7 -9
    -1 7 9
    -1 7 9
    1 -7 9
    1 -7 9
    1 -7 9
    1 -7 9
    1 -7 9
    1 7 9
    -1 7 -9
    3 -7 9
    3 -7 9
    3 -7 9
    3 -7 9
    -3 7 -9
    3 7 9
    5 -7 9
    5 -7 9
    5 -7 9
    5 -7 9
    5 -7 9
    5 7 9
    -5 7 -9
    5 7 9
    7 -7 9
    7 -7 9
    7 -7 9
    7 7 9
    -7 7 -9
    7 7 9
    9 -7 9
    9 -7 9
    9 -7 9
    9 7 9
    -9 7 -9
    9 7 9
    11 -7 9
    11 -7 9
    11 -7 9
    -11 7 -9
    11 7 9
    11 7 9
    13 -7 9
    13 -7 9
    -13 7 -9
    13 7 9
    15 -7 9
    15 -7 9
    15 7 9
    15 7 9
    -15 7 -9
    -12 -8 9
    12 -8 -9
    -12 -8 9
    -12 8 9
    -12 8 9
    12 8 -9
    -10 -8 9
    -10 -8 9
    -10 -8 9
    10 8 -9
    -10 8 9
    -8 -8 9
    -8 -8 9
    -8 -8 9
    8 8 -9
    -8 8 9
    -8 8 9
    -6 -8 9
    -6 -8 9
    -6 8 9
    -6 8 9
    6 8 -9
    -4 -8 9
    -4 -8 9
    -4 -8 9
    -4 8 9
    -4 8 9
    4 8 -9
    -2 -8 9
    -2 -8 9
    -2 -8 9
    -2 8 9
    -2 8 9
    0 -8 9
    0 -8 9
    0 -8 9
    0 8 9
    0 8 -9
    2 -8 9
    2 -8 9
    2 -8 9
    -2 8 -9
    2 8 9
    4 -8 9
    4 -8 9
    4 8 9
    4 8 9
    6 -8 9
    6 -8 9
    6 -8 9
    6 8 9
    6 8 9
    -6 8 -9
    8 -8 9
    8 -8 9
    8 -8 9
    8 8 9
    8 8 9
    -8 8 -9
    10 -8 9
    10 -8 9
    10 8 9
    10 8 9
    -10 8 -9
    -26 0 10
    26 0 -10
    26 0 -10
    24 0 -10
    -24 0 10
    24 0 -10
    24 0 -10
    22 0 -10
    22 0 -10
    -22 0 10
    22 0 -10
    20 0 -10
    -20 0 10
    20 0 -10
    20 0 -10
    -20 0 10
    -18 0 10
    18 0 -10
    18 0 -10
    18 0 -10
    -18 0 10
    16 0 -10
    16 0 -10
    -16 0 10
    16 0 -10
    -16 0 10
    14 0 -10
    -14 0 10
    14 0 -10
    -14 0 10
    14 0 -10
    12 0 -10
    -12 0 10
    12 0 -10
    -12 0 10
    -12 0 10
    12 0 -10
    10 0 -10
    -10 0 10
    -10 0 10
    -10 0 10
    10 0 -10
    10 0 -10
    -8 0 10
    8 0 -10
    8 0 -10
    -8 0 10
    -8 0 10
    -6 0 10
    6 0 -10
    -6 0 10
    -6 0 10
    6 0 -10
    -4 0 10
    -4 0 10
    -4 0 10
    4 0 -10
    4 0 -10
    -2 0 10
    -2 0 10
    -2 0 10
    -2 0 10
    0 0 10
    0 0 10
    0 0 10
    2 0 10
    2 0 10
    2 0 10
    4 0 10
    4 0 10
    4 0 10
    4 0 10
    6 0 10
    -6 0 -10
    6 0 10
    6 0 10
    -8 0 -10
    8 0 10
    8 0 10
    8 0 10
    10 0 10
    -10 0 -10
    10 0 10
    10 0 10
    12 0 10
    -12 0 -10
    12 0 10
    12 0 10
    -14 0 -10
    14 0 10
    -16 0 -10
    16 0 10
    16 0 10
    18 0 10
    18 0 10
    -18 0 -10
    -20 0 -10
    -20 0 -10
    20 0 10
    20 0 10
    -22 0 -10
    22 0 10
    22 0 10
    24 0 10
    24 0 10
    25 -1 -10
    25 -1 -10
    25 -1 -10
    -25 -1 10
    25 1 -10
    -25 1 10
    25 1 -10
    23 -1 -10
    -23 -1 10
    23 -1 -10
    23 1 -10
    23 1 -10
    -23 1 10
    23 1 -10
    -21 -1 10
    21 -1 -10
    21 -1 -10
    21 -1 -10
    -21 -1 10
    21 1 -10
    -21 1 10
    21 1 -10
    21 1 -10
    -21 1 10
    -19 -1 10
    -19 -1 10
    19 -1 -10
    19 -1 -10
    19 -1 -10
    -19 1 10
    19 1 -10
    19 1 -10
    19 1 -10
    -19 1 10
    17 -1 -10
    -17 -1 10
    -17 -1 10
    17 -1 -10
    17 1 -10
    17 1 -10
    -17 1 10
    17 1 -10
    -17 1 10
    15 -1 -10
    -15 -1 10
    -15 -1 10
    -15 -1 10
    15 -1 -10
    15 -1 -10
    -15 1 10
    15 1 -10
    15 1 -10
    15 1 -10
    -15 1 10
    -13 -1 10
    -13 -1 10
    -13 -1 10
    13 -1 -10
    13 -1 -10
    13 -1 -10
    -13 1 10
    -13 1 10
    13 1 -10
    13 1 -10
    13 1 -10
    -11 -1 10
    -11 -1 10
    11 -1 -10
    11 -1 -10
    -11 -1 10
    11 -1 -10
    11 1 -10
    -11 1 10
    11 1 -10
    11 1 -10
    -11 1 10
    -11 1 10
    9 -1 -10
    -9 -1 10
    -9 -1 10
    -9 -1 10
    9 1 -10
    -9 1 10
    9 1 -10
    -9 1 10
    9 1 -10
    -9 1 10
    -7 -1 10
    -7 -1 10
    7 -1 -10
    -7 -1 10
    -7 1 10
    7 1 -10
    7 1 -10
    -7 1 10
    -7 1 10
    -5 -1 10
    -5 -1 10
    -5 -1 10
    -5 1 10
    5 1 -10
    -5 1 10
    -5 1 10
    5 1 -10
    -3 -1 10
    -3 -1 10
    -3 -1 10
    3 1 -10
    -3 1 10
    -3 1 10
    -3 1 10
    3 1 -10
    -1 -1 10
    -1 -1 10
    -1 -1 10
    -1 -1 10
    -1 1 10
    1 1 -10
    -1 1 10
    -1 1 10
    1 -1 10
    1 -1 10
    1 -1 10
    1 1 10
    1 1 10
    1 1 10
    3 -1 10
    3 -1 10
    3 -1 10
    3 -1 10
    3 1 10
    3 1 10
    3 1 10
    5 -1 10
    5 -1 10
    -5 -1 -10
    5 -1 10
    5 1 10
    5 1 10
    -5 1 -10
    7 -1 10
    -7 -1 -10
    7 -1 10
    7 -1 10
    -7 1 -10
    7 1 10
    7 1 10
    9 -1 10
    9 -1 10
    9 -1 10
    -9 -1 -10
    -9 1 -10
    9 1 10
    9 1 10
    11 -1 10
    -11 -1 -10
    11 -1 10
    11 -1 10
    11 1 10
    -11 1 -10
    11 1 10
    -13 -1 -10
    13 -1 10
    13 1 10
    13 1 10
    -13 1 -10
    15 -1 10
    15 -1 10
    15 -1 10
    -15 -1 -10
    -15 1 -10
    15 1 10
    17 -1 10
    17 -1 10
    -17 -1 -10
    17 -1 10
    -17 1 -10
    17 1 10
    -17 1 -10
    17 1 10
    19 -1 10
    -19 -1 -10
    19 -1 10
    19 -1 10
    -19 1 -10
    19 1 10
    19 1 10
    21 -1 10
    21 -1 10
    -21 1 -10
    21 1 10
    21 1 10
    23 -1 10
    23 -1 10
    23 1 10
    23 1 10
    -26 -2 10
    26 -2 -10
    26 -2 -10
    -26 2 10
    26 2 -10
    26 2 -10
    24 -2 -10
    24 -2 -10
    24 2 -10
    -24 2 10
    24 2 -10
    -22 -2 10
    22 -2 -10
    22 -2 -10
    22 2 -10
    22 2 -10
    -22 2 10
    22 2 -10
    20 -2 -10
    -20 -2 10
    20 -2 -10
    -20 -2 10
    20 2 -10
    20 2 -10
    20 2 -10
    -20 2 10
    -20 2 10
    -18 -2 10
    -18 -2 10
    18 -2 -10
    18 -2 -10
    -18 2 10
    18 2 -10
    18 2 -10
    18 2 -10
    -18 2 10
    -16 -2 10
    16 -2 -10
    -16 -2 10
    16 -2 -10
    -16 -2 10
    -16 2 10
    -16 2 10
    16 2 -10
    16 2 -10
    16 2 -10
    14 -2 -10
    -14 -2 10
    14 -2 -10
    -14 -2 10
    14 2 -10
    14 2 -10
    14 2 -10
    -14 2 10
    -14 2 10
    -12 -2 10
    12 -2 -10
    -12 -2 10
    12 -2 -10
    -12 -2 10
    12 2 -10
    12 2 -10
    -12 2 10
    12 2 -10
    -10 -2 10
    -10 -2 10
    -10 -2 10
    10 2 -10
    10 2 -10
    -10 2 10
    10 2 -10
    -10 2 10
    -8 -2 10
    8 -2 -10
    -8 -2 10
    -8 -2 10
    8 2 -10
    -8 2 10
    8 2 -10
    -8 2 10
    8 2 -10
    6 -2 -10
    -6 -2 10
    -6 -2 10
    -6 -2 10
    -6 2 10
    -6 2 10
    6 2 -10
    -6 2 10
    6 2 -10
    -4 -2 10
    -4 -2 10
    -4 -2 10
    4 -2 -10
    -4 2 10
    -4 2 10
    -4 2 10
    4 2 -10
    4 2 -10
    -2 -2 10
    -2 -2 10
    -2 -2 10
    -2 -2 10
    -2 2 10
    2 2 -10
    -2 2 10
    -2 2 10
    -2 2 10
    0 -2 10
    0 -2 10
    0 -2 10
    0 -2 10
    0 2 10
    0 2 10
    0 2 -10
    2 -2 10
    2 -2 10
    2 -2 10
    2 -2 10
    2 2 10
    2 2 10
    -2 2 -10
    4 -2 10
    4 -2 10
    4 -2 10
    4 -2 10
    4 2 10
    4 2 10
    6 -2 10
    6 -2 10
    -6 -2 -10
    6 -2 10
    -6 2 -10
    6 2 10
    6 2 10
    8 -2 10
    -8 -2 -10
    8 -2 10
    8 -2 10
    8 2 10
    -8 2 -10
    8 2 10
    10 -2 10
    10 -2 10
    10 -2 10
    -10 -2 -10
    10 2 10
    -10 2 -10
    10 2 10
    12 -2 10
    12 -2 10
    12 -2 10
    -12 -2 -10
    12 2 10
    12 2 10
    -12 2 -10
    14 -2 10
    14 -2 10
    -14 -2 -10
    14 -2 10
    14 2 10
    -14 2 -10
    14 2 10
    16 -2 10
    -16 -2 -10
    16 -2 10
    16 -2 10
    16 2 10
    16 2 10
    -16 2 -10
    -16 2 -10
    18 -2 10
    18 -2 10
    18 -2 10
    -18 -2 -10
    -18 2 -10
    -18 2 -10
    18 2 10
    18 2 10
    20 -2 10
    20 -2 10
    20 2 10
    -20 2 -10
    20 2 10
    -20 2 -10
    22 -2 10
    22 -2 10
    22 2 10
    22 2 10
    25 -3 -10
    25 -3 -10
    25 3 -10
    25 3 -10
    25 3 -10
    -25 3 10
    23 -3 -10
    23 -3 -10
    -23 -3 10
    23 3 -10
    23 3 -10
    -23 3 10
    23 3 -10
    21 -3 -10
    21 -3 -10
    -21 -3 10
    21 3 -10
    21 3 -10
    -21 3 10
    21 3 -10
    -21 3 10
    -19 -3 10
    19 -3 -10
    19 -3 -10
    -19 -3 10
    19 3 -10
    19 3 -10
    -19 3 10
    19 3 -10
    17 -3 -10
    17 -3 -10
    -17 -3 10
    -17 -3 10
    -17 -3 10
    17 3 -10
    17 3 -10
    17 3 -10
    -17 3 10
    -17 3 10
    15 -3 -10
    -15 -3 10
    -15 -3 10
    15 -3 -10
    -15 -3 10
    -15 3 10
    -15 3 10
    15 3 -10
    15 3 -10
    15 3 -10
    -13 -3 10
    -13 -3 10
    -13 -3 10
    13 3 -10
    -13 3 10
    13 3 -10
    13 3 -10
    -13 3 10
    -11 -3 10
    -11 -3 10
    11 -3 -10
    -11 3 10
    11 3 -10
    11 3 -10
    -11 3 10
    11 3 -10
    -9 -3 10
    -9 -3 10
    -9 -3 10
    9 -3 -10
    9 3 -10
    9 3 -10
    -9 3 10
    9 3 -10
    -9 3 10
    7 -3 -10
    -7 -3 10
    -7 -3 10
    -7 -3 10
    7 3 -10
    -7 3 10
    -7 3 10
    7 3 -10
    -5 -3 10
    -5 -3 10
    5 -3 -10
    -5 -3 10
    -5 3 10
    5 3 -10
    -5 3 10
    -5 3 10
    5 3 -10
    -5 3 10
    -3 -3 10
    -3 -3 10
    -3 -3 10
    -3 -3 10
    -3 3 10
    3 3 -10
    -3 3 10
    -3 3 10
    -1 -3 10
    -1 -3 10
    -1 -3 10
    -1 -3 10
    1 3 -10
    -1 3 10
    -1 3 10
    1 -3 10
    1 -3 10
    1 -3 10
    1 -3 10
    1 -3 10
    -1 3 -10
    1 3 10
    3 -3 10
    3 -3 10
    3 -3 10
    3 -3 10
    3 3 10
    -3 3 -10
    3 3 10
    5 -3 10
    5 -3 10
    5 -3 10
    5 -3 10
    5 3 10
    -5 3 -10
    -5 3 -10
    5 3 10
    5 3 10
    7 -3 10
    7 -3 10
    -7 -3 -10
    7 -3 10
    7 3 10
    7 3 10
    -7 3 -10
    9 -3 10
    -9 -3 -10
    9 -3 10
    9 -3 10
    9 3 10
    9 3 10
    -9 3 -10
    11 -3 10
    11 -3 10
    11 -3 10
    -11 -3 -10
    11 3 10
    -11 3 -10
    11 3 10
    13 -3 10
    13 -3 10
    -13 -3 -10
    13 -3 10
    13 3 10
    13 3 10
    -13 3 -10
    -15 -3 -10
    15 -3 10
    15 -3 10
    -15 3 -10
    15 3 10
    -15 3 -10
    15 3 10
    17 -3 10
    17 -3 10
    -17 -3 -10
    17 -3 10
    -17 3 -10
    17 3 10
    17 3 10
    -17 3 -10
    19 -3 10
    19 -3 10
    -19 3 -10
    19 3 10
    19 3 10
    21 -3 10
    21 -3 10
    -21 3 -10
    21 3 10
    21 3 10
    23 -3 10
    23 3 10
    24 -4 -10
    24 4 -10
    22 -4 -10
    22 -4 -10
    -22 4 10
    22 4 -10
    22 4 -10
    22 4 -10
    20 -4 -10
    -20 -4 10
    20 -4 -10
    20 4 -10
    -20 4 10
    20 4 -10
    20 4 -10
    -20 4 10
    -18 -4 10
    -18 -4 10
    18 -4 -10
    -18 -4 10
    18 -4 -10
    -18 4 10
    18 4 -10
    -18 4 10
    18 4 -10
    18 4 -10
    -16 -4 10
    -16 -4 10
    16 -4 -10
    -16 -4 10
    -16 4 10
    16 4 -10
    16 4 -10
    -16 4 10
    16 4 -10
    -14 -4 10
    14 -4 -10
    -14 -4 10
    -14 -4 10
    -14 4 10
    14 4 -10
    14 4 -10
    -14 4 10
    12 -4 -10
    -12 -4 10
    -12 -4 10
    -12 -4 10
    12 4 -10
    -12 4 10
    12 4 -10
    -12 4 10
    -10 -4 10
    -10 -4 10
    -10 -4 10
    10 -4 -10
    -10 4 10
    10 4 -10
    10 4 -10
    -10 4 10
    10 4 -10
    -8 -4 10
    8 -4 -10
    -8 -4 10
    -8 -4 10
    -8 4 10
    8 4 -10
    -8 4 10
    8 4 -10
    -6 -4 10
    -6 -4 10
    6 -4 -10
    -6 -4 10
    6 4 -10
    -6 4 10
    -6 4 10
    -6 4 10
    6 4 -10
    -4 -4 10
    -4 -4 10
    -4 -4 10
    -4 -4 10
    -4 4 10
    -4 4 10
    4 4 -10
    -4 4 10
    -2 -4 10
    -2 -4 10
    -2 -4 10
    -2 -4 10
    -2 -4 10
    -2 4 10
    -2 4 10
    2 4 -10
    0 -4 10
    0 -4 10
    0 -4 10
    0 -4 10
    0 4 10
    0 4 -10
    2 -4 10
    2 -4 10
    2 -4 10
    2 -4 10
    2 -4 10
    2 4 10
    -2 4 -10
    4 -4 10
    4 -4 10
    4 -4 10
    4 -4 10
    -4 4 -10
    6 -4 10
    6 -4 10
    6 -4 10
    6 -4 10
    6 4 10
    -6 4 -10
    -6 4 -10
    6 4 10
    8 -4 10
    8 -4 10
    8 -4 10
    8 4 10
    8 4 10
    -10 -4 -10
    10 -4 10
    10 -4 10
    10 -4 10
    10 4 10
    -10 4 -10
    10 4 10
    12 -4 10
    -12 -4 -10
    12 -4 10
    12 -4 10
    -12 4 -10
    12 4 10
    12 4 10
    14 -4 10
    -14 -4 -10
    14 -4 10
    14 -4 10
    14 4 10
    -14 4 -10
    14 4 10
    16 -4 10
    16 -4 10
    -16 -4 -10
    16 -4 10
    16 4 10
    -16 4 -10
    16 4 10
    18 -4 10
    18 -4 10
    18 4 10
    18 4 10
    -18 4 -10
    20 -4 10
    20 -4 10
    -20 4 -10
    20 4 10
    20 4 10
    20 4 10
    21 5 -10
    -21 5 10
    21 5 -10
    21 5 -10
    19 -5 -10
    -19 5 10
    -19 5 10
    19 5 -10
    19 5 -10
    19 5 -10
    -17 -5 10
    -17 -5 10
    17 -5 -10
    -17 -5 10
    17 5 -10
    17 5 -10
    17 5 -10
    -17 5 10
    -17 5 10
    15 -5 -10
    -15 -5 10
    -15 -5 10
    -15 -5 10
    15 5 -10
    15 5 -10
    15 5 -10
    -15 5 10
    -15 5 10
    -13 -5 10
    -13 -5 10
    13 -5 -10
    -13 5 10
    13 5 -10
    -13 5 10
    13 5 -10
    13 5 -10
    -11 -5 10
    -11 -5 10
    -11 -5 10
    11 -5 -10
    -11 5 10
    11 5 -10
    11 5 -10
    -11 5 10
    11 5 -10
    -9 -5 10
    -9 -5 10
    9 -5 -10
    -9 -5 10
    9 5 -10
    9 5 -10
    -9 5 10
    -9 5 10
    -7 -5 10
    -7 -5 10
    -7 -5 10
    -7 -5 10
    7 -5 -10
    -7 5 10
    -7 5 10
    7 5 -10
    7 5 -10
    -5 -5 10
    -5 -5 10
    -5 -5 10
    -5 -5 10
    -5 -5 10
    -5 5 10
    5 5 -10
    -5 5 10
    -3 -5 10
    -3 -5 10
    -3 -5 10
    -3 -5 10
    -3 -5 10
    -3 5 10
    -3 5 10
    3 5 -10
    -1 -5 10
    -1 -5 10
    -1 -5 10
    -1 -5 10
    -1 -5 10
    1 5 -10
    -1 5 10
    -1 5 10
    1 -5 10
    1 -5 10
    1 -5 10
    1 -5 10
    1 -5 10
    1 5 10
    -1 5 -10
    3 -5 10
    3 -5 10
    3 -5 10
    3 -5 10
    3 5 10
    -3 5 -10
    5 -5 10
    5 -5 10
    5 -5 10
    5 -5 10
    5 -5 10
    -5 5 -10
    5 5 10
    5 5 10
    7 -5 10
    7 -5 10
    7 -5 10
    7 -5 10
    -7 5 -10
    7 5 10
    7 5 10
    9 -5 10
    9 -5 10
    -9 5 -10
    9 5 10
    -9 5 -10
    9 5 10
    9 5 10
    9 5 10
    11 -5 10
    11 -5 10
    11 -5 10
    -11 -5 -10
    11 5 10
    -11 5 -10
    11 5 10
    11 5 10
    13 -5 10
    -13 -5 -10
    13 -5 10
    13 -5 10
    13 5 10
    -13 5 -10
    13 5 10
    13 5 10
    15 -5 10
    15 -5 10
    15 5 10
    -15 5 -10
    15 5 10
    15 5 10
    17 -5 10
    17 -5 10
    17 5 10
    17 5 10
    -17 5 -10
    19 -5 10
    19 -5 10
    19 5 10
    19 5 10
    19 5 10
    -19 5 -10
    18 -6 -10
    -18 6 10
    -18 6 10
    18 6 -10
    18 6 -10
    -16 -6 10
    16 -6 -10
    16 6 -10
    16 6 -10
    -16 6 10
    -16 6 10
    14 -6 -10
    -14 -6 10
    14 6 -10
    -14 6 10
    -14 6 10
    14 6 -10
    14 6 -10
    12 -6 -10
    -12 -6 10
    -12 -6 10
    -12 -6 10
    12 6 -10
    12 6 -10
    12 6 -10
    -12 6 10
    -12 6 10
    -10 -6 10
    -10 -6 10
    10 -6 -10
    -10 -6 10
    -10 6 10
    10 6 -10
    -10 6 10
    10 6 -10
    -8 -6 10
    -8 -6 10
    -8 -6 10
    -8 -6 10
    -8 6 10
    -8 6 10
    8 6 -10
    -6 -6 10
    -6 -6 10
    -6 -6 10
    -6 -6 10
    -6 -6 10
    -6 6 10
    6 6 -10
    -6 6 10
    -4 -6 10
    -4 -6 10
    -4 -6 10
    -4 -6 10
    -4 -6 10
    -4 6 10
    -4 6 10
    4 6 -10
    -2 -6 10
    -2 -6 10
    -2 -6 10
    -2 -6 10
    -2 -6 10
    -2 6 10
    -2 6 10
    2 6 -10
    0 -6 10
    0 -6 10
    0 -6 10
    0 -6 10
    0 -6 10
    0 6 -10
    0 6 10
    2 -6 10
    2 -6 10
    2 -6 10
    2 -6 10
    2 -6 10
    2 6 10
    -2 6 -10
    4 -6 10
    4 -6 10
    4 -6 10
    4 -6 10
    4 -6 10
    4 6 10
    -4 6 -10
    4 6 10
    6 -6 10
    6 -6 10
    6 -6 10
    6 -6 10
    6 -6 10
    -6 6 -10
    6 6 10
    6 6 10
    8 -6 10
    8 -6 10
    8 -6 10
    8 -6 10
    8 6 10
    8 6 10
    -8 6 -10
    10 -6 10
    10 -6 10
    10 -6 10
    10 -6 10
    -10 6 -10
    -10 6 -10
    10 6 10
    10 6 10
    12 -6 10
    12 -6 10
    -12 6 -10
    12 6 10
    12 6 10
    -14 -6 -10
    14 -6 10
    14 -6 10
    14 6 10
    -14 6 -10
    14 6 10
    14 6 10
    16 -6 10
    16 6 10
    16 6 10
    16 6 10
    -16 6 -10
    15 7 -10
    -15 7 10
    -15 7 10
    15 7 -10
    15 7 -10
    -13 -7 10
    -13 -7 10
    13 -7 -10
    13 7 -10
    -13 7 10
    -13 7 10
    13 7 -10
    11 -7 -10
    -11 -7 10
    -11 -7 10
    -11 -7 10
    11 7 -10
    -11 7 10
    -11 7 10
    -9 -7 10
    -9 -7 10
    -9 -7 10
    9 7 -10
    -9 7 10
    -7 -7 10
    -7 -7 10
    -7 -7 10
    -7 7 10
    -7 7 10
    -5 -7 10
    -5 -7 10
    -5 -7 10
    -5 -7 10
    5 7 -10
    -5 7 10
    -5 7 10
    -3 -7 10
    -3 -7 10
    -3 -7 10
    -3 -7 10
    3 7 -10
    -3 7 10
    -3 7 10
    -1 -7 10
    -1 -7 10
    -1 -7 10
    -1 -7 10
    1 7 -10
    -1 7 10
    -1 7 10
    1 -7 10
    1 -7 10
    1 -7 10
    1 -7 10
    1 7 10
    -1 7 -10
    3 -7 10
    3 -7 10
    3 -7 10
    3 -7 10
    -3 7 -10
    3 7 10
    5 -7 10
    5 -7 10
    5 -7 10
    -5 7 -10
    5 7 10
    5 7 10
    7 -7 10
    7 -7 10
    7 -7 10
    7 7 10
    -7 7 -10
    7 7 10
    9 -7 10
    9 -7 10
    9 -7 10
    9 7 10
    9 7 10
    -9 7 -10
    11 -7 10
    11 -7 10
    11 7 10
    11 7 10
    13 -7 10
    13 -7 10
    -13 7 -10
    13 7 10
    13 7 10
    -10 -8 10
    -10 -8 10
    -10 -8 10
    10 8 -10
    -10 8 10
    -8 -8 10
    -8 -8 10
    -8 -8 10
    -8 8 10
    8 8 -10
    -8 8 10
    -6 -8 10
    -6 -8 10
    -6 -8 10
    -6 8 10
    6 8 -10
    -6 8 10
    -4 -8 10
    -4 -8 10
    -4 -8 10
    -4 8 10
    -4 8 10
    4 8 -10
    -2 -8 10
    -2 -8 10
    -2 -8 10
    -2 8 10
    2 8 -10
    -2 8 10
    0 -8 10
    0 -8 10
    0 -8 10
    0 8 10
    0 8 -10
    2 -8 10
    2 -8 10
    2 -8 10
    -2 8 -10
    2 8 10
    4 -8 10
    4 -8 10
    4 -8 10
    4 8 10
    -4 8 -10
    6 -8 10
    6 -8 10
    6 -8 10
    6 8 10
    6 8 10
    -6 8 -10
    8 -8 10
    8 -8 10
    8 8 10
    -8 8 -10
    8 8 10
    26 0 -11
    26 0 -11
    -26 0 11
    26 0 -11
    24 0 -11
    24 0 -11
    24 0 -11
    -24 0 11
    22 0 -11
    22 0 -11
    -22 0 11
    -20 0 11
    20 0 -11
    20 0 -11
    -20 0 11
    20 0 -11
    -18 0 11
    -18 0 11
    18 0 -11
    18 0 -11
    18 0 -11
    16 0 -11
    16 0 -11
    -16 0 11
    -16 0 11
    16 0 -11
    14 0 -11
    14 0 -11
    -14 0 11
    14 0 -11
    -14 0 11
    -14 0 11
    -12 0 11
    12 0 -11
    -12 0 11
    12 0 -11
    -12 0 11
    12 0 -11
    -10 0 11
    -10 0 11
    10 0 -11
    -10 0 11
    10 0 -11
    10 0 -11
    -8 0 11
    8 0 -11
    8 0 -11
    -8 0 11
    -8 0 11
    -6 0 11
    -6 0 11
    6 0 -11
    6 0 -11
    -4 0 11
    4 0 -11
    -4 0 11
    -4 0 11
    -2 0 11
    -2 0 11
    -2 0 11
    -2 0 11
    0 0 11
    0 0 11
    2 0 11
    2 0 11
    2 0 11
    4 0 11
    4 0 11
    4 0 11
    4 0 11
    6 0 11
    -6 0 -11
    6 0 11
    6 0 11
    8 0 11
    -8 0 -11
    8 0 11
    8 0 11
    10 0 11
    -10 0 -11
    10 0 11
    10 0 11
    -12 0 -11
    12 0 11
    12 0 11
    12 0 11
    -14 0 -11
    14 0 11
    14 0 11
    14 0 11
    16 0 11
    16 0 11
    16 0 11
    18 0 11
    18 0 11
    -18 0 -11
    18 0 11
    20 0 11
    20 0 11
    22 0 11
    22 0 11
    25 -1 -11
    25 -1 -11
    -25 -1 11
    -25 1 11
    25 1 -11
    25 1 -11
    25 1 -11
    23 -1 -11
    -23 -1 11
    23 -1 -11
    23 1 -11
    23 1 -11
    -23 1 11
    23 1 -11
    21 -1 -11
    21 -1 -11
    -21 -1 11
    -21 1 11
    21 1 -11
    21 1 -11
    21 1 -11
    -21 1 11
    -19 -1 11
    -19 -1 11
    19 -1 -11
    19 -1 -11
    19 1 -11
    -19 1 11
    19 1 -11
    -19 1 11
    19 1 -11
    17 -1 -11
    -17 -1 11
    -17 -1 11
    17 -1 -11
    17 1 -11
    17 1 -11
    -17 1 11
    -17 1 11
    17 1 -11
    15 -1 -11
    -15 -1 11
    -15 -1 11
    15 -1 -11
    -15 -1 11
    15 1 -11
    -15 1 11
    -15 1 11
    15 1 -11
    15 1 -11
    13 -1 -11
    -13 -1 11
    -13 -1 11
    13 -1 -11
    13 -1 -11
    -13 -1 11
    13 1 -11
    13 1 -11
    13 1 -11
    -13 1 11
    -13 1 11
    -11 -1 11
    -11 -1 11
    -11 -1 11
    11 -1 -11
    -11 1 11
    11 1 -11
    -11 1 11
    11 1 -11
    -11 1 11
    11 1 -11
    9 -1 -11
    -9 -1 11
    -9 -1 11
    -9 -1 11
    -9 1 11
    9 1 -11
    -9 1 11
    -9 1 11
    7 -1 -11
    -7 -1 11
    -7 -1 11
    -7 -1 11
    7 1 -11
    -7 1 11
    -7 1 11
    -7 1 11
    7 1 -11
    -5 -1 11
    -5 -1 11
    -5 -1 11
    -5 1 11
    5 1 -11
    5 1 -11
    -5 1 11
    -5 1 11
    -3 -1 11
    -3 -1 11
    -3 -1 11
    -3 -1 11
    -3 1 11
    3 1 -11
    -3 1 11
    -3 1 11
    3 1 -11
    -1 -1 11
    -1 -1 11
    -1 -1 11
    -1 -1 11
    -1 1 11
    -1 1 11
    1 1 -11
    -1 1 11
    1 -1 11
    1 -1 11
    1 -1 11
    1 1 11
    1 1 11
    1 1 11
    3 -1 11
    3 -1 11
    3 -1 11
    3 1 11
    3 1 11
    3 1 11
    5 -1 11
    5 -1 11
    5 -1 11
    5 -1 11
    5 1 11
    5 1 11
    5 1 11
    -5 1 -11
    5 1 11
    7 -1 11
    7 -1 11
    7 -1 11
    -7 -1 -11
    -7 1 -11
    7 1 11
    7 1 11
    -9 -1 -11
    9 -1 11
    9 -1 11
    9 -1 11
    9 1 11
    9 1 11
    -9 1 -11
    11 -1 11
    11 -1 11
    -11 -1 -11
    11 -1 11
    11 1 11
    11 1 11
    -11 1 -11
    13 -1 11
    13 -1 11
    13 -1 11
    -13 -1 -11
    -13 1 -11
    13 1 11
    13 1 11
    15 -1 11
    15 -1 11
    15 1 11
    15 1 11
    -15 1 -11
    -17 -1 -11
    17 -1 11
    17 -1 11
    17 -1 11
    17 1 11
    17 1 11
    -17 1 -11
    19 -1 11
    19 -1 11
    -19 1 -11
    19 1 11
    19 1 11
    21 -1 11
    21 1 11
    23 -1 11
    23 1 11
    23 1 11
    24 -2 -11
    24 -2 -11
    -24 -2 11
    24 2 -11
    24 2 -11
    -24 2 11
    24 2 -11
    -22 -2 11
    22 -2 -11
    22 -2 -11
    22 2 -11
    -22 2 11
    22 2 -11
    20 -2 -11
    20 -2 -11
    -20 -2 11
    20 2 -11
    20 2 -11
    -20 2 11
    20 2 -11
    -20 2 11
    -18 -2 11
    18 -2 -11
    -18 -2 11
    18 -2 -11
    -18 2 11
    18 2 -11
    18 2 -11
    -18 2 11
    18 2 -11
    16 -2 -11
    16 -2 -11
    -16 -2 11
    -16 -2 11
    -16 -2 11
    16 2 -11
    -16 2 11
    16 2 -11
    -16 2 11
    16 2 -11
    -14 -2 11
    14 -2 -11
    -14 -2 11
    -14 -2 11
    14 -2 -11
    14 2 -11
    14 2 -11
    -14 2 11
    -14 2 11
    14 2 -11
    -12 -2 11
    -12 -2 11
    -12 -2 11
    12 -2 -11
    -12 2 11
    12 2 -11
    -12 2 11
    12 2 -11
    12 2 -11
    -10 -2 11
    -10 -2 11
    -10 -2 11
    10 2 -11
    -10 2 11
    10 2 -11
    -10 2 11
    10 2 -11
    -8 -2 11
    8 -2 -11
    -8 -2 11
    -8 -2 11
    8 2 -11
    8 2 -11
    -8 2 11
    -8 2 11
    -6 -2 11
    -6 -2 11
    6 -2 -11
    -6 -2 11
    -6 2 11
    6 2 -11
    -6 2 11
    -6 2 11
    6 2 -11
    4 -2 -11
    -4 -2 11
    -4 -2 11
    -4 -2 11
    -4 -2 11
    4 2 -11
    -4 2 11
    4 2 -11
    -4 2 11
    -4 2 11
    -2 -2 11
    -2 -2 11
    -2 -2 11
    -2 -2 11
    -2 2 11
    -2 2 11
    -2 2 11
    -2 2 11
    2 2 -11
    0 -2 11
    0 -2 11
    0 -2 11
    0 -2 11
    0 2 11
    0 2 -11
    0 2 11
    0 2 11
    2 -2 11
    2 -2 11
    2 -2 11
    2 -2 11
    2 2 11
    -2 2 -11
    2 2 11
    4 -2 11
    4 -2 11
    4 -2 11
    4 -2 11
    4 2 11
    4 2 11
    6 -2 11
    6 -2 11
    6 -2 11
    -6 2 -11
    6 2 11
    6 2 11
    6 2 11
    -8 -2 -11
    8 -2 11
    8 -2 11
    8 -2 11
    -8 2 -11
    8 2 11
    8 2 11
    10 -2 11
    -10 -2 -11
    10 -2 11
    10 -2 11
    10 2 11
    10 2 11
    -10 2 -11
    12 -2 11
    12 -2 11
    12 -2 11
    -12 -2 -11
    12 2 11
    -12 2 -11
    12 2 11
    14 -2 11
    14 -2 11
    14 -2 11
    -14 2 -11
    14 2 11
    14 2 11
    -16 -2 -11
    16 -2 11
    16 -2 11
    16 -2 11
    -16 2 -11
    16 2 11
    16 2 11
    18 -2 11
    18 -2 11
    -18 2 -11
    18 2 11
    18 2 11
    20 -2 11
    20 -2 11
    20 2 11
    20 2 11
    22 -2 11
    22 -2 11
    22 2 11
    23 -3 -11
    -23 -3 11
    -23 3 11
    23 3 -11
    23 3 -11
    23 3 -11
    21 -3 -11
    21 -3 -11
    -21 -3 11
    21 3 -11
    -21 3 11
    21 3 -11
    21 3 -11
    19 -3 -11
    19 -3 -11
    -19 -3 11
    19 3 -11
    19 3 -11
    19 3 -11
    -19 3 11
    -19 3 11
    -17 -3 11
    17 -3 -11
    17 -3 -11
    -17 -3 11
    -17 -3 11
    -17 3 11
    17 3 -11
    17 3 -11
    -17 3 11
    -15 -3 11
    -15 -3 11
    -15 -3 11
    15 3 -11
    15 3 -11
    -15 3 11
    -15 3 11
    15 3 -11
    -13 -3 11
    -13 -3 11
    -13 -3 11
    13 -3 -11
    -13 3 11
    -13 3 11
    13 3 -11
    13 3 -11
    13 3 -11
    -11 -3 11
    -11 -3 11
    11 -3 -11
    -11 -3 11
    -11 3 11
    11 3 -11
    11 3 -11
    11 3 -11
    -9 -3 11
    -9 -3 11
    -9 -3 11
    9 -3 -11
    -9 3 11
    -9 3 11
    9 3 -11
    9 3 -11
    -7 -3 11
    7 -3 -11
    -7 -3 11
    -7 -3 11
    -7 3 11
    7 3 -11
    -7 3 11
    7 3 -11
    -5 -3 11
    5 -3 -11
    -5 -3 11
    -5 -3 11
    -5 -3 11
    -5 3 11
    5 3 -11
    5 3 -11
    -5 3 11
    -5 3 11
    -3 -3 11
    -3 -3 11
    -3 -3 11
    -3 -3 11
    -3 3 11
    -3 3 11
    3 3 -11
    -3 3 11
    -3 3 11
    -1 -3 11
    -1 -3 11
    -1 -3 11
    -1 -3 11
    -1 3 11
    -1 3 11
    1 3 -11
    1 -3 11
    1 -3 11
    1 -3 11
    1 -3 11
    1 -3 11
    -1 3 -11
    1 3 11
    3 -3 11
    3 -3 11
    3 -3 11
    3 -3 11
    -3 3 -11
    3 3 11
    5 -3 11
    5 -3 11
    5 -3 11
    5 -3 11
    5 3 11
    -5 3 -11
    5 3 11
    5 3 11
    7 -3 11
    7 -3 11
    7 -3 11
    -7 3 -11
    7 3 11
    7 3 11
    7 3 11
    9 -3 11
    -9 -3 -11
    9 -3 11
    9 -3 11
    -9 3 -11
    9 3 11
    9 3 11
    -11 -3 -11
    11 -3 11
    11 -3 11
    11 -3 11
    11 3 11
    -11 3 -11
    11 3 11
    13 -3 11
    13 -3 11
    13 -3 11
    13 3 11
    -13 3 -11
    13 3 11
    15 -3 11
    15 -3 11
    -15 -3 -11
    15 -3 11
    -15 3 -11
    15 3 11
    17 -3 11
    17 -3 11
    17 3 11
    17 3 11
    -17 3 -11
    19 -3 11
    19 3 11
    -19 3 -11
    21 -3 11
    21 -3 11
    21 3 11
    21 3 11
    22 -4 -11
    22 -4 -11
    -22 4 11
    22 4 -11
    22 4 -11
    22 4 -11
    20 -4 -11
    -20 -4 11
    20 -4 -11
    20 4 -11
    20 4 -11
    -20 4 11
    -20 4 11
    -18 -4 11
    18 4 -11
    -18 4 11
    18 4 -11
    18 4 -11
    -18 4 11
    -16 -4 11
    -16 -4 11
    16 -4 -11
    -16 -4 11
    16 4 -11
    16 4 -11
    -16 4 11
    16 4 -11
    -16 4 11
    -14 -4 11
    14 -4 -11
    -14 -4 11
    -14 -4 11
    14 4 -11
    -14 4 11
    -14 4 11
    14 4 -11
    14 4 -11
    12 -4 -11
    -12 -4 11
    -12 -4 11
    -12 -4 11
    12 4 -11
    -12 4 11
    12 4 -11
    -12 4 11
    12 4 -11
    10 -4 -11
    -10 -4 11
    -10 -4 11
    -10 -4 11
    10 4 -11
    10 4 -11
    -10 4 11
    10 4 -11
    -10 4 11
    -8 -4 11
    -8 -4 11
    8 -4 -11
    -8 -4 11
    8 4 -11
    -8 4 11
    -8 4 11
    8 4 -11
    6 -4 -11
    -6 -4 11
    -6 -4 11
    -6 -4 11
    -6 -4 11
    -6 4 11
    -6 4 11
    6 4 -11
    -6 4 11
    6 4 -11
    -4 -4 11
    -4 -4 11
    -4 -4 11
    -4 -4 11
    -4 4 11
    -4 4 11
    -4 4 11
    4 4 -11
    -4 4 11
    -2 -4 11
    -2 -4 11
    -2 -4 11
    -2 -4 11
    -2 4 11
    -2 4 11
    -2 4 11
    -2 4 11
    2 4 -11
    0 -4 11
    0 -4 11
    0 -4 11
    0 -4 11
    0 -4 11
    0 4 11
    0 4 -11
    2 -4 11
    2 -4 11
    2 -4 11
    2 -4 11
    2 -4 11
    4 -4 11
    4 -4 11
    4 -4 11
    4 -4 11
    4 -4 11
    -4 4 -11
    4 4 11
    6 -4 11
    6 -4 11
    6 -4 11
    6 -4 11
    6 4 11
    -6 4 -11
    6 4 11
    6 4 11
    8 -4 11
    8 -4 11
    8 -4 11
    8 -4 11
    8 4 11
    8 4 11
    -8 4 -11
    10 -4 11
    10 -4 11
    10 -4 11
    -10 -4 -11
    -10 4 -11
    10 4 11
    10 4 11
    12 -4 11
    12 -4 11
    12 -4 11
    12 4 11
    -12 4 -11
    12 4 11
    14 -4 11
    -14 -4 -11
    14 -4 11
    14 -4 11
    14 4 11
    14 4 11
    -14 4 -11
    16 -4 11
    16 -4 11
    16 4 11
    -16 4 -11
    16 4 11
    18 -4 11
    18 -4 11
    18 4 11
    18 4 11
    -18 4 -11
    20 -4 11
    20 -4 11
    20 4 11
    20 4 11
    -20 4 -11
    20 4 11
    21 -5 -11
    -21 5 11
    21 5 -11
    21 5 -11
    19 -5 -11
    19 5 -11
    -19 5 11
    19 5 -11
    -19 5 11
    19 5 -11
    17 -5 -11
    -17 -5 11
    17 5 -11
    17 5 -11
    17 5 -11
    -17 5 11
    -17 5 11
    -15 -5 11
    15 -5 -11
    -15 -5 11
    -15 -5 11
    15 5 -11
    15 5 -11
    -15 5 11
    15 5 -11
    -15 5 11
    -13 -5 11
    -13 -5 11
    13 -5 -11
    -13 -5 11
    -13 5 11
    -13 5 11
    13 5 -11
    13 5 -11
    13 5 -11
    11 -5 -11
    -11 -5 11
    11 5 -11
    11 5 -11
    -11 5 11
    11 5 -11
    -11 5 11
    -9 -5 11
    -9 -5 11
    9 -5 -11
    -9 -5 11
    9 5 -11
    -9 5 11
    -9 5 11
    9 5 -11
    -7 -5 11
    -7 -5 11
    -7 -5 11
    7 -5 -11
    -7 -5 11
    -7 5 11
    7 5 -11
    -7 5 11
    -5 -5 11
    -5 -5 11
    -5 -5 11
    -5 -5 11
    -5 -5 11
    -5 5 11
    -5 5 11
    5 5 -11
    -3 -5 11
    -3 -5 11
    -3 -5 11
    -3 -5 11
    -3 -5 11
    -3 5 11
    3 5 -11
    -3 5 11
    -1 -5 11
    -1 -5 11
    -1 -5 11
    -1 -5 11
    -1 -5 11
    1 5 -11
    -1 5 11
    -1 5 11
    1 -5 11
    1 -5 11
    1 -5 11
    1 -5 11
    1 -5 11
    -1 5 -11
    1 5 11
    3 -5 11
    3 -5 11
    3 -5 11
    3 -5 11
    3 -5 11
    -3 5 -11
    3 5 11
    5 -5 11
    5 -5 11
    5 -5 11
    5 -5 11
    5 -5 11
    -5 5 -11
    5 5 11
    5 5 11
    7 -5 11
    7 -5 11
    7 -5 11
    7 -5 11
    -7 5 -11
    7 5 11
    7 5 11
    9 -5 11
    9 -5 11
    9 -5 11
    9 -5 11
    9 5 11
    9 5 11
    -9 5 -11
    11 -5 11
    11 -5 11
    11 -5 11
    11 5 11
    -11 5 -11
    11 5 11
    11 5 11
    13 -5 11
    -13 -5 -11
    13 -5 11
    13 5 11
    -13 5 -11
    13 5 11
    13 5 11
    15 -5 11
    15 -5 11
    15 5 11
    -15 5 -11
    15 5 11
    17 -5 11
    17 -5 11
    17 5 11
    17 5 11
    17 5 11
    18 -6 -11
    18 6 -11
    -18 6 11
    18 6 -11
    -18 6 11
    18 6 -11
    16 -6 -11
    16 6 -11
    -16 6 11
    16 6 -11
    16 6 -11
    -16 6 11
    14 -6 -11
    -14 -6 11
    -14 6 11
    14 6 -11
    14 6 -11
    14 6 -11
    -14 6 11
    -12 -6 11
    -12 -6 11
    12 -6 -11
    -12 6 11
    12 6 -11
    12 6 -11
    -12 6 11
    -10 -6 11
    10 -6 -11
    -10 -6 11
    -10 -6 11
    -10 -6 11
    10 6 -11
    -10 6 11
    -10 6 11
    10 6 -11
    -8 -6 11
    -8 -6 11
    -8 -6 11
    -8 -6 11
    -8 -6 11
    8 6 -11
    -8 6 11
    -6 -6 11
    -6 -6 11
    -6 -6 11
    -6 -6 11
    -6 6 11
    6 6 -11
    -6 6 11
    -4 -6 11
    -4 -6 11
    -4 -6 11
    -4 -6 11
    -4 -6 11
    4 6 -11
    -4 6 11
    -4 6 11
    -2 -6 11
    -2 -6 11
    -2 -6 11
    -2 -6 11
    -2 -6 11
    -2 6 11
    -2 6 11
    2 6 -11
    0 -6 11
    0 -6 11
    0 -6 11
    0 -6 11
    0 -6 11
    0 6 -11
    0 6 11
    2 -6 11
    2 -6 11
    2 -6 11
    2 -6 11
    2 -6 11
    -2 6 -11
    2 6 11
    4 -6 11
    4 -6 11
    4 -6 11
    4 -6 11
    4 -6 11
    4 6 11
    -4 6 -11
    4 6 11
    6 -6 11
    6 -6 11
    6 -6 11
    6 -6 11
    6 6 11
    6 6 11
    -6 6 -11
    8 -6 11
    8 -6 11
    8 -6 11
    8 -6 11
    8 6 11
    -8 6 -11
    8 6 11
    10 -6 11
    10 -6 11
    10 -6 11
    10 6 11
    10 6 11
    12 -6 11
    12 -6 11
    12 -6 11
    -12 6 -11
    12 6 11
    12 6 11
    14 -6 11
    14 -6 11
    -14 6 -11
    14 6 11
    14 6 11
    16 -6 11
    16 -6 11
    -16 6 -11
    16 6 11
    16 6 11
    16 6 11
    -13 -7 11
    -13 -7 11
    13 -7 -11
    13 7 -11
    -13 7 11
    13 7 -11
    -13 7 11
    -11 -7 11
    -11 -7 11
    -11 -7 11
    -11 7 11
    11 7 -11
    -9 -7 11
    -9 -7 11
    -9 -7 11
    -9 7 11
    -7 -7 11
    -7 -7 11
    -7 -7 11
    7 7 -11
    -7 7 11
    -7 7 11
    -5 -7 11
    -5 -7 11
    -5 -7 11
    -5 7 11
    -5 7 11
    5 7 -11
    -3 -7 11
    -3 -7 11
    -3 -7 11
    3 7 -11
    -3 7 11
    -3 7 11
    -1 -7 11
    -1 -7 11
    -1 -7 11
    -1 7 11
    1 7 -11
    1 -7 11
    1 -7 11
    1 -7 11
    1 7 11
    -1 7 -11
    3 -7 11
    3 -7 11
    3 -7 11
    -3 7 -11
    3 7 11
    5 -7 11
    5 -7 11
    5 -7 11
    5 7 11
    5 7 11
    -5 7 -11
    7 -7 11
    7 -7 11
    7 7 11
    7 7 11
    9 -7 11
    9 -7 11
    -9 7 -11
    9 7 11
    9 7 11
    11 -7 11
    11 -7 11
    11 7 11
    11 7 11
    -8 -8 11
    -8 -8 11
    -8 -8 11
    -8 8 11
    8 8 -11
    -6 -8 11
    -6 -8 11
    -6 -8 11
    6 8 -11
    -6 8 11
    -6 8 11
    -4 -8 11
    -4 -8 11
    -4 -8 11
    4 8 -11
    -4 8 11
    -4 8 11
    -2 -8 11
    -2 -8 11
    -2 -8 11
    -2 8 11
    -2 8 11
    2 8 -11
    0 -8 11
    0 -8 11
    0 -8 11
    0 8 -11
    0 8 11
    2 -8 11
    2 -8 11
    -2 8 -11
    2 8 11
    4 -8 11
    4 -8 11
    -4 8 -11
    4 8 11
    -24 0 12
    24 0 -12
    24 0 -12
    24 0 -12
    -22 0 12
    22 0 -12
    22 0 -12
    22 0 -12
    -20 0 12
    20 0 -12
    20 0 -12
    -20 0 12
    20 0 -12
    -18 0 12
    18 0 -12
    18 0 -12
    -18 0 12
    18 0 -12
    -16 0 12
    -16 0 12
    16 0 -12
    16 0 -12
    16 0 -12
    14 0 -12
    14 0 -12
    14 0 -12
    -14 0 12
    -14 0 12
    -14 0 12
    -12 0 12
    -12 0 12
    12 0 -12
    12 0 -12
    -12 0 12
    12 0 -12
    -10 0 12
    10 0 -12
    -10 0 12
    10 0 -12
    -10 0 12
    8 0 -12
    -8 0 12
    -8 0 12
    -8 0 12
    8 0 -12
    6 0 -12
    -6 0 12
    -6 0 12
    6 0 -12
    -6 0 12
    -4 0 12
    4 0 -12
    -4 0 12
    -4 0 12
    -2 0 12
    -2 0 12
    -2 0 12
    -2 0 12
    0 0 12
    0 0 12
    0 0 12
    2 0 12
    2 0 12
    2 0 12
    4 0 12
    4 0 12
    4 0 12
    4 0 12
    6 0 12
    -6 0 -12
    6 0 12
    6 0 12
    6 0 12
    8 0 12
    8 0 12
    -8 0 -12
    8 0 12
    10 0 12
    10 0 12
    10 0 12
    -10 0 -12
    12 0 12
    12 0 12
    12 0 12
    -12 0 -12
    14 0 12
    14 0 12
    -14 0 -12
    14 0 12
    16 0 12
    16 0 12
    16 0 12
    -16 0 -12
    18 0 12
    18 0 12
    20 0 12
    20 0 12
    22 0 12
    22 0 12
    -25 -1 12
    25 -1 -12
    25 -1 -12
    25 1 -12
    -25 1 12
    25 1 -12
    25 1 -12
    23 -1 -12
    23 -1 -12
    -23 -1 12
    23 1 -12
    -23 1 12
    23 1 -12
    23 1 -12
    21 -1 -12
    21 -1 -12
    -21 -1 12
    -21 1 12
    21 1 -12
    21 1 -12
    21 1 -12
    -19 -1 12
    -19 -1 12
    19 -1 -12
    19 -1 -12
    -19 1 12
    19 1 -12
    19 1 -12
    19 1 -12
    -19 1 12
    17 -1 -12
    17 -1 -12
    -17 -1 12
    -17 -1 12
    17 1 -12
    -17 1 12
    17 1 -12
    17 1 -12
    -17 1 12
    -15 -1 12
    -15 -1 12
    15 -1 -12
    15 -1 -12
    -15 -1 12
    -15 1 12
    15 1 -12
    -15 1 12
    15 1 -12
    15 1 -12
    13 -1 -12
    -13 -1 12
    -13 -1 12
    13 -1 -12
    -13 -1 12
    13 1 -12
    13 1 -12
    13 1 -12
    -13 1 12
    -13 1 12
    -11 -1 12
    11 -1 -12
    -11 -1 12
    -11 -1 12
    -11 1 12
    -11 1 12
    11 1 -12
    -11 1 12
    11 1 -12
    11 1 -12
    -9 -1 12
    -9 -1 12
    9 -1 -12
    -9 -1 12
    9 1 -12
    -9 1 12
    -9 1 12
    -9 1 12
    9 1 -12
    -7 -1 12
    -7 -1 12
    -7 -1 12
    7 -1 -12
    -7 1 12
    7 1 -12
    -7 1 12
    -7 1 12
    7 1 -12
    -5 -1 12
    -5 -1 12
    -5 -1 12
    -5 1 12
    -5 1 12
    5 1 -12
    -5 1 12
    5 1 -12
    -3 -1 12
    -3 -1 12
    -3 -1 12
    -3 -1 12
    -3 1 12
    -3 1 12
    3 1 -12
    -3 1 12
    -3 1 12
    -1 -1 12
    -1 -1 12
    -1 -1 12
    -1 -1 12
    -1 1 12
    -1 1 12
    -1 1 12
    1 -1 12
    1 -1 12
    1 -1 12
    1 1 12
    1 1 12
    1 1 12
    3 -1 12
    3 -1 12
    3 -1 12
    3 -1 12
    3 1 12
    3 1 12
    3 1 12
    5 -1 12
    5 -1 12
    5 -1 12
    5 -1 12
    5 1 12
    5 1 12
    5 1 12
    5 1 12
    7 -1 12
    7 -1 12
    -7 -1 -12
    7 -1 12
    7 1 12
    -7 1 -12
    7 1 12
    7 1 12
    9 -1 12
    9 -1 12
    -9 -1 -12
    9 -1 12
    9 1 12
    -9 1 -12
    9 1 12
    -11 -1 -12
    11 -1 12
    11 -1 12
    11 -1 12
    11 1 12
    -11 1 -12
    11 1 12
    13 -1 12
    13 -1 12
    -13 -1 -12
    13 -1 12
    -13 1 -12
    13 1 12
    13 1 12
    -15 -1 -12
    15 -1 12
    15 -1 12
    15 -1 12
    15 1 12
    15 1 12
    17 -1 12
    17 -1 12
    -17 1 -12
    17 1 12
    17 1 12
    19 -1 12
    19 -1 12
    19 1 12
    19 1 12
    21 -1 12
    21 1 12
    -24 -2 12
    24 -2 -12
    24 -2 -12
    24 2 -12
    -24 2 12
    24 2 -12
    24 2 -12
    -22 -2 12
    22 -2 -12
    22 -2 -12
    22 2 -12
    22 2 -12
    22 2 -12
    -22 2 12
    20 -2 -12
    -20 -2 12
    20 -2 -12
    -20 2 12
    20 2 -12
    20 2 -12
    20 2 -12
    -20 2 12
    -18 -2 12
    18 -2 -12
    18 -2 -12
    -18 -2 12
    -18 -2 12
    18 2 -12
    -18 2 12
    -18 2 12
    18 2 -12
    18 2 -12
    -16 -2 12
    -16 -2 12
    -16 -2 12
    16 -2 -12
    16 -2 -12
    16 2 -12
    -16 2 12
    -16 2 12
    16 2 -12
    16 2 -12
    14 -2 -12
    -14 -2 12
    -14 -2 12
    -14 -2 12
    14 2 -12
    14 2 -12
    -14 2 12
    -14 2 12
    14 2 -12
    -12 -2 12
    -12 -2 12
    -12 -2 12
    12 -2 -12
    -12 2 12
    -12 2 12
    12 2 -12
    12 2 -12
    -10 -2 12
    -10 -2 12
    -10 -2 12
    -10 2 12
    10 2 -12
    10 2 -12
    -10 2 12
    -8 -2 12
    -8 -2 12
    -8 -2 12
    8 -2 -12
    8 2 -12
    -8 2 12
    8 2 -12
    -8 2 12
    -8 2 12
    6 -2 -12
    -6 -2 12
    -6 -2 12
    -6 -2 12
    -6 2 12
    6 2 -12
    -6 2 12
    -6 2 12
    6 2 -12
    -4 -2 12
    -4 -2 12
    4 -2 -12
    -4 -2 12
    -4 -2 12
    4 2 -12
    -4 2 12
    -4 2 12
    -4 2 12
    -2 -2 12
    -2 -2 12
    -2 -2 12
    -2 -2 12
    -2 2 12
    -2 2 12
    2 2 -12
    -2 2 12
    -2 2 12
    0 -2 12
    0 -2 12
    0 -2 12
    0 -2 12
    0 2 12
    0 2 12
    0 2 -12
    0 2 12
    2 -2 12
    2 -2 12
    2 -2 12
    2 -2 12
    2 2 12
    2 2 12
    -2 2 -12
    2 2 12
    4 -2 12
    4 -2 12
    4 -2 12
    4 -2 12
    4 2 12
    4 2 12
    6 -2 12
    6 -2 12
    6 -2 12
    6 -2 12
    6 2 12
    6 2 12
    6 2 12
    8 -2 12
    8 -2 12
    8 -2 12
    -8 -2 -12
    -8 2 -12
    8 2 12
    8 2 12
    10 -2 12
    10 -2 12
    10 -2 12
    -10 -2 -12
    10 2 12
    10 2 12
    -10 2 -12
    12 -2 12
    -12 -2 -12
    12 -2 12
    12 -2 12
    12 2 12
    -12 2 -12
    12 2 12
    14 -2 12
    14 -2 12
    -14 -2 -12
    14 -2 12
    -14 2 -12
    14 2 12
    14 2 12
    16 -2 12
    16 -2 12
    16 -2 12
    -16 2 -12
    16 2 12
    16 2 12
    18 -2 12
    18 -2 12
    -18 2 -12
    18 2 12
    18 2 12
    20 -2 12
    20 -2 12
    20 2 12
    20 2 12
    22 -2 12
    -23 -3 12
    23 -3 -12
    23 -3 -12
    23 3 -12
    -23 3 12
    23 3 -12
    23 3 -12
    21 -3 -12
    21 -3 -12
    -21 3 12
    21 3 -12
    21 3 -12
    19 -3 -12
    19 -3 -12
    -19 -3 12
    -19 -3 12
    -19 3 12
    -19 3 12
    19 3 -12
    19 3 -12
    19 3 -12
    17 -3 -12
    -17 -3 12
    -17 -3 12
    -17 -3 12
    17 3 -12
    -17 3 12
    -17 3 12
    17 3 -12
    17 3 -12
    -15 -3 12
    -15 -3 12
    -15 -3 12
    15 3 -12
    15 3 -12
    15 3 -12
    -15 3 12
    -15 3 12
    -13 -3 12
    -13 -3 12
    -13 -3 12
    13 -3 -12
    -13 3 12
    13 3 -12
    13 3 -12
    13 3 -12
    -13 3 12
    11 -3 -12
    -11 -3 12
    -11 -3 12
    -11 -3 12
    -11 3 12
    11 3 -12
    -11 3 12
    11 3 -12
    11 3 -12
    9 -3 -12
    -9 -3 12
    -9 -3 12
    -9 -3 12
    9 3 -12
    -9 3 12
    9 3 -12
    -9 3 12
    -7 -3 12
    -7 -3 12
    -7 -3 12
    7 -3 -12
    -7 3 12
    7 3 -12
    -7 3 12
    7 3 -12
    -5 -3 12
    -5 -3 12
    5 -3 -12
    -5 -3 12
    -5 -3 12
    -5 3 12
    5 3 -12
    5 3 -12
    -5 3 12
    -5 3 12
    -3 -3 12
    -3 -3 12
    -3 -3 12
    -3 -3 12
    -3 3 12
    -3 3 12
    -3 3 12
    3 3 -12
    -3 3 12
    -1 -3 12
    -1 -3 12
    -1 -3 12
    -1 -3 12
    1 3 -12
    -1 3 12
    -1 3 12
    -1 3 12
    1 -3 12
    1 -3 12
    1 -3 12
    1 -3 12
    1 -3 12
    1 3 12
    -1 3 -12
    3 -3 12
    3 -3 12
    3 -3 12
    3 -3 12
    3 3 12
    -3 3 -12
    5 -3 12
    5 -3 12
    5 -3 12
    5 -3 12
    5 3 12
    5 3 12
    5 3 12
    7 -3 12
    7 -3 12
    7 -3 12
    7 -3 12
    7 3 12
    7 3 12
    7 3 12
    -7 3 -12
    9 -3 12
    9 -3 12
    -9 -3 -12
    9 -3 12
    -9 3 -12
    9 3 12
    9 3 12
    11 -3 12
    -11 -3 -12
    11 -3 12
    -11 3 -12
    11 3 12
    11 3 12
    -13 -3 -12
    13 -3 12
    13 -3 12
    13 -3 12
    13 3 12
    -13 3 -12
    13 3 12
    15 -3 12
    15 -3 12
    15 3 12
    15 3 12
    -15 3 -12
    17 -3 12
    17 -3 12
    17 3 12
    17 3 12
    -17 3 -12
    19 -3 12
    19 -3 12
    19 3 12
    19 3 12
    21 -3 12
    22 -4 -12
    22 -4 -12
    22 4 -12
    22 4 -12
    22 4 -12
    -22 4 12
    -20 -4 12
    20 -4 -12
    -20 4 12
    20 4 -12
    20 4 -12
    20 4 -12
    -18 -4 12
    18 -4 -12
    -18 -4 12
    18 4 -12
    18 4 -12
    -18 4 12
    -18 4 12
    18 4 -12
    -16 -4 12
    -16 -4 12
    16 -4 -12
    -16 -4 12
    16 4 -12
    -16 4 12
    16 4 -12
    -16 4 12
    16 4 -12
    -14 -4 12
    -14 -4 12
    -14 -4 12
    14 4 -12
    14 4 -12
    -14 4 12
    14 4 -12
    -14 4 12
    12 -4 -12
    -12 -4 12
    -12 -4 12
    -12 -4 12
    12 4 -12
    12 4 -12
    -12 4 12
    12 4 -12
    -12 4 12
    -10 -4 12
    -10 -4 12
    -10 -4 12
    10 -4 -12
    -10 4 12
    10 4 -12
    -10 4 12
    10 4 -12
    -8 -4 12
    8 -4 -12
    -8 -4 12
    -8 -4 12
    -8 4 12
    8 4 -12
    8 4 -12
    6 -4 -12
    -6 -4 12
    -6 -4 12
    -6 -4 12
    -6 -4 12
    -6 4 12
    -6 4 12
    -6 4 12
    6 4 -12
    -4 -4 12
    -4 -4 12
    -4 -4 12
    -4 -4 12
    4 4 -12
    -4 4 12
    -4 4 12
    -4 4 12
    -4 4 12
    -2 -4 12
    -2 -4 12
    -2 -4 12
    -2 -4 12
    -2 -4 12
    -2 4 12
    -2 4 12
    -2 4 12
    -2 4 12
    2 4 -12
    0 -4 12
    0 -4 12
    0 -4 12
    0 -4 12
    0 -4 12
    0 4 12
    0 4 -12
    0 4 12
    2 -4 12
    2 -4 12
    2 -4 12
    2 -4 12
    2 -4 12
    -2 4 -12
    4 -4 12
    4 -4 12
    4 -4 12
    4 -4 12
    4 -4 12
    4 4 12
    -4 4 -12
    4 4 12
    6 -4 12
    6 -4 12
    6 -4 12
    6 -4 12
    6 4 12
    6 4 12
    6 4 12
    -6 4 -12
    8 -4 12
    8 -4 12
    8 -4 12
    8 4 12
    8 4 12
    -8 4 -12
    8 4 12
    10 -4 12
    10 -4 12
    10 -4 12
    10 4 12
    -10 4 -12
    10 4 12
    12 -4 12
    12 -4 12
    -12 -4 -12
    12 -4 12
    12 4 12
    -12 4 -12
    12 4 12
    14 -4 12
    14 -4 12
    14 4 12
    -14 4 -12
    14 4 12
    16 -4 12
    16 -4 12
    16 4 12
    -16 4 -12
    16 4 12
    18 -4 12
    18 -4 12
    -18 4 -12
    18 4 12
    18 4 12
    -19 5 12
    -19 5 12
    19 5 -12
    19 5 -12
    19 5 -12
    17 -5 -12
    17 5 -12
    -17 5 12
    17 5 -12
    17 5 -12
    -15 -5 12
    -15 -5 12
    15 -5 -12
    -15 5 12
    15 5 -12
    15 5 -12
    15 5 -12
    -15 5 12
    -13 -5 12
    -13 -5 12
    13 -5 -12
    13 5 -12
    13 5 -12
    13 5 -12
    -13 5 12
    -11 -5 12
    -11 -5 12
    11 -5 -12
    -11 -5 12
    -11 5 12
    -11 5 12
    11 5 -12
    11 5 -12
    -9 -5 12
    -9 -5 12
    -9 -5 12
    -9 -5 12
    9 -5 -12
    -9 5 12
    9 5 -12
    -9 5 12
    9 5 -12
    -7 -5 12
    -7 -5 12
    -7 -5 12
    -7 -5 12
    7 5 -12
    -7 5 12
    -7 5 12
    -5 -5 12
    -5 -5 12
    -5 -5 12
    -5 -5 12
    -5 -5 12
    -5 5 12
    -5 5 12
    5 5 -12
    -3 -5 12
    -3 -5 12
    -3 -5 12
    -3 -5 12
    -3 -5 12
    -3 5 12
    3 5 -12
    -3 5 12
    -1 -5 12
    -1 -5 12
    -1 -5 12
    -1 -5 12
    -1 -5 12
    -1 5 12
    1 5 -12
    -1 5 12
    1 -5 12
    1 -5 12
    1 -5 12
    1 -5 12
    -1 5 -12
    1 5 12
    3 -5 12
    3 -5 12
    3 -5 12
    3 -5 12
    3 -5 12
    -3 5 -12
    3 5 12
    5 -5 12
    5 -5 12
    5 -5 12
    5 -5 12
    5 -5 12
    5 5 12
    -5 5 -12
    5 5 12
    7 -5 12
    7 -5 12
    7 -5 12
    7 -5 12
    7 -5 12
    7 5 12
    -7 5 -12
    7 5 12
    9 -5 12
    9 -5 12
    9 -5 12
    9 -5 12
    9 5 12
    9 5 12
    11 -5 12
    11 -5 12
    -11 5 -12
    11 5 12
    11 5 12
    11 5 12
    11 5 12
    13 -5 12
    13 -5 12
    13 5 12
    13 5 12
    -13 5 -12
    13 5 12
    15 -5 12
    15 -5 12
    15 5 12
    15 5 12
    15 5 12
    -15 5 -12
    17 -5 12
    17 -5 12
    -17 5 -12
    17 5 12
    17 5 12
    17 5 12
    16 -6 -12
    16 6 -12
    -16 6 12
    16 6 -12
    16 6 -12
    14 -6 -12
    -14 6 12
    14 6 -12
    -14 6 12
    14 6 -12
    12 6 -12
    -12 6 12
    12 6 -12
    -12 6 12
    10 -6 -12
    -10 -6 12
    -10 -6 12
    -10 -6 12
    10 6 -12
    -10 6 12
    -8 -6 12
    -8 -6 12
    -8 -6 12
    -8 -6 12
    8 6 -12
    -8 6 12
    -6 -6 12
    -6 -6 12
    -6 -6 12
    -6 -6 12
    -6 -6 12
    -6 6 12
    -6 6 12
    6 6 -12
    -4 -6 12
    -4 -6 12
    -4 -6 12
    -4 -6 12
    4 6 -12
    -4 6 12
    -4 6 12
    -2 -6 12
    -2 -6 12
    -2 -6 12
    -2 -6 12
    -2 6 12
    -2 6 12
    2 6 -12
    0 -6 12
    0 -6 12
    0 -6 12
    0 -6 12
    0 -6 12
    0 6 12
    0 6 -12
    2 -6 12
    2 -6 12
    2 -6 12
    2 -6 12
    -2 6 -12
    2 6 12
    4 -6 12
    4 -6 12
    4 -6 12
    4 -6 12
    4 6 12
    -4 6 -12
    4 6 12
    6 -6 12
    6 -6 12
    6 -6 12
    6 -6 12
    6 6 12
    6 6 12
    -6 6 -12
    8 -6 12
    8 -6 12
    8 -6 12
    8 6 12
    -8 6 -12
    8 6 12
    10 -6 12
    10 -6 12
    10 -6 12
    10 6 12
    10 6 12
    12 -6 12
    12 -6 12
    12 6 12
    -12 6 -12
    12 6 12
    14 -6 12
    14 -6 12
    -14 6 -12
    14 6 12
    -13 -7 12
    13 -7 -12
    -13 -7 12
    -13 7 12
    13 7 -12
    13 7 -12
    -11 -7 12
    -11 -7 12
    -11 7 12
    11 7 -12
    -9 -7 12
    -9 -7 12
    9 7 -12
    -9 7 12
    -7 -7 12
    -7 -7 12
    -7 7 12
    7 7 -12
    -5 -7 12
    -5 -7 12
    -5 -7 12
    -5 7 12
    -5 7 12
    -3 -7 12
    -3 -7 12
    -3 -7 12
    3 7 -12
    -3 7 12
    -3 7 12
    -1 -7 12
    -1 -7 12
    -1 -7 12
    1 7 -12
    -1 7 12
    1 -7 12
    1 -7 12
    1 7 12
    3 -7 12
    3 -7 12
    3 7 12
    -3 7 -12
    5 -7 12
    5 -7 12
    5 7 12
    -5 7 -12
    5 7 12
    7 -7 12
    7 -7 12
    -7 7 -12
    7 7 12
    7 7 12
    9 -7 12
    9 -7 12
    -9 7 -12
    9 7 12
    9 7 12
    -2 -8 12
    -2 -8 12
    -2 8 12
    2 8 -12
    0 -8 12
    0 -8 12
    0 8 -12
    0 8 12
    24 0 -13
    24 0 -13
    -24 0 13
    24 0 -13
    -22 0 13
    22 0 -13
    22 0 -13
    22 0 -13
    20 0 -13
    20 0 -13
    20 0 -13
    -20 0 13
    -18 0 13
    -18 0 13
    18 0 -13
    18 0 -13
    18 0 -13
    16 0 -13
    16 0 -13
    -16 0 13
    14 0 -13
    14 0 -13
    -14 0 13
    -14 0 13
    14 0 -13
    -14 0 13
    12 0 -13
    12 0 -13
    -12 0 13
    -12 0 13
    -12 0 13
    -10 0 13
    10 0 -13
    -10 0 13
    10 0 -13
    -10 0 13
    -8 0 13
    8 0 -13
    -8 0 13
    -8 0 13
    8 0 -13
    -6 0 13
    -6 0 13
    -6 0 13
    6 0 -13
    -4 0 13
    -4 0 13
    -4 0 13
    -4 0 13
    -2 0 13
    -2 0 13
    -2 0 13
    -2 0 13
    0 0 13
    0 0 13
    0 0 13
    2 0 13
    2 0 13
    2 0 13
    4 0 13
    4 0 13
    4 0 13
    4 0 13
    6 0 13
    6 0 13
    6 0 13
    6 0 13
    8 0 13
    8 0 13
    8 0 13
    -8 0 -13
    -10 0 -13
    10 0 13
    10 0 13
    10 0 13
    -12 0 -13
    12 0 13
    12 0 13
    12 0 13
    14 0 13
    14 0 13
    -14 0 -13
    14 0 13
    -16 0 -13
    16 0 13
    16 0 13
    18 0 13
    18 0 13
    20 0 13
    20 0 13
    23 -1 -13
    -23 -1 13
    23 -1 -13
    23 1 -13
    -23 1 13
    23 1 -13
    21 -1 -13
    -21 -1 13
    21 -1 -13
    21 1 -13
    -21 1 13
    21 1 -13
    21 1 -13
    19 -1 -13
    -19 -1 13
    19 -1 -13
    19 1 -13
    -19 1 13
    -19 1 13
    19 1 -13
    19 1 -13
    -17 -1 13
    17 -1 -13
    17 -1 -13
    -17 -1 13
    -17 -1 13
    -17 1 13
    -17 1 13
    17 1 -13
    17 1 -13
    17 1 -13
    15 -1 -13
    -15 -1 13
    15 -1 -13
    -15 -1 13
    15 1 -13
    15 1 -13
    15 1 -13
    -15 1 13
    -15 1 13
    -13 -1 13
    13 -1 -13
    -13 -1 13
    -13 -1 13
    -13 1 13
    13 1 -13
    -13 1 13
    -13 1 13
    13 1 -13
    13 1 -13
    11 -1 -13
    -11 -1 13
    -11 -1 13
    -11 -1 13
    -11 1 13
    -11 1 13
    11 1 -13
    11 1 -13
    -11 1 13
    -9 -1 13
    -9 -1 13
    -9 -1 13
    9 -1 -13
    -9 1 13
    -9 1 13
    9 1 -13
    9 1 -13
    -9 1 13
    -7 -1 13
    -7 -1 13
    -7 -1 13
    7 -1 -13
    7 1 -13
    -7 1 13
    7 1 -13
    -7 1 13
    -7 1 13
    -5 -1 13
    -5 -1 13
    -5 -1 13
    -5 1 13
    5 1 -13
    -5 1 13
    5 1 -13
    -3 -1 13
    -3 -1 13
    -3 -1 13
    -3 -1 13
    -3 1 13
    3 1 -13
    -3 1 13
    -3 1 13
    -3 1 13
    -1 -1 13
    -1 -1 13
    -1 -1 13
    -1 -1 13
    -1 1 13
    -1 1 13
    -1 1 13
    -1 1 13
    1 -1 13
    1 -1 13
    1 -1 13
    1 1 13
    1 1 13
    1 1 13
    3 -1 13
    3 -1 13
    3 -1 13
    3 -1 13
    3 1 13
    3 1 13
    3 1 13
    5 -1 13
    5 -1 13
    5 -1 13
    5 -1 13
    5 1 13
    5 1 13
    5 1 13
    5 1 13
    7 -1 13
    7 -1 13
    7 -1 13
    7 -1 13
    7 1 13
    7 1 13
    7 1 13
    -7 1 -13
    7 1 13
    9 -1 13
    -9 -1 -13
    9 -1 13
    9 -1 13
    9 1 13
    9 1 13
    9 1 13
    -9 1 -13
    11 -1 13
    11 -1 13
    11 -1 13
    -11 -1 -13
    11 1 13
    -11 1 -13
    11 1 13
    -13 -1 -13
    13 -1 13
    13 -1 13
    13 -1 13
    13 1 13
    13 1 13
    13 1 13
    15 -1 13
    15 -1 13
    -15 -1 -13
    15 -1 13
    15 1 13
    15 1 13
    15 1 13
    -15 1 -13
    17 -1 13
    17 -1 13
    17 1 13
    17 1 13
    19 -1 13
    19 -1 13
    19 1 13
    19 1 13
    21 -1 13
    21 -1 13
    21 1 13
    21 1 13
    22 -2 -13
    -22 -2 13
    22 -2 -13
    22 2 -13
    22 2 -13
    -22 2 13
    20 -2 -13
    20 -2 -13
    -20 -2 13
    20 2 -13
    20 2 -13
    -20 2 13
    20 2 -13
    -18 -2 13
    18 -2 -13
    18 -2 -13
    -18 -2 13
    18 2 -13
    18 2 -13
    18 2 -13
    -18 2 13
    -18 2 13
    -16 -2 13
    16 -2 -13
    -16 -2 13
    -16 -2 13
    -16 2 13
    16 2 -13
    16 2 -13
    -16 2 13
    16 2 -13
    -14 -2 13
    -14 -2 13
    14 -2 -13
    14 2 -13
    14 2 -13
    -14 2 13
    -14 2 13
    14 2 -13
    12 -2 -13
    -12 -2 13
    -12 -2 13
    -12 -2 13
    -12 2 13
    12 2 -13
    12 2 -13
    -12 2 13
    -10 -2 13
    -10 -2 13
    -10 -2 13
    10 2 -13
    -10 2 13
    -10 2 13
    10 2 -13
    8 -2 -13
    -8 -2 13
    -8 -2 13
    -8 -2 13
    -8 2 13
    -8 2 13
    -8 2 13
    8 2 -13
    8 2 -13
    -6 -2 13
    -6 -2 13
    -6 -2 13
    6 -2 -13
    6 2 -13
    -6 2 13
    6 2 -13
    -6 2 13
    -6 2 13
    -4 -2 13
    -4 -2 13
    -4 -2 13
    -4 -2 13
    -4 2 13
    -4 2 13
    -4 2 13
    4 2 -13
    -4 2 13
    -2 -2 13
    -2 -2 13
    -2 -2 13
    -2 -2 13
    -2 2 13
    -2 2 13
    -2 2 13
    -2 2 13
    2 2 -13
    0 -2 13
    0 -2 13
    0 -2 13
    0 -2 13
    0 2 13
    0 2 -13
    0 2 13
    0 2 13
    2 -2 13
    2 -2 13
    2 -2 13
    2 -2 13
    2 2 13
    2 2 13
    2 2 13
    4 -2 13
    4 -2 13
    4 -2 13
    4 2 13
    4 2 13
    4 2 13
    6 -2 13
    6 -2 13
    6 -2 13
    6 -2 13
    6 2 13
    6 2 13
    6 2 13
    8 -2 13
    8 -2 13
    8 -2 13
    8 2 13
    8 2 13
    8 2 13
    -8 2 -13
    10 -2 13
    10 -2 13
    10 -2 13
    -10 -2 -13
    -10 2 -13
    10 2 13
    10 2 13
    12 -2 13
    12 -2 13
    -12 -2 -13
    12 -2 13
    -12 2 -13
    12 2 13
    12 2 13
    14 -2 13
    -14 -2 -13
    14 -2 13
    14 -2 13
    -14 2 -13
    14 2 13
    14 2 13
    16 -2 13
    16 -2 13
    16 2 13
    -16 2 -13
    16 2 13
    18 -2 13
    18 -2 13
    18 2 13
    18 2 13
    20 -2 13
    20 2 13
    20 2 13
    21 -3 -13
    21 -3 -13
    -21 -3 13
    -21 3 13
    21 3 -13
    21 3 -13
    21 3 -13
    19 -3 -13
    -19 -3 13
    -19 -3 13
    19 3 -13
    -19 3 13
    19 3 -13
    -19 3 13
    19 3 -13
    17 -3 -13
    -17 -3 13
    -17 -3 13
    17 3 -13
    17 3 -13
    17 3 -13
    -17 3 13
    -15 -3 13
    -15 -3 13
    -15 -3 13
    15 3 -13
    15 3 -13
    -15 3 13
    15 3 -13
    -15 3 13
    -13 -3 13
    -13 -3 13
    -13 -3 13
    13 -3 -13
    -13 3 13
    13 3 -13
    13 3 -13
    13 3 -13
    -13 3 13
    -11 -3 13
    -11 -3 13
    11 -3 -13
    -11 -3 13
    -11 3 13
    -11 3 13
    11 3 -13
    11 3 -13
    -9 -3 13
    9 -3 -13
    -9 -3 13
    -9 -3 13
    -9 3 13
    9 3 -13
    9 3 -13
    -9 3 13
    -7 -3 13
    7 -3 -13
    -7 -3 13
    -7 -3 13
    -7 3 13
    7 3 -13
    -7 3 13
    7 3 -13
    -5 -3 13
    -5 -3 13
    -5 -3 13
    -5 -3 13
    -5 3 13
    -5 3 13
    5 3 -13
    -5 3 13
    -5 3 13
    -3 -3 13
    -3 -3 13
    -3 -3 13
    -3 -3 13
    -3 3 13
    3 3 -13
    -3 3 13
    -3 3 13
    -3 3 13
    -1 -3 13
    -1 -3 13
    -1 -3 13
    -1 -3 13
    1 3 -13
    -1 3 13
    -1 3 13
    -1 3 13
    1 -3 13
    1 -3 13
    1 -3 13
    1 -3 13
    1 -3 13
    1 3 13
    1 3 13
    3 -3 13
    3 -3 13
    3 -3 13
    3 -3 13
    3 -3 13
    -3 3 -13
    3 3 13
    3 3 13
    5 -3 13
    5 -3 13
    5 -3 13
    5 -3 13
    5 3 13
    5 3 13
    7 -3 13
    7 -3 13
    7 -3 13
    7 -3 13
    7 3 13
    7 3 13
    7 3 13
    9 -3 13
    9 -3 13
    9 -3 13
    9 -3 13
    -9 3 -13
    9 3 13
    9 3 13
    9 3 13
    11 -3 13
    11 -3 13
    11 -3 13
    -11 -3 -13
    11 3 13
    11 3 13
    -11 3 -13
    -13 -3 -13
    13 -3 13
    13 -3 13
    -13 3 -13
    13 3 13
    15 -3 13
    15 -3 13
    -15 3 -13
    15 3 13
    15 3 13
    17 -3 13
    17 -3 13
    17 3 13
    17 3 13
    19 -3 13
    19 -3 13
    19 3 13
    19 3 13
    -20 -4 13
    20 4 -13
    -20 4 13
    20 4 -13
    20 4 -13
    -18 -4 13
    -18 -4 13
    18 -4 -13
    18 4 -13
    18 4 -13
    -18 4 13
    -18 4 13
    -16 -4 13
    -16 -4 13
    16 -4 -13
    -16 4 13
    -16 4 13
    16 4 -13
    16 4 -13
    16 4 -13
    -14 -4 13
    -14 -4 13
    -14 -4 13
    14 -4 -13
    14 4 -13
    14 4 -13
    14 4 -13
    -14 4 13
    -14 4 13
    -12 -4 13
    12 -4 -13
    -12 -4 13
    -12 -4 13
    -12 4 13
    12 4 -13
    -12 4 13
    -10 -4 13
    -10 -4 13
    -10 -4 13
    10 -4 -13
    -10 4 13
    10 4 -13
    -10 4 13
    10 4 -13
    -8 -4 13
    -8 -4 13
    8 -4 -13
    -8 -4 13
    -8 4 13
    -8 4 13
    8 4 -13
    8 4 -13
    -6 -4 13
    -6 -4 13
    -6 -4 13
    -6 -4 13
    -6 4 13
    -6 4 13
    -6 4 13
    -6 4 13
    -6 4 13
    6 4 -13
    -4 -4 13
    -4 -4 13
    -4 -4 13
    -4 -4 13
    -4 4 13
    -4 4 13
    -4 4 13
    -4 4 13
    -4 4 13
    4 4 -13
    -2 -4 13
    -2 -4 13
    -2 -4 13
    -2 -4 13
    -2 -4 13
    -2 4 13
    2 4 -13
    -2 4 13
    -2 4 13
    -2 4 13
    0 -4 13
    0 -4 13
    0 -4 13
    0 -4 13
    0 -4 13
    0 4 13
    0 4 13
    0 4 -13
    2 -4 13
    2 -4 13
    2 -4 13
    2 -4 13
    2 -4 13
    2 4 13
    2 4 13
    -2 4 -13
    4 -4 13
    4 -4 13
    4 -4 13
    4 -4 13
    4 -4 13
    4 4 13
    -4 4 -13
    4 4 13
    6 -4 13
    6 -4 13
    6 -4 13
    6 -4 13
    6 4 13
    6 4 13
    6 4 13
    8 -4 13
    8 -4 13
    8 -4 13
    8 -4 13
    8 4 13
    8 4 13
    8 4 13
    10 -4 13
    10 -4 13
    10 -4 13
    10 -4 13
    10 4 13
    -10 4 -13
    10 4 13
    10 4 13
    -12 -4 -13
    12 -4 13
    12 -4 13
    -12 4 -13
    12 4 13
    12 4 13
    14 -4 13
    14 -4 13
    -14 4 -13
    14 4 13
    14 4 13
    16 -4 13
    16 -4 13
    16 4 13
    -16 4 -13
    16 4 13
    18 -4 13
    18 -4 13
    18 4 13
    18 4 13
    19 -5 -13
    19 5 -13
    19 5 -13
    19 5 -13
    -19 5 13
    17 -5 -13
    17 5 -13
    17 5 -13
    17 5 -13
    -17 5 13
    -17 5 13
    15 -5 -13
    -15 -5 13
    -15 5 13
    15 5 -13
    -15 5 13
    15 5 -13
    13 -5 -13
    -13 -5 13
    -13 -5 13
    13 5 -13
    13 5 -13
    -13 5 13
    -13 5 13
    11 -5 -13
    -11 -5 13
    -11 -5 13
    -11 -5 13
    -11 5 13
    -11 5 13
    11 5 -13
    11 5 -13
    -9 -5 13
    -9 -5 13
    -9 -5 13
    -9 -5 13
    9 -5 -13
    9 5 -13
    -9 5 13
    -9 5 13
    9 5 -13
    -7 -5 13
    -7 -5 13
    -7 -5 13
    -7 -5 13
    -7 5 13
    7 5 -13
    -7 5 13
    -7 5 13
    -5 -5 13
    -5 -5 13
    -5 -5 13
    -5 -5 13
    -5 -5 13
    -5 5 13
    -5 5 13
    -5 5 13
    5 5 -13
    -3 -5 13
    -3 -5 13
    -3 -5 13
    -3 -5 13
    -3 -5 13
    3 5 -13
    -3 5 13
    -3 5 13
    -1 -5 13
    -1 -5 13
    -1 -5 13
    -1 -5 13
    -1 -5 13
    -1 5 13
    -1 5 13
    1 5 -13
    1 -5 13
    1 -5 13
    1 -5 13
    1 -5 13
    1 -5 13
    1 5 13
    -1 5 -13
    3 -5 13
    3 -5 13
    3 -5 13
    3 -5 13
    3 -5 13
    -3 5 -13
    3 5 13
    5 -5 13
    5 -5 13
    5 -5 13
    5 -5 13
    5 -5 13
    5 5 13
    5 5 13
    -5 5 -13
    7 -5 13
    7 -5 13
    7 -5 13
    7 -5 13
    7 5 13
    7 5 13
    -7 5 -13
    9 -5 13
    9 -5 13
    9 -5 13
    9 5 13
    9 5 13
    11 -5 13
    11 -5 13
    11 -5 13
    11 5 13
    11 5 13
    11 5 13
    -11 5 -13
    11 5 13
    13 -5 13
    13 -5 13
    13 5 13
    13 5 13
    13 5 13
    13 5 13
    15 -5 13
    15 -5 13
    15 5 13
    15 5 13
    15 5 13
    -15 5 -13
    16 -6 -13
    16 6 -13
    16 6 -13
    -14 6 13
    14 6 -13
    -14 6 13
    14 6 -13
    12 -6 -13
    -12 -6 13
    12 6 -13
    12 6 -13
    -12 6 13
    -12 6 13
    -10 -6 13
    -10 -6 13
    10 6 -13
    -10 6 13
    -10 6 13
    -8 -6 13
    -8 -6 13
    -8 -6 13
    -8 6 13
    8 6 -13
    -6 -6 13
    -6 -6 13
    -6 -6 13
    -6 -6 13
    6 6 -13
    -6 6 13
    -4 -6 13
    -4 -6 13
    -4 -6 13
    -4 -6 13
    -4 6 13
    -4 6 13
    4 6 -13
    -2 -6 13
    -2 -6 13
    -2 -6 13
    -2 -6 13
    2 6 -13
    -2 6 13
    -2 6 13
    0 -6 13
    0 -6 13
    0 -6 13
    0 -6 13
    0 6 13
    0 6 -13
    0 6 13
    2 -6 13
    2 -6 13
    2 -6 13
    -2 6 -13
    2 6 13
    4 -6 13
    4 -6 13
    4 -6 13
    -4 6 -13
    4 6 13
    6 -6 13
    6 -6 13
    6 -6 13
    6 6 13
    6 6 13
    -6 6 -13
    8 -6 13
    8 -6 13
    8 -6 13
    8 6 13
    8 6 13
    10 -6 13
    10 -6 13
    10 6 13
    10 6 13
    12 -6 13
    12 -6 13
    12 6 13
    12 6 13
    -11 -7 13
    -11 -7 13
    11 7 -13
    -11 7 13
    -9 -7 13
    -9 -7 13
    9 7 -13
    -7 -7 13
    -7 -7 13
    -7 7 13
    7 7 -13
    -5 -7 13
    -5 -7 13
    -5 7 13
    -5 7 13
    5 7 -13
    -3 -7 13
    -3 -7 13
    3 7 -13
    -3 7 13
    -3 7 13
    -1 -7 13
    -1 -7 13
    -1 7 13
    1 7 -13
    1 -7 13
    1 -7 13
    -1 7 -13
    3 -7 13
    3 -7 13
    3 7 13
    -3 7 -13
    5 -7 13
    5 -7 13
    -5 7 -13
    5 7 13
    5 7 13
    -7 7 -13
    7 7 13
    7 7 13
    22 0 -14
    -22 0 14
    22 0 -14
    22 0 -14
    20 0 -14
    20 0 -14
    -20 0 14
    20 0 -14
    18 0 -14
    -18 0 14
    18 0 -14
    18 0 -14
    -16 0 14
    16 0 -14
    16 0 -14
    16 0 -14
    -16 0 14
    -14 0 14
    -14 0 14
    14 0 -14
    14 0 -14
    -14 0 14
    -12 0 14
    -12 0 14
    12 0 -14
    12 0 -14
    -12 0 14
    10 0 -14
    -10 0 14
    -10 0 14
    -10 0 14
    10 0 -14
    8 0 -14
    -8 0 14
    -8 0 14
    -8 0 14
    -6 0 14
    6 0 -14
    -6 0 14
    -6 0 14
    -4 0 14
    -4 0 14
    -4 0 14
    -2 0 14
    -2 0 14
    -2 0 14
    -2 0 14
    0 0 14
    0 0 14
    0 0 14
    2 0 14
    2 0 14
    4 0 14
    4 0 14
    4 0 14
    4 0 14
    6 0 14
    6 0 14
    6 0 14
    6 0 14
    8 0 14
    8 0 14
    8 0 14
    10 0 14
    10 0 14
    10 0 14
    12 0 14
    12 0 14
    -12 0 -14
    12 0 14
    -14 0 -14
    14 0 14
    14 0 14
    14 0 14
    16 0 14
    16 0 14
    18 0 14
    18 0 14
    20 0 14
    20 0 14
    -23 -1 14
    23 -1 -14
    23 -1 -14
    -23 1 14
    23 1 -14
    -21 -1 14
    21 -1 -14
    21 -1 -14
    21 1 -14
    21 1 -14
    -21 1 14
    21 1 -14
    -19 -1 14
    19 -1 -14
    19 -1 -14
    19 1 -14
    -19 1 14
    19 1 -14
    19 1 -14
    -17 -1 14
    17 -1 -14
    -17 -1 14
    -17 1 14
    17 1 -14
    17 1 -14
    -17 1 14
    17 1 -14
    -15 -1 14
    -15 -1 14
    15 -1 -14
    -15 -1 14
    15 1 -14
    -15 1 14
    -15 1 14
    15 1 -14
    15 1 -14
    -13 -1 14
    13 -1 -14
    -13 -1 14
    -13 -1 14
    -13 1 14
    -13 1 14
    13 1 -14
    13 1 -14
    -13 1 14
    11 -1 -14
    -11 -1 14
    -11 -1 14
    -11 -1 14
    -11 1 14
    -11 1 14
    11 1 -14
    11 1 -14
    -11 1 14
    9 -1 -14
    -9 -1 14
    -9 -1 14
    -9 -1 14
    9 1 -14
    -9 1 14
    -9 1 14
    -9 1 14
    9 1 -14
    -7 -1 14
    7 -1 -14
    -7 -1 14
    -7 -1 14
    -7 1 14
    -7 1 14
    -7 1 14
    7 1 -14
    7 1 -14
    -5 -1 14
    -5 -1 14
    -5 -1 14
    -5 -1 14
    -5 1 14
    -5 1 14
    -5 1 14
    -5 1 14
    5 1 -14
    -3 -1 14
    -3 -1 14
    -3 -1 14
    -3 -1 14
    -3 1 14
    -3 1 14
    -3 1 14
    -1 -1 14
    -1 -1 14
    -1 -1 14
    -1 -1 14
    -1 1 14
    -1 1 14
    -1 1 14
    1 -1 14
    1 -1 14
    1 -1 14
    1 1 14
    1 1 14
    1 1 14
    3 -1 14
    3 -1 14
    3 -1 14
    3 1 14
    3 1 14
    3 1 14
    5 -1 14
    5 -1 14
    5 -1 14
    5 -1 14
    5 1 14
    5 1 14
    5 1 14
    5 1 14
    7 -1 14
    7 -1 14
    7 -1 14
    7 -1 14
    7 1 14
    7 1 14
    7 1 14
    7 1 14
    9 -1 14
    -9 -1 -14
    9 -1 14
    9 -1 14
    9 1 14
    9 1 14
    9 1 14
    -9 1 -14
    9 1 14
    -11 -1 -14
    11 -1 14
    11 -1 14
    11 -1 14
    11 1 14
    -11 1 -14
    11 1 14
    13 -1 14
    13 -1 14
    -13 -1 -14
    13 -1 14
    -13 1 -14
    13 1 14
    13 1 14
    13 1 14
    15 -1 14
    15 -1 14
    15 1 14
    15 1 14
    17 -1 14
    17 -1 14
    17 1 14
    19 -1 14
    19 -1 14
    19 1 14
    -22 -2 14
    22 -2 -14
    22 -2 -14
    22 2 -14
    22 2 -14
    -22 2 14
    22 2 -14
    -20 -2 14
    20 -2 -14
    20 -2 -14
    20 2 -14
    -20 2 14
    20 2 -14
    -18 -2 14
    18 -2 -14
    -18 -2 14
    18 2 -14
    -18 2 14
    18 2 -14
    -18 2 14
    18 2 -14
    16 -2 -14
    -16 -2 14
    -16 -2 14
    16 2 -14
    16 2 -14
    -16 2 14
    16 2 -14
    -14 -2 14
    14 -2 -14
    -14 -2 14
    -14 -2 14
    14 2 -14
    14 2 -14
    -14 2 14
    -14 2 14
    -12 -2 14
    -12 -2 14
    -12 -2 14
    -12 2 14
    12 2 -14
    -12 2 14
    12 2 -14
    10 -2 -14
    -10 -2 14
    -10 -2 14
    -10 -2 14
    -10 2 14
    -10 2 14
    10 2 -14
    10 2 -14
    -8 -2 14
    -8 -2 14
    -8 -2 14
    8 -2 -14
    8 2 -14
    -8 2 14
    8 2 -14
    -8 2 14
    -8 2 14
    -6 -2 14
    -6 -2 14
    6 -2 -14
    -6 -2 14
    -6 -2 14
    -6 2 14
    -6 2 14
    -6 2 14
    6 2 -14
    6 2 -14
    -4 -2 14
    -4 -2 14
    -4 -2 14
    -4 -2 14
    -4 2 14
    -4 2 14
    4 2 -14
    -4 2 14
    -4 2 14
    -2 -2 14
    -2 -2 14
    -2 -2 14
    -2 -2 14
    -2 2 14
    -2 2 14
    2 2 -14
    -2 2 14
    -2 2 14
    0 -2 14
    0 -2 14
    0 -2 14
    0 -2 14
    0 2 14
    0 2 14
    0 2 -14
    0 2 14
    2 -2 14
    2 -2 14
    2 -2 14
    2 -2 14
    2 2 14
    2 2 14
    2 2 14
    4 -2 14
    4 -2 14
    4 -2 14
    4 2 14
    4 2 14
    4 2 14
    4 2 14
    6 -2 14
    6 -2 14
    6 -2 14
    6 -2 14
    6 2 14
    6 2 14
    6 2 14
    6 2 14
    8 -2 14
    8 -2 14
    8 -2 14
    8 -2 14
    8 2 14
    8 2 14
    8 2 14
    8 2 14
    10 -2 14
    10 -2 14
    10 -2 14
    -10 -2 -14
    10 2 14
    -10 2 -14
    10 2 14
    12 -2 14
    -12 -2 -14
    12 -2 14
    12 -2 14
    -12 2 -14
    12 2 14
    12 2 14
    14 -2 14
    14 -2 14
    14 2 14
    14 2 14
    -14 2 -14
    16 -2 14
    16 -2 14
    16 2 14
    16 2 14
    18 -2 14
    18 -2 14
    18 2 14
    18 2 14
    -21 -3 14
    21 -3 -14
    -21 3 14
    21 3 -14
    21 3 -14
    21 3 -14
    -19 -3 14
    -19 -3 14
    19 -3 -14
    19 3 -14
    -19 3 14
    19 3 -14
    19 3 -14
    -17 -3 14
    -17 -3 14
    -17 3 14
    17 3 -14
    -17 3 14
    17 3 -14
    17 3 -14
    -15 -3 14
    -15 -3 14
    15 -3 -14
    15 3 -14
    -15 3 14
    -15 3 14
    15 3 -14
    15 3 -14
    13 -3 -14
    -13 -3 14
    -13 -3 14
    -13 -3 14
    13 3 -14
    -13 3 14
    13 3 -14
    -13 3 14
    11 -3 -14
    -11 -3 14
    -11 -3 14
    -11 -3 14
    11 3 -14
    11 3 -14
    -11 3 14
    -11 3 14
    -9 -3 14
    -9 -3 14
    9 -3 -14
    -9 -3 14
    -9 3 14
    9 3 -14
    -9 3 14
    -7 -3 14
    -7 -3 14
    -7 -3 14
    7 -3 -14
    7 3 -14
    7 3 -14
    -7 3 14
    -7 3 14
    -5 -3 14
    -5 -3 14
    -5 -3 14
    -5 -3 14
    -5 3 14
    -5 3 14
    -5 3 14
    -5 3 14
    -3 -3 14
    -3 -3 14
    -3 -3 14
    -3 -3 14
    -3 3 14
    -3 3 14
    -3 3 14
    3 3 -14
    -3 3 14
    -1 -3 14
    -1 -3 14
    -1 -3 14
    -1 -3 14
    -1 3 14
    1 3 -14
    -1 3 14
    -1 3 14
    1 -3 14
    1 -3 14
    1 -3 14
    1 -3 14
    1 -3 14
    -1 3 -14
    1 3 14
    1 3 14
    1 3 14
    3 -3 14
    3 -3 14
    3 -3 14
    3 -3 14
    3 -3 14
    3 3 14
    3 3 14
    5 -3 14
    5 -3 14
    5 -3 14
    5 -3 14
    5 3 14
    5 3 14
    5 3 14
    7 -3 14
    7 -3 14
    7 -3 14
    7 -3 14
    7 3 14
    7 3 14
    9 -3 14
    9 -3 14
    9 -3 14
    9 -3 14
    9 3 14
    9 3 14
    9 3 14
    11 -3 14
    11 -3 14
    11 3 14
    11 3 14
    13 -3 14
    13 -3 14
    -13 3 -14
    13 3 14
    13 3 14
    15 -3 14
    15 3 14
    15 3 14
    17 -3 14
    17 -3 14
    17 3 14
    20 4 -14
    -20 4 14
    20 4 -14
    20 4 -14
    18 -4 -14
    -18 -4 14
    -18 -4 14
    -18 4 14
    18 4 -14
    18 4 -14
    -18 4 14
    18 4 -14
    16 -4 -14
    -16 -4 14
    16 4 -14
    16 4 -14
    16 4 -14
    -16 4 14
    14 -4 -14
    -14 -4 14
    -14 -4 14
    14 4 -14
    -14 4 14
    -14 4 14
    14 4 -14
    -12 -4 14
    12 -4 -14
    12 4 -14
    -12 4 14
    -12 4 14
    12 4 -14
    -10 -4 14
    -10 -4 14
    10 -4 -14
    -10 -4 14
    -10 4 14
    10 4 -14
    10 4 -14
    -8 -4 14
    8 -4 -14
    -8 -4 14
    -8 -4 14
    -8 -4 14
    -8 4 14
    8 4 -14
    8 4 -14
    -6 -4 14
    -6 -4 14
    -6 -4 14
    -6 -4 14
    -6 4 14
    -6 4 14
    -6 4 14
    -6 4 14
    -6 4 14
    6 4 -14
    -4 -4 14
    -4 -4 14
    -4 -4 14
    -4 -4 14
    -4 4 14
    -4 4 14
    -4 4 14
    4 4 -14
    -4 4 14
    -4 4 14
    -2 -4 14
    -2 -4 14
    -2 -4 14
    -2 -4 14
    -2 -4 14
    -2 4 14
    -2 4 14
    -2 4 14
    -2 4 14
    -2 4 14
    2 4 -14
    0 -4 14
    0 -4 14
    0 -4 14
    0 -4 14
    0 -4 14
    0 4 -14
    0 4 14
    0 4 14
    2 -4 14
    2 -4 14
    2 -4 14
    2 -4 14
    2 -4 14
    -2 4 -14
    2 4 14
    2 4 14
    4 -4 14
    4 -4 14
    4 -4 14
    4 -4 14
    4 4 14
    -4 4 -14
    4 4 14
    4 4 14
    6 -4 14
    6 -4 14
    6 -4 14
    6 -4 14
    6 4 14
    6 4 14
    6 4 14
    8 -4 14
    8 -4 14
    8 -4 14
    8 -4 14
    8 4 14
    8 4 14
    8 4 14
    10 -4 14
    10 -4 14
    10 -4 14
    10 4 14
    10 4 14
    10 4 14
    12 -4 14
    12 -4 14
    12 -4 14
    12 4 14
    12 4 14
    -12 4 -14
    12 4 14
    14 -4 14
    14 -4 14
    14 4 14
    -14 4 -14
    14 4 14
    16 -4 14
    16 -4 14
    16 4 14
    16 4 14
    17 -5 -14
    -17 5 14
    -17 5 14
    17 5 -14
    17 5 -14
    17 5 -14
    -15 -5 14
    15 -5 -14
    -15 5 14
    15 5 -14
    -15 5 14
    15 5 -14
    -13 -5 14
    13 -5 -14
    13 5 -14
    -13 5 14
    -13 5 14
    13 5 -14
    -11 -5 14
    11 -5 -14
    -11 -5 14
    -11 5 14
    11 5 -14
    -11 5 14
    11 5 -14
    -9 -5 14
    -9 -5 14
    -9 -5 14
    -9 5 14
    -9 5 14
    9 5 -14
    -7 -5 14
    -7 -5 14
    -7 -5 14
    -7 -5 14
    7 5 -14
    -7 5 14
    -7 5 14
    -7 5 14
    -5 -5 14
    -5 -5 14
    -5 -5 14
    -5 -5 14
    -5 -5 14
    -5 5 14
    -5 5 14
    5 5 -14
    -3 -5 14
    -3 -5 14
    -3 -5 14
    -3 -5 14
    -3 -5 14
    -3 5 14
    -3 5 14
    -3 5 14
    3 5 -14
    -1 -5 14
    -1 -5 14
    -1 -5 14
    -1 -5 14
    -1 -5 14
    1 5 -14
    -1 5 14
    -1 5 14
    1 -5 14
    1 -5 14
    1 -5 14
    1 -5 14
    1 -5 14
    1 5 14
    -1 5 -14
    3 -5 14
    3 -5 14
    3 -5 14
    3 -5 14
    3 5 14
    -3 5 -14
    5 -5 14
    5 -5 14
    5 -5 14
    -5 5 -14
    5 5 14
    5 5 14
    7 -5 14
    7 -5 14
    7 -5 14
    7 5 14
    7 5 14
    9 -5 14
    9 -5 14
    9 -5 14
    9 5 14
    9 5 14
    11 -5 14
    11 -5 14
    11 -5 14
    11 5 14
    11 5 14
    11 5 14
    13 -5 14
    13 -5 14
    13 -5 14
    13 5 14
    13 5 14
    -13 5 -14
    13 5 14
    14 -6 -14
    -14 6 14
    14 6 -14
    -14 6 14
    14 6 -14
    12 -6 -14
    -12 -6 14
    -12 6 14
    -12 6 14
    12 6 -14
    12 6 -14
    -10 6 14
    -10 6 14
    -8 -6 14
    -8 -6 14
    -8 -6 14
    8 6 -14
    -8 6 14
    -6 -6 14
    -6 -6 14
    -6 -6 14
    -6 6 14
    6 6 -14
    -4 -6 14
    -4 -6 14
    -4 -6 14
    -4 6 14
    4 6 -14
    -4 6 14
    -2 -6 14
    -2 -6 14
    -2 -6 14
    -2 6 14
    -2 6 14
    2 6 -14
    0 -6 14
    0 -6 14
    0 -6 14
    0 6 14
    0 6 -14
    0 6 14
    2 -6 14
    2 -6 14
    2 -6 14
    2 6 14
    -2 6 -14
    4 -6 14
    4 -6 14
    4 -6 14
    4 6 14
    4 6 14
    -4 6 -14
    6 -6 14
    6 -6 14
    6 -6 14
    6 6 14
    -6 6 -14
    6 6 14
    8 -6 14
    8 -6 14
    8 6 14
    8 6 14
    10 -6 14
    10 -6 14
    10 6 14
    10 6 14
    -7 -7 14
    -7 -7 14
    7 7 -14
    -7 7 14
    -5 -7 14
    -5 -7 14
    -5 7 14
    5 7 -14
    -3 -7 14
    -3 -7 14
    3 7 -14
    -3 7 14
    -3 7 14
    -1 -7 14
    -1 -7 14
    -1 7 14
    -1 7 14
    1 7 -14
    1 -7 14
    1 -7 14
    1 7 14
    -1 7 -14
    3 -7 14
    3 -7 14
    3 7 14
    3 7 14
    -3 7 -14
    3 7 14
    5 7 14
    -22 0 15
    22 0 -15
    22 0 -15
    22 0 -15
    20 0 -15
    -20 0 15
    20 0 -15
    20 0 -15
    18 0 -15
    18 0 -15
    -18 0 15
    -16 0 15
    -16 0 15
    -16 0 15
    16 0 -15
    16 0 -15
    14 0 -15
    -14 0 15
    14 0 -15
    -14 0 15
    -14 0 15
    12 0 -15
    -12 0 15
    -12 0 15
    -12 0 15
    -10 0 15
    -10 0 15
    10 0 -15
    -10 0 15
    -8 0 15
    8 0 -15
    -8 0 15
    -8 0 15
    -6 0 15
    -6 0 15
    -6 0 15
    -6 0 15
    6 0 -15
    -4 0 15
    -4 0 15
    -2 0 15
    -2 0 15
    -2 0 15
    -2 0 15
    0 0 15
    0 0 15
    0 0 15
    0 0 15
    2 0 15
    2 0 15
    2 0 15
    4 0 15
    4 0 15
    4 0 15
    6 0 15
    6 0 15
    6 0 15
    6 0 15
    8 0 15
    8 0 15
    8 0 15
    8 0 15
    10 0 15
    -10 0 -15
    10 0 15
    10 0 15
    10 0 15
    -12 0 -15
    12 0 15
    12 0 15
    12 0 15
    14 0 15
    14 0 15
    16 0 15
    18 0 15
    18 0 15
    21 -1 -15
    21 -1 -15
    -21 -1 15
    -21 1 15
    21 1 -15
    21 1 -15
    21 1 -15
    19 -1 -15
    -19 -1 15
    -19 1 15
    19 1 -15
    19 1 -15
    19 1 -15
    17 -1 -15
    -17 -1 15
    -17 -1 15
    17 1 -15
    -17 1 15
    -17 1 15
    17 1 -15
    -15 -1 15
    -15 -1 15
    15 -1 -15
    -15 -1 15
    15 1 -15
    -15 1 15
    15 1 -15
    -15 1 15
    -13 -1 15
    -13 -1 15
    13 -1 -15
    -13 -1 15
    13 1 -15
    13 1 -15
    -13 1 15
    -13 1 15
    -13 1 15
    11 -1 -15
    -11 -1 15
    -11 -1 15
    -11 -1 15
    -11 1 15
    -11 1 15
    -11 1 15
    11 1 -15
    11 1 -15
    -9 -1 15
    -9 -1 15
    9 -1 -15
    -9 -1 15
    -9 1 15
    -9 1 15
    -9 1 15
    9 1 -15
    9 1 -15
    7 -1 -15
    -7 -1 15
    -7 -1 15
    -7 -1 15
    -7 1 15
    7 1 -15
    -7 1 15
    -7 1 15
    7 1 -15
    -5 -1 15
    -5 -1 15
    -5 -1 15
    -5 -1 15
    -5 1 15
    -5 1 15
    -5 1 15
    -5 1 15
    -3 -1 15
    -3 -1 15
    -3 -1 15
    -3 -1 15
    -3 1 15
    -3 1 15
    -3 1 15
    -3 1 15
    -1 -1 15
    -1 -1 15
    -1 -1 15
    -1 -1 15
    -1 1 15
    -1 1 15
    -1 1 15
    -1 1 15
    1 -1 15
    1 -1 15
    1 -1 15
    1 -1 15
    1 1 15
    1 1 15
    1 1 15
    3 -1 15
    3 -1 15
    3 -1 15
    3 -1 15
    3 1 15
    3 1 15
    3 1 15
    5 -1 15
    5 -1 15
    5 -1 15
    5 -1 15
    5 1 15
    5 1 15
    5 1 15
    5 1 15
    7 -1 15
    7 -1 15
    7 -1 15
    7 -1 15
    7 1 15
    7 1 15
    7 1 15
    9 -1 15
    9 -1 15
    9 -1 15
    9 -1 15
    9 1 15
    9 1 15
    9 1 15
    9 1 15
    11 -1 15
    11 -1 15
    11 -1 15
    -11 -1 -15
    11 1 15
    11 1 15
    11 1 15
    -11 1 -15
    13 -1 15
    13 -1 15
    13 1 15
    13 1 15
    15 -1 15
    15 -1 15
    15 1 15
    15 1 15
    17 -1 15
    17 -1 15
    17 1 15
    17 1 15
    20 -2 -15
    -20 -2 15
    20 2 -15
    20 2 -15
    20 2 -15
    -20 2 15
    18 -2 -15
    -18 -2 15
    -18 -2 15
    18 2 -15
    18 2 -15
    -18 2 15
    18 2 -15
    -16 -2 15
    -16 -2 15
    16 -2 -15
    -16 2 15
    16 2 -15
    -16 2 15
    16 2 -15
    14 -2 -15
    -14 -2 15
    -14 -2 15
    -14 2 15
    14 2 -15
    14 2 -15
    -14 2 15
    -12 -2 15
    -12 -2 15
    -12 -2 15
    12 2 -15
    -12 2 15
    -12 2 15
    12 2 -15
    10 -2 -15
    -10 -2 15
    -10 -2 15
    -10 -2 15
    10 2 -15
    10 2 -15
    -10 2 15
    -10 2 15
    -8 -2 15
    -8 -2 15
    -8 -2 15
    8 -2 -15
    -8 2 15
    -8 2 15
    8 2 -15
    -8 2 15
    8 2 -15
    -6 -2 15
    -6 -2 15
    -6 -2 15
    -6 -2 15
    -6 2 15
    6 2 -15
    -6 2 15
    -6 2 15
    -6 2 15
    -4 -2 15
    -4 -2 15
    -4 -2 15
    -4 -2 15
    -4 2 15
    -4 2 15
    4 2 -15
    -4 2 15
    -4 2 15
    -2 -2 15
    -2 -2 15
    -2 -2 15
    -2 -2 15
    -2 2 15
    2 2 -15
    -2 2 15
    -2 2 15
    -2 2 15
    0 -2 15
    0 -2 15
    0 -2 15
    0 -2 15
    0 2 15
    0 2 15
    0 2 15
    2 -2 15
    2 -2 15
    2 -2 15
    2 -2 15
    2 -2 15
    2 2 15
    2 2 15
    2 2 15
    4 -2 15
    4 -2 15
    4 -2 15
    4 -2 15
    4 2 15
    4 2 15
    4 2 15
    4 2 15
    6 -2 15
    6 -2 15
    6 -2 15
    6 -2 15
    6 2 15
    6 2 15
    6 2 15
    6 2 15
    8 -2 15
    8 -2 15
    8 -2 15
    8 -2 15
    8 2 15
    8 2 15
    8 2 15
    8 2 15
    10 -2 15
    10 -2 15
    10 -2 15
    10 -2 15
    10 2 15
    10 2 15
    10 2 15
    10 2 15
    12 -2 15
    12 -2 15
    12 2 15
    12 2 15
    12 2 15
    -12 2 -15
    14 -2 15
    14 -2 15
    14 2 15
    14 2 15
    16 -2 15
    16 -2 15
    16 2 15
    16 2 15
    18 -2 15
    18 -2 15
    -19 -3 15
    -19 -3 15
    19 -3 -15
    19 3 -15
    19 3 -15
    -19 3 15
    19 3 -15
    -17 -3 15
    -17 -3 15
    -17 3 15
    -17 3 15
    17 3 -15
    17 3 -15
    -15 -3 15
    -15 -3 15
    15 -3 -15
    15 3 -15
    15 3 -15
    -15 3 15
    13 -3 -15
    -13 -3 15
    -13 -3 15
    13 3 -15
    -13 3 15
    -13 3 15
    13 3 -15
    11 -3 -15
    -11 -3 15
    -11 -3 15
    -11 -3 15
    11 3 -15
    -11 3 15
    11 3 -15
    -11 3 15
    9 -3 -15
    -9 -3 15
    -9 -3 15
    -9 -3 15
    -9 3 15
    9 3 -15
    9 3 -15
    -9 3 15
    -7 -3 15
    -7 -3 15
    -7 -3 15
    -7 -3 15
    -7 3 15
    7 3 -15
    -7 3 15
    -7 3 15
    -5 -3 15
    -5 -3 15
    -5 -3 15
    -5 3 15
    5 3 -15
    -5 3 15
    -5 3 15
    -5 3 15
    -3 -3 15
    -3 -3 15
    -3 -3 15
    -3 -3 15
    -3 3 15
    -3 3 15
    3 3 -15
    -3 3 15
    -3 3 15
    -1 -3 15
    -1 -3 15
    -1 -3 15
    -1 -3 15
    -1 3 15
    -1 3 15
    -1 3 15
    -1 3 15
    1 3 -15
    1 -3 15
    1 -3 15
    1 -3 15
    1 -3 15
    1 -3 15
    1 3 15
    -1 3 -15
    1 3 15
    1 3 15
    3 -3 15
    3 -3 15
    3 -3 15
    3 -3 15
    3 3 15
    3 3 15
    3 3 15
    5 -3 15
    5 -3 15
    5 -3 15
    5 -3 15
    5 3 15
    5 3 15
    5 3 15
    5 3 15
    7 -3 15
    7 -3 15
    7 -3 15
    7 -3 15
    7 3 15
    7 3 15
    7 3 15
    9 -3 15
    9 -3 15
    9 -3 15
    9 3 15
    9 3 15
    9 3 15
    11 -3 15
    11 -3 15
    11 -3 15
    11 3 15
    11 3 15
    -11 3 -15
    11 3 15
    13 -3 15
    13 3 15
    13 3 15
    15 -3 15
    15 -3 15
    15 3 15
    15 3 15
    18 -4 -15
    -18 -4 15
    -18 4 15
    18 4 -15
    18 4 -15
    -16 -4 15
    -16 -4 15
    16 -4 -15
    16 4 -15
    -16 4 15
    -16 4 15
    16 4 -15
    14 -4 -15
    -14 -4 15
    -14 -4 15
    14 4 -15
    14 4 -15
    -14 4 15
    -14 4 15
    -12 -4 15
    12 -4 -15
    -12 -4 15
    12 4 -15
    -12 4 15
    12 4 -15
    -12 4 15
    -10 -4 15
    -10 -4 15
    10 -4 -15
    -10 -4 15
    10 4 -15
    -10 4 15
    -10 4 15
    -8 -4 15
    -8 -4 15
    -8 -4 15
    -8 -4 15
    -8 4 15
    8 4 -15
    -8 4 15
    -6 -4 15
    -6 -4 15
    -6 -4 15
    -6 -4 15
    -6 4 15
    6 4 -15
    -6 4 15
    -6 4 15
    -6 4 15
    -4 -4 15
    -4 -4 15
    -4 -4 15
    -4 -4 15
    -4 4 15
    -4 4 15
    -4 4 15
    4 4 -15
    -4 4 15
    -4 4 15
    -2 -4 15
    -2 -4 15
    -2 -4 15
    -2 -4 15
    -2 -4 15
    -2 4 15
    -2 4 15
    -2 4 15
    -2 4 15
    2 4 -15
    0 -4 15
    0 -4 15
    0 -4 15
    0 -4 15
    0 4 15
    0 4 15
    0 4 -15
    0 4 15
    0 4 15
    2 -4 15
    2 -4 15
    2 -4 15
    2 -4 15
    2 -4 15
    -2 4 -15
    2 4 15
    2 4 15
    4 -4 15
    4 -4 15
    4 -4 15
    4 -4 15
    4 -4 15
    4 4 15
    4 4 15
    4 4 15
    6 -4 15
    6 -4 15
    6 -4 15
    6 4 15
    6 4 15
    6 4 15
    8 -4 15
    8 -4 15
    8 -4 15
    8 4 15
    8 4 15
    8 4 15
    10 -4 15
    10 -4 15
    10 -4 15
    10 4 15
    10 4 15
    10 4 15
    12 -4 15
    12 -4 15
    12 -4 15
    12 4 15
    12 4 15
    12 4 15
    14 -4 15
    14 -4 15
    14 -4 15
    14 4 15
    14 4 15
    14 4 15
    15 -5 -15
    15 5 -15
    15 5 -15
    -15 5 15
    -15 5 15
    -13 -5 15
    13 -5 -15
    13 5 -15
    13 5 -15
    -13 5 15
    -13 5 15
    -11 -5 15
    -11 -5 15
    -11 5 15
    11 5 -15
    11 5 -15
    -11 5 15
    -9 -5 15
    -9 5 15
    9 5 -15
    -9 5 15
    -9 5 15
    -7 -5 15
    -7 -5 15
    7 5 -15
    -7 5 15
    -7 5 15
    -5 -5 15
    -5 -5 15
    -5 -5 15
    5 5 -15
    -5 5 15
    -5 5 15
    -3 -5 15
    -3 -5 15
    -3 -5 15
    -3 5 15
    -3 5 15
    3 5 -15
    -3 5 15
    -1 -5 15
    -1 -5 15
    -1 -5 15
    1 5 -15
    -1 5 15
    -1 5 15
    1 -5 15
    1 -5 15
    1 -5 15
    1 5 15
    1 5 15
    -1 5 -15
    3 -5 15
    3 -5 15
    3 -5 15
    3 5 15
    -3 5 -15
    5 -5 15
    5 -5 15
    5 -5 15
    5 5 15
    -5 5 -15
    5 5 15
    7 -5 15
    7 -5 15
    7 -5 15
    7 5 15
    7 5 15
    9 -5 15
    9 -5 15
    9 5 15
    9 5 15
    11 -5 15
    11 -5 15
    11 -5 15
    11 5 15
    11 5 15
    11 5 15
    11 5 15
    -10 -6 15
    -10 6 15
    -10 6 15
    10 6 -15
    -8 -6 15
    -8 6 15
    8 6 -15
    -6 -6 15
    -6 -6 15
    6 6 -15
    -6 6 15
    -4 -6 15
    -4 -6 15
    -4 -6 15
    -4 6 15
    -4 6 15
    -4 6 15
    4 6 -15
    -2 -6 15
    -2 -6 15
    -2 -6 15
    -2 6 15
    -2 6 15
    2 6 -15
    0 -6 15
    0 -6 15
    0 -6 15
    0 6 -15
    0 6 15
    0 6 15
    2 -6 15
    2 -6 15
    2 -6 15
    -2 6 -15
    2 6 15
    2 6 15
    2 6 15
    4 -6 15
    4 -6 15
    4 -6 15
    4 6 15
    4 6 15
    -4 6 -15
    6 -6 15
    6 -6 15
    6 6 15
    6 6 15
    -6 6 -15
    8 -6 15
    8 -6 15
    8 6 15
    8 6 15
    20 0 -16
    -20 0 16
    18 0 -16
    -18 0 16
    -16 0 16
    16 0 -16
    -16 0 16
    -14 0 16
    -14 0 16
    -14 0 16
    14 0 -16
    -12 0 16
    -12 0 16
    -12 0 16
    12 0 -16
    -10 0 16
    -10 0 16
    10 0 -16
    -10 0 16
    -8 0 16
    -8 0 16
    8 0 -16
    -8 0 16
    -6 0 16
    -6 0 16
    -6 0 16
    -6 0 16
    -4 0 16
    -4 0 16
    -4 0 16
    -4 0 16
    -2 0 16
    -2 0 16
    -2 0 16
    -2 0 16
    0 0 16
    0 0 16
    0 0 16
    0 0 16
    2 0 16
    2 0 16
    2 0 16
    4 0 16
    4 0 16
    4 0 16
    4 0 16
    6 0 16
    6 0 16
    6 0 16
    8 0 16
    8 0 16
    8 0 16
    8 0 16
    10 0 16
    10 0 16
    10 0 16
    10 0 16
    12 0 16
    12 0 16
    12 0 16
    14 0 16
    16 0 16
    16 0 16
    -19 -1 16
    19 -1 -16
    19 1 -16
    -19 1 16
    19 1 -16
    17 -1 -16
    -17 -1 16
    17 1 -16
    -17 1 16
    17 1 -16
    15 -1 -16
    -15 -1 16
    -15 -1 16
    15 1 -16
    -15 1 16
    -15 1 16
    15 1 -16
    -13 -1 16
    -13 -1 16
    13 -1 -16
    -13 -1 16
    -13 1 16
    -13 1 16
    13 1 -16
    -13 1 16
    13 1 -16
    -11 -1 16
    -11 -1 16
    -11 -1 16
    11 -1 -16
    11 1 -16
    11 1 -16
    -11 1 16
    -11 1 16
    -11 1 16
    -9 -1 16
    -9 -1 16
    9 -1 -16
    -9 -1 16
    -9 1 16
    9 1 -16
    -9 1 16
    9 1 -16
    -9 1 16
    7 -1 -16
    -7 -1 16
    -7 -1 16
    -7 -1 16
    -7 -1 16
    -7 1 16
    -7 1 16
    -7 1 16
    -7 1 16
    -5 -1 16
    -5 -1 16
    -5 -1 16
    -5 -1 16
    -5 1 16
    -5 1 16
    -5 1 16
    -5 1 16
    -3 -1 16
    -3 -1 16
    -3 -1 16
    -3 -1 16
    -3 1 16
    -3 1 16
    -3 1 16
    -3 1 16
    -1 -1 16
    -1 -1 16
    -1 -1 16
    -1 -1 16
    -1 1 16
    -1 1 16
    -1 1 16
    -1 1 16
    1 -1 16
    1 -1 16
    1 -1 16
    1 -1 16
    1 1 16
    1 1 16
    1 1 16
    3 -1 16
    3 -1 16
    3 -1 16
    3 -1 16
    3 1 16
    3 1 16
    3 1 16
    5 -1 16
    5 -1 16
    5 -1 16
    5 -1 16
    5 1 16
    5 1 16
    5 1 16
    5 1 16
    7 -1 16
    7 -1 16
    7 -1 16
    7 -1 16
    7 1 16
    7 1 16
    7 1 16
    7 1 16
    9 -1 16
    9 -1 16
    9 -1 16
    9 -1 16
    9 1 16
    9 1 16
    9 1 16
    9 1 16
    11 -1 16
    11 -1 16
    11 -1 16
    11 1 16
    11 1 16
    11 1 16
    11 1 16
    13 -1 16
    13 -1 16
    13 1 16
    13 1 16
    15 -1 16
    15 -1 16
    15 1 16
    15 1 16
    17 -1 16
    17 -1 16
    17 1 16
    -20 -2 16
    20 -2 -16
    20 2 -16
    -20 2 16
    20 2 -16
    20 2 -16
    -18 -2 16
    18 -2 -16
    -18 -2 16
    18 2 -16
    -18 2 16
    18 2 -16
    -16 -2 16
    -16 -2 16
    16 -2 -16
    -16 2 16
    -16 2 16
    16 2 -16
    -14 -2 16
    14 -2 -16
    -14 -2 16
    -14 2 16
    -14 2 16
    14 2 -16
    14 2 -16
    -12 -2 16
    -12 2 16
    12 2 -16
    -12 2 16
    12 2 -16
    -10 -2 16
    -10 -2 16
    -10 -2 16
    10 -2 -16
    10 2 -16
    -10 2 16
    10 2 -16
    -10 2 16
    -8 -2 16
    -8 -2 16
    8 -2 -16
    -8 -2 16
    -8 -2 16
    8 2 -16
    8 2 -16
    -8 2 16
    -8 2 16
    -8 2 16
    -6 -2 16
    -6 -2 16
    -6 -2 16
    -6 -2 16
    -6 2 16
    -6 2 16
    -6 2 16
    6 2 -16
    -6 2 16
    -4 -2 16
    -4 -2 16
    -4 -2 16
    -4 -2 16
    -4 2 16
    4 2 -16
    -4 2 16
    -4 2 16
    -4 2 16
    -2 -2 16
    -2 -2 16
    -2 -2 16
    -2 2 16
    -2 2 16
    -2 2 16
    0 -2 16
    0 -2 16
    0 -2 16
    0 2 16
    0 2 16
    0 2 16
    0 2 16
    2 -2 16
    2 -2 16
    2 -2 16
    2 -2 16
    2 -2 16
    2 2 16
    2 2 16
    2 2 16
    4 -2 16
    4 -2 16
    4 -2 16
    4 -2 16
    4 2 16
    4 2 16
    4 2 16
    4 2 16
    6 -2 16
    6 -2 16
    6 -2 16
    6 -2 16
    6 2 16
    6 2 16
    6 2 16
    8 -2 16
    8 -2 16
    8 -2 16
    8 -2 16
    8 2 16
    8 2 16
    8 2 16
    8 2 16
    10 -2 16
    10 -2 16
    10 -2 16
    10 2 16
    10 2 16
    10 2 16
    10 2 16
    12 -2 16
    12 -2 16
    12 -2 16
    12 2 16
    12 2 16
    12 2 16
    14 -2 16
    14 -2 16
    14 2 16
    14 2 16
    16 -2 16
    16 -2 16
    16 2 16
    16 2 16
    -17 -3 16
    17 -3 -16
    -17 -3 16
    17 3 -16
    -17 3 16
    17 3 -16
    -15 -3 16
    -15 -3 16
    15 -3 -16
    15 3 -16
    -15 3 16
    -15 3 16
    -13 -3 16
    13 -3 -16
    -13 -3 16
    -13 3 16
    13 3 -16
    -13 3 16
    13 3 -16
    -11 -3 16
    11 -3 -16
    -11 -3 16
    -11 3 16
    11 3 -16
    11 3 -16
    -11 3 16
    -9 -3 16
    -9 -3 16
    9 -3 -16
    -9 -3 16
    -9 3 16
    -9 3 16
    9 3 -16
    9 3 -16
    -7 -3 16
    -7 -3 16
    -7 -3 16
    -7 -3 16
    -7 3 16
    -7 3 16
    7 3 -16
    -7 3 16
    -7 3 16
    -5 -3 16
    -5 -3 16
    -5 -3 16
    -5 -3 16
    -5 3 16
    -5 3 16
    5 3 -16
    -5 3 16
    -5 3 16
    -3 -3 16
    -3 -3 16
    -3 -3 16
    -3 -3 16
    -3 3 16
    -3 3 16
    -3 3 16
    3 3 -16
    -3 3 16
    -1 -3 16
    -1 -3 16
    -1 -3 16
    1 3 -16
    -1 3 16
    -1 3 16
    -1 3 16
    -1 3 16
    1 -3 16
    1 -3 16
    1 -3 16
    1 -3 16
    1 -3 16
    1 3 16
    1 3 16
    1 3 16
    3 -3 16
    3 -3 16
    3 -3 16
    3 -3 16
    3 3 16
    3 3 16
    3 3 16
    5 -3 16
    5 -3 16
    5 -3 16
    5 -3 16
    5 3 16
    5 3 16
    5 3 16
    5 3 16
    7 -3 16
    7 -3 16
    7 -3 16
    7 3 16
    7 3 16
    7 3 16
    7 3 16
    9 -3 16
    9 -3 16
    9 -3 16
    9 3 16
    9 3 16
    9 3 16
    9 3 16
    11 -3 16
    11 -3 16
    11 -3 16
    11 3 16
    11 3 16
    11 3 16
    13 -3 16
    13 -3 16
    13 -3 16
    13 3 16
    13 3 16
    15 -3 16
    15 -3 16
    15 3 16
    15 3 16
    16 -4 -16
    -16 -4 16
    -16 4 16
    -16 4 16
    16 4 -16
    16 4 -16
    14 -4 -16
    -14 -4 16
    14 4 -16
    14 4 -16
    -14 4 16
    -14 4 16
    -12 -4 16
    12 -4 -16
    -12 -4 16
    12 4 -16
    12 4 -16
    -12 4 16
    10 -4 -16
    -10 -4 16
    -10 -4 16
    -10 -4 16
    -10 4 16
    -10 4 16
    10 4 -16
    10 4 -16
    -8 -4 16
    -8 -4 16
    -8 -4 16
    -8 4 16
    -8 4 16
    -8 4 16
    8 4 -16
    -6 -4 16
    -6 -4 16
    -6 -4 16
    -6 4 16
    -6 4 16
    -6 4 16
    6 4 -16
    -6 4 16
    -6 4 16
    -4 -4 16
    -4 -4 16
    -4 -4 16
    -4 4 16
    -4 4 16
    -4 4 16
    -4 4 16
    -4 4 16
    4 4 -16
    -2 -4 16
    -2 -4 16
    -2 -4 16
    -2 -4 16
    -2 4 16
    -2 4 16
    2 4 -16
    -2 4 16
    -2 4 16
    0 -4 16
    0 -4 16
    0 -4 16
    0 -4 16
    0 4 16
    0 4 16
    0 4 -16
    0 4 16
    0 4 16
    2 -4 16
    2 -4 16
    2 -4 16
    -2 4 -16
    2 4 16
    2 4 16
    2 4 16
    4 -4 16
    4 -4 16
    4 -4 16
    4 4 16
    4 4 16
    4 4 16
    4 4 16
    6 -4 16
    6 -4 16
    6 -4 16
    6 4 16
    6 4 16
    6 4 16
    8 -4 16
    8 -4 16
    8 4 16
    8 4 16
    8 4 16
    10 -4 16
    10 -4 16
    10 -4 16
    10 4 16
    10 4 16
    10 4 16
    12 -4 16
    12 -4 16
    12 -4 16
    12 4 16
    12 4 16
    12 4 16
    -13 -5 16
    13 5 -16
    13 5 -16
    -13 5 16
    -13 5 16
    -11 -5 16
    -11 -5 16
    -11 5 16
    11 5 -16
    -11 5 16
    -9 -5 16
    -9 -5 16
    -9 5 16
    -9 5 16
    -9 5 16
    9 5 -16
    -7 -5 16
    -7 -5 16
    7 5 -16
    -7 5 16
    -7 5 16
    -7 5 16
    -5 -5 16
    -5 -5 16
    -5 -5 16
    -5 5 16
    5 5 -16
    -5 5 16
    -5 5 16
    -3 -5 16
    -3 -5 16
    -3 -5 16
    -3 5 16
    -3 5 16
    3 5 -16
    -3 5 16
    -1 -5 16
    -1 -5 16
    -1 -5 16
    -1 5 16
    1 5 -16
    -1 5 16
    -1 5 16
    1 -5 16
    1 -5 16
    1 -5 16
    1 5 16
    -1 5 -16
    1 5 16
    1 5 16
    3 -5 16
    3 -5 16
    3 -5 16
    3 5 16
    3 5 16
    5 -5 16
    5 -5 16
    5 -5 16
    5 5 16
    5 5 16
    7 -5 16
    7 -5 16
    7 -5 16
    7 5 16
    7 5 16
    9 -5 16
    9 -5 16
    9 -5 16
    9 5 16
    9 5 16
    -8 -6 16
    -8 -6 16
    8 6 -16
    -8 6 16
    -6 -6 16
    -6 -6 16
    6 6 -16
    -4 -6 16
    -4 -6 16
    -4 6 16
    -4 6 16
    -4 6 16
    4 6 -16
    -2 -6 16
    -2 -6 16
    -2 6 16
    -2 6 16
    2 6 -16
    0 -6 16
    0 -6 16
    0 6 16
    0 6 16
    0 6 -16
    2 -6 16
    2 -6 16
    2 6 16
    -2 6 -16
    2 6 16
    2 6 16
    4 -6 16
    4 -6 16
    -4 6 -16
    4 6 16
    4 6 16
    -18 0 17
    18 0 -17
    -16 0 17
    -16 0 17
    16 0 -17
    14 0 -17
    -14 0 17
    -14 0 17
    12 0 -17
    -12 0 17
    -12 0 17
    -12 0 17
    -10 0 17
    -10 0 17
    -10 0 17
    10 0 -17
    -8 0 17
    -8 0 17
    -8 0 17
    -6 0 17
    -6 0 17
    -6 0 17
    -6 0 17
    -4 0 17
    -4 0 17
    -4 0 17
    -4 0 17
    -2 0 17
    -2 0 17
    -2 0 17
    0 0 17
    0 0 17
    0 0 17
    0 0 17
    2 0 17
    2 0 17
    2 0 17
    2 0 17
    4 0 17
    4 0 17
    4 0 17
    4 0 17
    6 0 17
    6 0 17
    6 0 17
    8 0 17
    8 0 17
    8 0 17
    8 0 17
    10 0 17
    10 0 17
    10 0 17
    12 0 17
    12 0 17
    12 0 17
    14 0 17
    14 0 17
    14 0 17
    19 -1 -17
    -19 -1 17
    19 1 -17
    19 1 -17
    -19 1 17
    -17 -1 17
    17 -1 -17
    -17 -1 17
    17 1 -17
    -17 1 17
    17 1 -17
    -15 -1 17
    -15 -1 17
    15 -1 -17
    -15 1 17
    15 1 -17
    15 1 -17
    -13 -1 17
    -13 -1 17
    13 -1 -17
    -13 1 17
    -13 1 17
    13 1 -17
    13 1 -17
    -13 1 17
    11 -1 -17
    -11 -1 17
    -11 -1 17
    -11 -1 17
    -11 1 17
    11 1 -17
    -11 1 17
    11 1 -17
    -11 1 17
    -9 -1 17
    -9 -1 17
    9 -1 -17
    -9 -1 17
    -9 1 17
    -9 1 17
    9 1 -17
    -9 1 17
    -7 -1 17
    -7 -1 17
    -7 -1 17
    -7 -1 17
    -7 1 17
    -7 1 17
    -7 1 17
    -7 1 17
    -5 -1 17
    -5 -1 17
    -5 -1 17
    -5 -1 17
    -5 1 17
    -5 1 17
    -5 1 17
    -5 1 17
    -3 -1 17
    -3 -1 17
    -3 -1 17
    -3 1 17
    -3 1 17
    -3 1 17
    -3 1 17
    -1 -1 17
    -1 -1 17
    -1 -1 17
    -1 1 17
    -1 1 17
    -1 1 17
    -1 1 17
    1 -1 17
    1 -1 17
    1 -1 17
    1 -1 17
    1 1 17
    1 1 17
    1 1 17
    1 1 17
    3 -1 17
    3 -1 17
    3 -1 17
    3 -1 17
    3 1 17
    3 1 17
    3 1 17
    3 1 17
    5 -1 17
    5 -1 17
    5 -1 17
    5 -1 17
    5 1 17
    5 1 17
    5 1 17
    5 1 17
    7 -1 17
    7 -1 17
    7 -1 17
    7 -1 17
    7 1 17
    7 1 17
    7 1 17
    7 1 17
    9 -1 17
    9 -1 17
    9 -1 17
    9 1 17
    9 1 17
    9 1 17
    9 1 17
    11 -1 17
    11 -1 17
    11 -1 17
    11 1 17
    11 1 17
    13 -1 17
    13 -1 17
    13 -1 17
    13 1 17
    13 1 17
    13 1 17
    15 -1 17
    15 -1 17
    15 1 17
    15 1 17
    -18 -2 17
    18 -2 -17
    -18 -2 17
    18 2 -17
    18 2 -17
    -18 2 17
    -16 -2 17
    -16 -2 17
    16 -2 -17
    -16 2 17
    16 2 -17
    16 2 -17
    -14 -2 17
    14 -2 -17
    -14 -2 17
    -14 2 17
    14 2 -17
    14 2 -17
    -14 2 17
    -12 -2 17
    -12 -2 17
    12 2 -17
    -12 2 17
    -12 2 17
    12 2 -17
    -10 -2 17
    -10 -2 17
    10 -2 -17
    -10 2 17
    -10 2 17
    -10 2 17
    10 2 -17
    10 2 -17
    -8 -2 17
    -8 -2 17
    -8 -2 17
    -8 -2 17
    -8 2 17
    -8 2 17
    8 2 -17
    -8 2 17
    -8 2 17
    -6 -2 17
    -6 -2 17
    -6 -2 17
    -6 -2 17
    6 2 -17
    -6 2 17
    -6 2 17
    -6 2 17
    -6 2 17
    -4 -2 17
    -4 -2 17
    -4 -2 17
    -4 -2 17
    -4 2 17
    -4 2 17
    -4 2 17
    -4 2 17
    -2 -2 17
    -2 -2 17
    -2 -2 17
    -2 -2 17
    -2 2 17
    -2 2 17
    -2 2 17
    -2 2 17
    0 -2 17
    0 -2 17
    0 -2 17
    0 -2 17
    0 -2 17
    0 2 17
    0 2 17
    0 2 17
    0 2 17
    2 -2 17
    2 -2 17
    2 -2 17
    2 -2 17
    2 -2 17
    2 2 17
    2 2 17
    2 2 17
    4 -2 17
    4 -2 17
    4 -2 17
    4 -2 17
    4 2 17
    4 2 17
    4 2 17
    4 2 17
    6 -2 17
    6 -2 17
    6 -2 17
    6 -2 17
    6 2 17
    6 2 17
    6 2 17
    8 -2 17
    8 -2 17
    8 -2 17
    8 2 17
    8 2 17
    8 2 17
    8 2 17
    10 -2 17
    10 -2 17
    10 -2 17
    10 2 17
    10 2 17
    12 -2 17
    12 -2 17
    12 2 17
    12 2 17
    12 2 17
    14 -2 17
    14 -2 17
    14 -2 17
    14 2 17
    14 2 17
    14 2 17
    17 -3 -17
    -17 -3 17
    17 3 -17
    15 -3 -17
    -15 -3 17
    -15 -3 17
    -15 3 17
    15 3 -17
    15 3 -17
    -13 -3 17
    13 -3 -17
    -13 -3 17
    13 3 -17
    -13 3 17
    13 3 -17
    -13 3 17
    -11 -3 17
    -11 -3 17
    11 -3 -17
    11 3 -17
    11 3 -17
    -11 3 17
    -11 3 17
    -9 -3 17
    -9 -3 17
    -9 -3 17
    -9 3 17
    -9 3 17
    -9 3 17
    9 3 -17
    -7 -3 17
    -7 -3 17
    -7 -3 17
    -7 3 17
    -7 3 17
    -7 3 17
    7 3 -17
    -7 3 17
    -5 -3 17
    -5 -3 17
    -5 -3 17
    -5 3 17
    -5 3 17
    -5 3 17
    5 3 -17
    -3 -3 17
    -3 -3 17
    -3 -3 17
    -3 3 17
    -3 3 17
    -3 3 17
    3 3 -17
    -3 3 17
    -1 -3 17
    -1 -3 17
    -1 -3 17
    -1 -3 17
    -1 3 17
    -1 3 17
    -1 3 17
    -1 3 17
    1 -3 17
    1 -3 17
    1 -3 17
    1 -3 17
    1 3 17
    1 3 17
    1 3 17
    1 3 17
    3 -3 17
    3 -3 17
    3 -3 17
    3 -3 17
    3 3 17
    3 3 17
    3 3 17
    3 3 17
    5 -3 17
    5 -3 17
    5 -3 17
    5 3 17
    5 3 17
    5 3 17
    7 -3 17
    7 -3 17
    7 -3 17
    7 3 17
    7 3 17
    7 3 17
    7 3 17
    9 -3 17
    9 -3 17
    9 -3 17
    9 3 17
    9 3 17
    9 3 17
    11 -3 17
    11 -3 17
    11 -3 17
    11 3 17
    11 3 17
    11 3 17
    13 -3 17
    13 -3 17
    13 -3 17
    13 3 17
    13 3 17
    13 3 17
    -14 -4 17
    14 -4 -17
    14 4 -17
    -14 4 17
    -12 -4 17
    -12 -4 17
    12 -4 -17
    -12 4 17
    -12 4 17
    12 4 -17
    12 4 -17
    -10 -4 17
    -10 -4 17
    -10 4 17
    10 4 -17
    -10 4 17
    -8 -4 17
    -8 -4 17
    -8 4 17
    -8 4 17
    8 4 -17
    -8 4 17
    -6 -4 17
    -6 -4 17
    6 4 -17
    -6 4 17
    -6 4 17
    -6 4 17
    -6 4 17
    -4 -4 17
    -4 -4 17
    -4 -4 17
    -4 4 17
    -4 4 17
    -4 4 17
    -4 4 17
    4 4 -17
    -4 4 17
    -2 -4 17
    -2 -4 17
    -2 -4 17
    -2 4 17
    -2 4 17
    -2 4 17
    -2 4 17
    2 4 -17
    0 -4 17
    0 -4 17
    0 -4 17
    0 4 17
    0 4 17
    0 4 -17
    0 4 17
    0 4 17
    2 -4 17
    2 -4 17
    2 -4 17
    2 4 17
    2 4 17
    2 4 17
    4 -4 17
    4 -4 17
    4 4 17
    4 4 17
    4 4 17
    4 4 17
    6 -4 17
    6 -4 17
    6 -4 17
    6 4 17
    6 4 17
    6 4 17
    6 4 17
    8 -4 17
    8 -4 17
    8 -4 17
    8 4 17
    8 4 17
    8 4 17
    10 -4 17
    10 -4 17
    10 -4 17
    10 4 17
    10 4 17
    10 4 17
    -11 -5 17
    -11 -5 17
    -11 5 17
    11 5 -17
    -9 -5 17
    -9 -5 17
    9 5 -17
    -9 5 17
    -9 5 17
    -9 5 17
    -7 -5 17
    -7 -5 17
    -7 -5 17
    -7 5 17
    -7 5 17
    -5 -5 17
    -5 -5 17
    -5 -5 17
    -5 5 17
    -5 5 17
    -5 5 17
    -3 -5 17
    -3 -5 17
    -3 5 17
    -3 5 17
    3 5 -17
    -3 5 17
    -1 -5 17
    -1 -5 17
    -1 5 17
    1 5 -17
    -1 5 17
    -1 5 17
    1 -5 17
    1 -5 17
    1 5 17
    -1 5 -17
    1 5 17
    3 -5 17
    3 -5 17
    3 -5 17
    3 5 17
    3 5 17
    3 5 17
    5 -5 17
    5 -5 17
    5 -5 17
    5 5 17
    5 5 17
    7 -5 17
    7 -5 17
    7 -5 17
    7 5 17
    7 5 17
    -16 0 18
    -16 0 18
    16 0 -18
    -14 0 18
    -14 0 18
    14 0 -18
    -12 0 18
    12 0 -18
    10 0 -18
    -10 0 18
    -10 0 18
    -10 0 18
    -8 0 18
    -8 0 18
    -8 0 18
    -8 0 18
    -6 0 18
    -6 0 18
    -6 0 18
    -6 0 18
    -4 0 18
    -4 0 18
    -4 0 18
    -4 0 18
    -2 0 18
    -2 0 18
    -2 0 18
    -2 0 18
    0 0 18
    0 0 18
    0 0 18
    2 0 18
    2 0 18
    2 0 18
    2 0 18
    2 0 18
    4 0 18
    4 0 18
    4 0 18
    6 0 18
    6 0 18
    6 0 18
    8 0 18
    8 0 18
    8 0 18
    10 0 18
    10 0 18
    10 0 18
    12 0 18
    12 0 18
    12 0 18
    17 -1 -18
    -17 -1 18
    -17 -1 18
    17 1 -18
    -17 1 18
    17 1 -18
    -15 -1 18
    -15 -1 18
    15 -1 -18
    15 1 -18
    15 1 -18
    -15 1 18
    13 -1 -18
    -13 -1 18
    -13 -1 18
    -13 1 18
    -13 1 18
    13 1 -18
    -11 -1 18
    11 -1 -18
    -11 -1 18
    -11 1 18
    -11 1 18
    -11 1 18
    11 1 -18
    -9 -1 18
    -9 -1 18
    -9 -1 18
    -9 1 18
    -9 1 18
    -9 1 18
    -9 1 18
    -7 -1 18
    -7 -1 18
    -7 -1 18
    -7 -1 18
    -7 1 18
    -7 1 18
    -5 -1 18
    -5 -1 18
    -5 -1 18
    -5 -1 18
    -5 1 18
    -5 1 18
    -5 1 18
    -5 1 18
    -3 -1 18
    -3 -1 18
    -3 -1 18
    -3 -1 18
    -3 1 18
    -3 1 18
    -3 1 18
    -3 1 18
    -1 -1 18
    -1 -1 18
    -1 -1 18
    -1 -1 18
    -1 1 18
    -1 1 18
    -1 1 18
    -1 1 18
    1 -1 18
    1 -1 18
    1 -1 18
    1 -1 18
    1 1 18
    1 1 18
    1 1 18
    1 1 18
    3 -1 18
    3 -1 18
    3 -1 18
    3 -1 18
    3 -1 18
    3 1 18
    3 1 18
    3 1 18
    3 1 18
    5 -1 18
    5 -1 18
    5 -1 18
    5 -1 18
    5 1 18
    5 1 18
    5 1 18
    5 1 18
    7 -1 18
    7 -1 18
    7 -1 18
    7 1 18
    7 1 18
    7 1 18
    7 1 18
    9 -1 18
    9 -1 18
    9 1 18
    9 1 18
    9 1 18
    11 -1 18
    11 -1 18
    11 -1 18
    11 1 18
    11 1 18
    11 1 18
    13 -1 18
    13 -1 18
    13 -1 18
    13 1 18
    13 1 18
    -16 -2 18
    16 -2 -18
    -16 -2 18
    -16 2 18
    16 2 -18
    16 2 -18
    -14 -2 18
    -14 -2 18
    -14 2 18
    14 2 -18
    14 2 -18
    -12 -2 18
    -12 -2 18
    12 -2 -18
    12 2 -18
    -12 2 18
    12 2 -18
    -12 2 18
    -10 -2 18
    -10 -2 18
    10 -2 -18
    10 2 -18
    -10 2 18
    -10 2 18
    -10 2 18
    10 2 -18
    -8 -2 18
    -8 -2 18
    -8 -2 18
    -8 2 18
    -8 2 18
    -8 2 18
    8 2 -18
    -8 2 18
    -6 -2 18
    -6 -2 18
    -6 -2 18
    -6 2 18
    -6 2 18
    -6 2 18
    -6 2 18
    -4 -2 18
    -4 -2 18
    -4 -2 18
    -4 2 18
    -4 2 18
    -4 2 18
    -4 2 18
    -2 -2 18
    -2 -2 18
    -2 -2 18
    -2 2 18
    -2 2 18
    -2 2 18
    -2 2 18
    0 -2 18
    0 -2 18
    0 -2 18
    0 -2 18
    0 2 18
    0 2 18
    0 2 18
    0 2 18
    2 -2 18
    2 -2 18
    2 -2 18
    2 -2 18
    2 2 18
    2 2 18
    2 2 18
    4 -2 18
    4 -2 18
    4 -2 18
    4 2 18
    4 2 18
    4 2 18
    4 2 18
    6 -2 18
    6 -2 18
    6 -2 18
    6 2 18
    6 2 18
    6 2 18
    6 2 18
    8 -2 18
    8 -2 18
    8 -2 18
    8 2 18
    8 2 18
    8 2 18
    10 -2 18
    10 -2 18
    10 -2 18
    10 2 18
    10 2 18
    10 2 18
    12 -2 18
    12 -2 18
    12 2 18
    12 2 18
    12 2 18
    13 -3 -18
    -13 -3 18
    -13 -3 18
    13 3 -18
    -13 3 18
    13 3 -18
    -13 3 18
    -11 -3 18
    -11 -3 18
    11 -3 -18
    -11 -3 18
    -11 3 18
    -11 3 18
    11 3 -18
    -9 -3 18
    -9 -3 18
    -9 -3 18
    9 3 -18
    -9 3 18
    -9 3 18
    -7 -3 18
    -7 -3 18
    -7 -3 18
    -7 3 18
    -7 3 18
    -7 3 18
    -7 3 18
    7 3 -18
    -5 -3 18
    -5 -3 18
    -5 -3 18
    5 3 -18
    -5 3 18
    -5 3 18
    -5 3 18
    -5 3 18
    -3 -3 18
    -3 -3 18
    -3 -3 18
    3 3 -18
    -3 3 18
    -3 3 18
    -3 3 18
    -3 3 18
    -1 -3 18
    -1 -3 18
    -1 -3 18
    -1 -3 18
    -1 3 18
    -1 3 18
    -1 3 18
    -1 3 18
    1 -3 18
    1 -3 18
    1 -3 18
    1 3 18
    1 3 18
    1 3 18
    1 3 18
    3 -3 18
    3 -3 18
    3 -3 18
    3 3 18
    3 3 18
    3 3 18
    3 3 18
    5 -3 18
    5 -3 18
    5 -3 18
    5 3 18
    5 3 18
    5 3 18
    5 3 18
    7 -3 18
    7 -3 18
    7 -3 18
    7 3 18
    7 3 18
    7 3 18
    7 3 18
    9 -3 18
    9 -3 18
    9 3 18
    9 3 18
    9 3 18
    -10 -4 18
    -10 -4 18
    10 4 -18
    -10 4 18
    -10 4 18
    -10 4 18
    -8 -4 18
    -8 -4 18
    8 4 -18
    -8 4 18
    -8 4 18
    -8 4 18
    -6 -4 18
    -6 -4 18
    -6 4 18
    -6 4 18
    -6 4 18
    6 4 -18
    -6 4 18
    -6 4 18
    -4 -4 18
    -4 -4 18
    -4 -4 18
    -4 4 18
    4 4 -18
    -4 4 18
    -4 4 18
    -4 4 18
    -4 4 18
    -2 -4 18
    -2 -4 18
    -2 -4 18
    -2 4 18
    -2 4 18
    -2 4 18
    -2 4 18
    2 4 -18
    0 -4 18
    0 -4 18
    0 -4 18
    0 4 18
    0 4 18
    0 4 18
    0 4 18
    2 -4 18
    2 -4 18
    2 -4 18
    2 4 18
    2 4 18
    2 4 18
    2 4 18
    4 -4 18
    4 -4 18
    4 -4 18
    4 4 18
    4 4 18
    4 4 18
    4 4 18
    6 -4 18
    6 -4 18
    6 -4 18
    6 4 18
    6 4 18
    6 4 18
    -5 -5 18
    -5 -5 18
    -5 -5 18
    5 5 -18
    -5 5 18
    -5 5 18
    -5 5 18
    -3 -5 18
    -3 -5 18
    -3 -5 18
    -3 5 18
    3 5 -18
    -3 5 18
    -3 5 18
    -1 -5 18
    -1 -5 18
    -1 -5 18
    -1 5 18
    -1 5 18
    -1 5 18
    1 5 -18
    1 -5 18
    1 -5 18
    1 -5 18
    1 5 18
    1 5 18
    1 5 18
    -1 5 -18
    14 0 -19
    -14 0 19
    -12 0 19
    12 0 -19
    -12 0 19
    -10 0 19
    -10 0 19
    -10 0 19
    -8 0 19
    -8 0 19
    -8 0 19
    -6 0 19
    -6 0 19
    -6 0 19
    -6 0 19
    -4 0 19
    -4 0 19
    -4 0 19
    -4 0 19
    -2 0 19
    -2 0 19
    -2 0 19
    -2 0 19
    0 0 19
    0 0 19
    0 0 19
    2 0 19
    2 0 19
    2 0 19
    2 0 19
    4 0 19
    4 0 19
    6 0 19
    6 0 19
    8 0 19
    8 0 19
    8 0 19
    10 0 19
    10 0 19
    10 0 19
    13 -1 -19
    -13 -1 19
    -13 -1 19
    -13 1 19
    13 1 -19
    -13 1 19
    -11 -1 19
    -11 -1 19
    -11 -1 19
    11 -1 -19
    -11 1 19
    11 1 -19
    -11 1 19
    -9 -1 19
    -9 -1 19
    -9 -1 19
    -9 1 19
    -9 1 19
    -9 1 19
    -9 1 19
    -7 -1 19
    -7 -1 19
    -7 -1 19
    -7 1 19
    -7 1 19
    -7 1 19
    -5 -1 19
    -5 -1 19
    -5 -1 19
    -5 1 19
    -5 1 19
    -5 1 19
    -5 1 19
    -3 -1 19
    -3 -1 19
    -3 -1 19
    -3 1 19
    -3 1 19
    -3 1 19
    -3 1 19
    -1 -1 19
    -1 -1 19
    -1 -1 19
    -1 1 19
    -1 1 19
    -1 1 19
    -1 1 19
    1 -1 19
    1 -1 19
    1 -1 19
    1 -1 19
    1 1 19
    1 1 19
    1 1 19
    1 1 19
    3 -1 19
    3 -1 19
    3 -1 19
    3 -1 19
    3 1 19
    3 1 19
    3 1 19
    5 -1 19
    5 -1 19
    5 1 19
    5 1 19
    5 1 19
    5 1 19
    7 -1 19
    7 -1 19
    7 1 19
    7 1 19
    7 1 19
    9 -1 19
    9 -1 19
    9 -1 19
    9 1 19
    9 1 19
    9 1 19
    -12 -2 19
    -12 -2 19
    -12 -2 19
    12 -2 -19
    12 2 -19
    -12 2 19
    12 2 -19
    -10 -2 19
    -10 -2 19
    -10 2 19
    -10 2 19
    -10 2 19
    -10 2 19
    10 2 -19
    -8 -2 19
    -8 -2 19
    -8 -2 19
    -8 2 19
    -8 2 19
    -8 2 19
    -8 2 19
    -6 -2 19
    -6 -2 19
    -6 -2 19
    -6 2 19
    -6 2 19
    -6 2 19
    -4 -2 19
    -4 -2 19
    -4 -2 19
    -4 2 19
    -4 2 19
    -4 2 19
    -4 2 19
    -2 -2 19
    -2 -2 19
    -2 -2 19
    -2 2 19
    -2 2 19
    -2 2 19
    -2 2 19
    0 -2 19
    0 -2 19
    0 -2 19
    0 -2 19
    0 2 19
    0 2 19
    0 2 19
    0 2 19
    2 -2 19
    2 -2 19
    2 -2 19
    2 2 19
    2 2 19
    2 2 19
    2 2 19
    4 -2 19
    4 -2 19
    4 -2 19
    4 2 19
    4 2 19
    4 2 19
    4 2 19
    6 -2 19
    6 -2 19
    6 -2 19
    6 2 19
    6 2 19
    6 2 19
    8 -2 19
    8 -2 19
    8 -2 19
    8 2 19
    8 2 19
    8 2 19
    -11 -3 19
    -11 3 19
    -11 3 19
    11 3 -19
    -11 3 19
    -9 -3 19
    -9 -3 19
    9 3 -19
    -9 3 19
    -9 3 19
    -9 3 19
    -7 -3 19
    -7 -3 19
    -7 3 19
    -7 3 19
    7 3 -19
    -7 3 19
    -5 -3 19
    -5 -3 19
    -5 3 19
    5 3 -19
    -5 3 19
    -5 3 19
    -5 3 19
    -3 -3 19
    -3 -3 19
    -3 -3 19
    -3 3 19
    -3 3 19
    -3 3 19
    -3 3 19
    -1 -3 19
    -1 -3 19
    -1 -3 19
    -1 3 19
    -1 3 19
    -1 3 19
    1 -3 19
    1 -3 19
    1 -3 19
    1 3 19
    1 3 19
    1 3 19
    1 3 19
    3 -3 19
    3 -3 19
    3 -3 19
    3 3 19
    3 3 19
    3 3 19
    3 3 19
    5 -3 19
    5 -3 19
    5 -3 19
    5 3 19
    5 3 19
    5 3 19
    5 3 19
    7 -3 19
    7 -3 19
    7 -3 19
    7 3 19
    7 3 19
    7 3 19
    -6 -4 19
    -6 -4 19
    -6 4 19
    -6 4 19
    -6 4 19
    -6 4 19
    -4 -4 19
    -4 -4 19
    -4 -4 19
    -4 4 19
    -4 4 19
    -4 4 19
    -4 4 19
    4 4 -19
    -2 -4 19
    -2 -4 19
    -2 -4 19
    -2 4 19
    -2 4 19
    -2 4 19
    -2 4 19
    0 -4 19
    0 -4 19
    0 -4 19
    0 4 19
    0 4 19
    0 4 19
    2 -4 19
    2 -4 19
    2 -4 19
    2 4 19
    2 4 19
    2 4 19
    2 4 19
    2 4 19
    -12 0 20
    -12 0 20
    12 0 -20
    -12 0 20
    -10 0 20
    -10 0 20
    -10 0 20
    -8 0 20
    -8 0 20
    -8 0 20
    -6 0 20
    -6 0 20
    -6 0 20
    -4 0 20
    -4 0 20
    -4 0 20
    -2 0 20
    -2 0 20
    0 0 20
    0 0 20
    2 0 20
    2 0 20
    2 0 20
    4 0 20
    4 0 20
    6 0 20
    6 0 20
    -11 -1 20
    -11 -1 20
    -11 -1 20
    -11 1 20
    -11 1 20
    -11 1 20
    -9 -1 20
    -9 -1 20
    -9 -1 20
    -9 1 20
    -9 1 20
    -9 1 20
    -7 -1 20
    -7 -1 20
    -7 -1 20
    -7 1 20
    -7 1 20
    -7 1 20
    -5 -1 20
    -5 -1 20
    -5 -1 20
    -5 1 20
    -5 1 20
    -5 1 20
    -3 -1 20
    -3 -1 20
    -3 -1 20
    -3 1 20
    -3 1 20
    -3 1 20
    -3 1 20
    -1 -1 20
    -1 -1 20
    -1 -1 20
    -1 1 20
    -1 1 20
    -1 1 20
    -1 1 20
    1 -1 20
    1 -1 20
    1 -1 20
    1 1 20
    1 1 20
    1 1 20
    1 1 20
    1 1 20
    3 -1 20
    3 -1 20
    3 -1 20
    3 1 20
    3 1 20
    3 1 20
    3 1 20
    5 -1 20
    5 -1 20
    5 -1 20
    5 1 20
    5 1 20
    5 1 20
    7 -1 20
    7 -1 20
    7 -1 20
    7 1 20
    7 1 20
    -10 -2 20
    -10 -2 20
    -10 -2 20
    -10 2 20
    -10 2 20
    -8 -2 20
    -8 -2 20
    -8 -2 20
    -8 2 20
    -8 2 20
    -8 2 20
    -6 -2 20
    -6 -2 20
    -6 -2 20
    -6 2 20
    -6 2 20
    -6 2 20
    -6 2 20
    -4 -2 20
    -4 -2 20
    -4 -2 20
    -4 2 20
    -4 2 20
    -4 2 20
    -4 2 20
    -2 -2 20
    -2 -2 20
    -2 -2 20
    -2 2 20
    -2 2 20
    -2 2 20
    -2 2 20
    0 -2 20
    0 -2 20
    0 -2 20
    0 2 20
    0 2 20
    0 2 20
    2 -2 20
    2 -2 20
    2 -2 20
    2 2 20
    2 2 20
    2 2 20
    2 2 20
    2 2 20
    4 -2 20
    4 -2 20
    4 -2 20
    4 2 20
    4 2 20
    4 2 20
    4 2 20
    -5 -3 20
    -5 -3 20
    -5 3 20
    -5 3 20
    -5 3 20
    -5 3 20
    -3 -3 20
    -3 -3 20
    -3 -3 20
    -3 3 20
    -3 3 20
    -3 3 20
    -3 3 20
    -1 -3 20
    -1 -3 20
    -1 -3 20
    -1 3 20
    -1 3 20
    -1 3 20
    1 -3 20
    1 -3 20
    1 -3 20
    1 3 20
    1 3 20
    1 3 20
    1 3 20
    -6 0 21
    -6 0 21
    -4 0 21
    -4 0 21
    -4 0 21
    -2 0 21
    -2 0 21
    -2 0 21
    0 0 21
    0 0 21
    -5 -1 21
    -5 -1 21
    -5 -1 21
    -5 1 21
    -5 1 21
    -3 -1 21
    -3 -1 21
    -3 1 21
    -3 1 21
    -3 1 21
    -1 -1 21
    -1 -1 21
    -1 -1 21
    -1 1 21
    -1 1 21
    -1 1 21
_diffrn_reflns_number     24031
_diffrn_reflns_av_R_equivalents     0.0323
_diffrn_reflns_av_unetI/netI     0.0179
_diffrn_reflns_theta_min     1.809
_diffrn_reflns_theta_max     27.507
_diffrn_reflns_theta_full     25.242
_diffrn_measured_fraction_theta_max     0.998
_diffrn_measured_fraction_theta_full     1.000
_diffrn_reflns_limit_h_min     -29
_diffrn_reflns_limit_h_max     29
_diffrn_reflns_limit_k_min     -9
_diffrn_reflns_limit_k_max     9
_diffrn_reflns_limit_l_min     -20
_diffrn_reflns_limit_l_max     21
_refine_special_details     ?
_reflns_number_total     3192
_reflns_number_gt     2946
_reflns_threshold_expression     'I > 2\s(I)'
_refine_ls_structure_factor_coef     Fsqd
_refine_ls_matrix_type     full
_refine_ls_R_factor_all     0.0254
_refine_ls_R_factor_gt     0.0223
_refine_ls_wR_factor_gt     0.0575
_refine_ls_wR_factor_ref     0.0597
_refine_ls_goodness_of_fit_ref     1.057
_refine_ls_restrained_S_all     1.057
_refine_ls_number_reflns     3192
_refine_ls_number_parameters     189
_refine_ls_number_restraints     0
_refine_ls_hydrogen_treatment     constr
_refine_ls_weighting_scheme     calc
_refine_ls_weighting_details
              'w=1/[\s^2^(Fo^2^)+(0.0247P)^2^+9.3382P] where P=(Fo^2^+2Fc^2^)/3'
_atom_sites_solution_hydrogens     geom
_atom_sites_solution_primary     dual
_atom_sites_solution_secondary     difmap
_refine_ls_shift/su_max     0.001
_refine_ls_shift/su_mean     0.000
_refine_diff_density_max     0.672
_refine_diff_density_min     -1.057
_refine_ls_extinction_method     none
_refine_ls_extinction_coef     .
loop_
    _atom_type_symbol
    _atom_type_description
    _atom_type_scat_dispersion_real
    _atom_type_scat_dispersion_imag
    _atom_type_scat_source
    'C' 'C' 0.0033 0.0016
                         'International Tables Vol C Tables 4.2.6.8 and 6.1.1.4'
    'H' 'H' 0.0000 0.0000
                         'International Tables Vol C Tables 4.2.6.8 and 6.1.1.4'
    'Mo' 'Mo' -1.6832 0.6857
                         'International Tables Vol C Tables 4.2.6.8 and 6.1.1.4'
    'N' 'N' 0.0061 0.0033
                         'International Tables Vol C Tables 4.2.6.8 and 6.1.1.4'
    'O' 'O' 0.0106 0.0060
                         'International Tables Vol C Tables 4.2.6.8 and 6.1.1.4'
_computing_data_collection
;
APEX2 (Bruker, 2016)
;
_computing_cell_refinement
;
SAINT (Bruker, 2016)
;
_computing_data_reduction
;
SAINT (Bruker, 2016)
;
_computing_structure_solution
;
<i>SHELXT2018/2</i> (Sheldrick, 2015a)
;
_computing_structure_refinement
;
<i>SHELXL2018/32</i> (Sheldrick, 2015b)
;
_computing_molecular_graphics
;
Mercury (Macrae <i>et al.</i>,  2020)
;
_computing_publication_material
;
publCIF (Westrip, 2010)
;
loop_
    _atom_site_type_symbol
    _atom_site_label
    _atom_site_fract_x
    _atom_site_fract_y
    _atom_site_fract_z
    _atom_site_U_iso_or_equiv
    _atom_site_adp_type
    _atom_site_calc_flag
    _atom_site_occupancy
    _atom_site_disorder_assembly
    _atom_site_disorder_group
    Mo Mo1 0.34131(2) 0.30046(2) 0.43898(2) 0.01140(6) Uani d 1 . .
    O O2 0.38304(7) 0.07064(19) 0.38526(10) 0.0184(3) Uani d 1 . .
    O O3 0.34930(6) 0.3750(2) 0.31149(9) 0.0153(3) Uani d 1 . .
    O O5 0.32695(7) 0.5278(2) 0.45742(9) 0.0167(3) Uani d 1 . .
    O O6 0.27328(7) 0.1984(2) 0.41260(10) 0.0192(3) Uani d 1 . .
    O O7 0.36649(7) 0.2195(2) 0.53376(10) 0.0199(3) Uani d 1 . .
    O O8 0.46292(8) -0.0988(2) 0.38094(12) 0.0305(4) Uani d 1 . .
    O O9 0.40393(8) 0.4592(3) 0.21238(10) 0.0313(4) Uani d 1 . .
    N N1 0.44444(7) 0.3699(2) 0.42662(10) 0.0110(3) Uani d 1 . .
    N N2 0.68095(9) -0.1480(2) 0.31790(11) 0.0180(4) Uani d 1 . .
    H H2C 0.682765 -0.194661 0.266874 0.022 Uiso calc 1 . .
    H H2D 0.644495 -0.169814 0.335592 0.022 Uiso calc 1 . .
    H H2E 0.709362 -0.199255 0.352923 0.022 Uiso calc 1 . .
    N N3 0.68986(8) 0.3285(2) 0.39152(11) 0.0166(4) Uani d 1 . .
    H H3C 0.662370 0.374203 0.353458 0.020 Uiso calc 1 . .
    H H3D 0.726961 0.352136 0.376498 0.020 Uiso calc 1 . .
    H H3E 0.685339 0.379149 0.441115 0.020 Uiso calc 1 . .
    C C1 0.43883(10) 0.0440(3) 0.39471(13) 0.0165(4) Uani d 1 . .
    C C2 0.46667(9) 0.4795(3) 0.49874(12) 0.0136(4) Uani d 1 . .
    H H2A 0.458550 0.415662 0.549512 0.016 Uiso calc 1 . .
    H H2B 0.444417 0.593202 0.497625 0.016 Uiso calc 1 . .
    C C3 0.44903(9) 0.4682(3) 0.34868(12) 0.0158(4) Uani d 1 . .
    H H3A 0.486764 0.435686 0.325738 0.019 Uiso calc 1 . .
    H H3B 0.450105 0.597629 0.360192 0.019 Uiso calc 1 . .
    C C4 0.68156(10) 0.1326(3) 0.39721(13) 0.0181(4) Uani d 1 . .
    H H4A 0.640934 0.106237 0.412324 0.022 Uiso calc 1 . .
    H H4B 0.710243 0.083077 0.440266 0.022 Uiso calc 1 . .
    C C5 0.39759(10) 0.4287(3) 0.28535(13) 0.0159(4) Uani d 1 . .
    C C6 0.47677(9) 0.1985(3) 0.42775(15) 0.0184(4) Uani d 1 . .
    H H6A 0.492092 0.171560 0.484797 0.022 Uiso calc 1 . .
    H H6B 0.511335 0.210675 0.394705 0.022 Uiso calc 1 . .
    C C7 0.69112(12) 0.0470(3) 0.31517(13) 0.0225(5) Uani d 1 . .
    H H7A 0.663501 0.100557 0.271922 0.027 Uiso calc 1 . .
    H H7B 0.732207 0.070407 0.301180 0.027 Uiso calc 1 . .
    O O1 0.30869(7) -0.2039(2) 0.34909(9) 0.0180(3) Uani d 1 . .
    H H1A 0.317459 -0.290614 0.383210 0.027 Uiso d 1 . .
    H H1B 0.333866 -0.120160 0.364109 0.027 Uiso d 1 . .
    O O10 0.56206(14) -0.0882(7) 0.30040(19) 0.1003(14) Uani d 1 . .
    H H10A 0.533675 -0.115649 0.330976 0.151 Uiso d 1 . .
    H H10B 0.549760 -0.103261 0.249098 0.151 Uiso d 1 . .
loop_
    _atom_site_aniso_label
    _atom_site_aniso_U_11
    _atom_site_aniso_U_22
    _atom_site_aniso_U_33
    _atom_site_aniso_U_12
    _atom_site_aniso_U_13
    _atom_site_aniso_U_23
    Mo1 0.01159(9) 0.01140(9) 0.01128(9) -0.00124(6) 0.00129(6) -0.00028(6)
    O2 0.0146(7) 0.0131(7) 0.0272(8) -0.0018(6) -0.0006(6) -0.0051(6)
    O3 0.0139(7) 0.0207(7) 0.0113(7) -0.0022(6) -0.0005(5) 0.0000(6)
    O5 0.0197(8) 0.0149(7) 0.0157(7) 0.0013(6) 0.0031(6) -0.0022(6)
    O6 0.0142(7) 0.0206(8) 0.0229(8) -0.0029(6) 0.0024(6) -0.0023(6)
    O7 0.0201(8) 0.0226(8) 0.0172(7) -0.0033(6) 0.0021(6) 0.0059(6)
    O8 0.0238(9) 0.0153(8) 0.0507(12) 0.0053(7) -0.0067(8) -0.0107(8)
    O9 0.0263(9) 0.0548(12) 0.0123(7) -0.0165(8) -0.0016(7) 0.0047(8)
    N1 0.0129(8) 0.0100(7) 0.0097(7) -0.0009(6) -0.0016(6) -0.0013(6)
    N2 0.0225(9) 0.0163(9) 0.0152(8) 0.0008(7) 0.0019(7) 0.0001(7)
    N3 0.0183(9) 0.0176(9) 0.0137(8) 0.0017(7) -0.0007(7) -0.0025(7)
    C1 0.0174(10) 0.0132(9) 0.0185(10) 0.0003(8) -0.0018(8) -0.0013(8)
    C2 0.0133(10) 0.0156(9) 0.0115(9) -0.0025(7) -0.0017(7) -0.0027(7)
    C3 0.0150(10) 0.0198(10) 0.0125(9) -0.0062(8) 0.0001(7) 0.0020(8)
    C4 0.0234(11) 0.0170(10) 0.0138(9) 0.0003(8) 0.0019(8) -0.0002(8)
    C5 0.0190(10) 0.0160(10) 0.0125(9) -0.0031(8) -0.0002(8) 0.0000(8)
    C6 0.0130(10) 0.0141(10) 0.0273(11) 0.0015(8) -0.0038(8) -0.0038(8)
    C7 0.0376(13) 0.0159(10) 0.0138(10) -0.0012(9) 0.0013(9) -0.0001(8)
    O1 0.0207(8) 0.0152(7) 0.0175(7) -0.0052(6) -0.0025(6) 0.0023(6)
    O10 0.0533(18) 0.200(4) 0.0469(16) 0.015(2) 0.0000(14) 0.007(2)
_geom_special_details     ?
loop_
    _geom_bond_atom_site_label_1
    _geom_bond_atom_site_label_2
    _geom_bond_site_symmetry_2
    _geom_bond_distance
    _geom_bond_publ_flag
    Mo1 O2 . 2.1858(15) ?
    Mo1 O3 . 2.1831(14) ?
    Mo1 O5 . 1.7686(15) ?
    Mo1 O6 . 1.7397(15) ?
    Mo1 O7 . 1.7195(16) ?
    Mo1 N1 . 2.4121(17) ?
    O2 C1 . 1.273(3) ?
    O3 C5 . 1.270(3) ?
    O8 C1 . 1.232(3) ?
    O9 C5 . 1.236(3) ?
    N1 C2 . 1.492(2) ?
    N1 C3 . 1.485(3) ?
    N1 C6 . 1.479(3) ?
    N2 H2C . 0.9100 ?
    N2 H2D . 0.9100 ?
    N2 H2E . 0.9100 ?
    N2 C7 . 1.484(3) ?
    N3 H3C . 0.9100 ?
    N3 H3D . 0.9100 ?
    N3 H3E . 0.9100 ?
    N3 C4 . 1.487(3) ?
    C1 C6 . 1.516(3) ?
    C2 C2 5_666 1.534(4) ?
    C2 H2A . 0.9900 ?
    C2 H2B . 0.9900 ?
    C3 H3A . 0.9900 ?
    C3 H3B . 0.9900 ?
    C3 C5 . 1.521(3) ?
    C4 H4A . 0.9900 ?
    C4 H4B . 0.9900 ?
    C4 C7 . 1.521(3) ?
    C6 H6A . 0.9900 ?
    C6 H6B . 0.9900 ?
    C7 H7A . 0.9900 ?
    C7 H7B . 0.9900 ?
    O1 H1A . 0.8703 ?
    O1 H1B . 0.8697 ?
    O10 H10A . 0.8701 ?
    O10 H10B . 0.8702 ?
loop_
    _geom_angle_atom_site_label_1
    _geom_angle_atom_site_label_2
    _geom_angle_atom_site_label_3
    _geom_angle_site_symmetry_1
    _geom_angle_site_symmetry_3
    _geom_angle
    _geom_angle_publ_flag
    O2 Mo1 N1 . . 71.68(6) ?
    O3 Mo1 O2 . . 75.25(6) ?
    O3 Mo1 N1 . . 73.02(5) ?
    O5 Mo1 O2 . . 157.26(6) ?
    O5 Mo1 O3 . . 86.93(6) ?
    O5 Mo1 N1 . . 89.85(6) ?
    O6 Mo1 O2 . . 87.34(6) ?
    O6 Mo1 O3 . . 90.94(7) ?
    O6 Mo1 O5 . . 107.27(7) ?
    O6 Mo1 N1 . . 156.07(6) ?
    O7 Mo1 O2 . . 87.85(7) ?
    O7 Mo1 O3 . . 155.03(7) ?
    O7 Mo1 O5 . . 103.83(7) ?
    O7 Mo1 O6 . . 106.75(7) ?
    O7 Mo1 N1 . . 84.38(7) ?
    C1 O2 Mo1 . . 122.03(13) ?
    C5 O3 Mo1 . . 123.00(13) ?
    C2 N1 Mo1 . . 108.51(11) ?
    C3 N1 Mo1 . . 108.40(12) ?
    C3 N1 C2 . . 111.30(15) ?
    C6 N1 Mo1 . . 106.85(12) ?
    C6 N1 C2 . . 109.66(16) ?
    C6 N1 C3 . . 111.95(16) ?
    H2C N2 H2D . . 109.5 ?
    H2C N2 H2E . . 109.5 ?
    H2D N2 H2E . . 109.5 ?
    C7 N2 H2C . . 109.5 ?
    C7 N2 H2D . . 109.5 ?
    C7 N2 H2E . . 109.5 ?
    H3C N3 H3D . . 109.5 ?
    H3C N3 H3E . . 109.5 ?
    H3D N3 H3E . . 109.5 ?
    C4 N3 H3C . . 109.5 ?
    C4 N3 H3D . . 109.5 ?
    C4 N3 H3E . . 109.5 ?
    O2 C1 C6 . . 116.65(18) ?
    O8 C1 O2 . . 124.2(2) ?
    O8 C1 C6 . . 119.11(19) ?
    N1 C2 C2 . 5_666 113.4(2) ?
    N1 C2 H2A . . 108.9 ?
    N1 C2 H2B . . 108.9 ?
    C2 C2 H2A 5_666 . 108.9 ?
    C2 C2 H2B 5_666 . 108.9 ?
    H2A C2 H2B . . 107.7 ?
    N1 C3 H3A . . 109.1 ?
    N1 C3 H3B . . 109.1 ?
    N1 C3 C5 . . 112.68(16) ?
    H3A C3 H3B . . 107.8 ?
    C5 C3 H3A . . 109.1 ?
    C5 C3 H3B . . 109.1 ?
    N3 C4 H4A . . 109.8 ?
    N3 C4 H4B . . 109.8 ?
    N3 C4 C7 . . 109.60(17) ?
    H4A C4 H4B . . 108.2 ?
    C7 C4 H4A . . 109.8 ?
    C7 C4 H4B . . 109.8 ?
    O3 C5 C3 . . 117.47(18) ?
    O9 C5 O3 . . 123.7(2) ?
    O9 C5 C3 . . 118.68(19) ?
    N1 C6 C1 . . 113.43(17) ?
    N1 C6 H6A . . 108.9 ?
    N1 C6 H6B . . 108.9 ?
    C1 C6 H6A . . 108.9 ?
    C1 C6 H6B . . 108.9 ?
    H6A C6 H6B . . 107.7 ?
    N2 C7 C4 . . 110.94(18) ?
    N2 C7 H7A . . 109.5 ?
    N2 C7 H7B . . 109.5 ?
    C4 C7 H7A . . 109.5 ?
    C4 C7 H7B . . 109.5 ?
    H7A C7 H7B . . 108.0 ?
    H1A O1 H1B . . 104.5 ?
    H10A O10 H10B . . 109.4 ?
loop_
    _geom_torsion_atom_site_label_1
    _geom_torsion_atom_site_label_2
    _geom_torsion_atom_site_label_3
    _geom_torsion_atom_site_label_4
    _geom_torsion_site_symmetry_1
    _geom_torsion_site_symmetry_2
    _geom_torsion_site_symmetry_3
    _geom_torsion_site_symmetry_4
    _geom_torsion
    _geom_torsion_publ_flag
    Mo1 O2 C1 O8 . . . . 164.21(18) ?
    Mo1 O2 C1 C6 . . . . -13.7(3) ?
    Mo1 O3 C5 O9 . . . . 174.61(18) ?
    Mo1 O3 C5 C3 . . . . -9.3(3) ?
    Mo1 N1 C2 C2 . . . 5_666 175.59(18) ?
    Mo1 N1 C3 C5 . . . . -24.7(2) ?
    Mo1 N1 C6 C1 . . . . 28.4(2) ?
    O2 C1 C6 N1 . . . . -13.0(3) ?
    O8 C1 C6 N1 . . . . 169.0(2) ?
    N1 C3 C5 O3 . . . . 24.0(3) ?
    N1 C3 C5 O9 . . . . -159.7(2) ?
    N3 C4 C7 N2 . . . . -177.90(18) ?
    C2 N1 C3 C5 . . . . -143.96(17) ?
    C2 N1 C6 C1 . . . . 145.79(18) ?
    C3 N1 C2 C2 . . . 5_666 -65.2(3) ?
    C3 N1 C6 C1 . . . . -90.2(2) ?
    C6 N1 C2 C2 . . . 5_666 59.2(3) ?
    C6 N1 C3 C5 . . . . 92.9(2) ?
loop_
    _geom_hbond_atom_site_label_D
    _geom_hbond_atom_site_label_H
    _geom_hbond_atom_site_label_A
    _geom_hbond_site_symmetry_A
    _geom_hbond_distance_DH
    _geom_hbond_distance_HA
    _geom_hbond_distance_DA
    _geom_hbond_angle_DHA
    N2 H2C O1 2_655 0.91 1.93 2.795(2) 159.2
    N2 H2D O10 . 0.91 2.00 2.715(4) 134.3
    N2 H2D O7 5_656 0.91 2.21 2.786(2) 121.1
    N2 H2E O6 3_545 0.91 1.84 2.748(2) 172.4
    N3 H3C O9 2_655 0.91 1.88 2.785(3) 170.3
    N3 H3D O1 3 0.91 1.98 2.838(2) 156.4
    N3 H3E O5 5_666 0.91 1.84 2.753(2) 176.8
    O1 H1A O5 1_545 0.87 1.83 2.694(2) 173.4
    O1 H1B O2 . 0.87 1.83 2.694(2) 173.3
    O10 H10A O8 . 0.87 1.86 2.692(4) 159.7
    O10 H10B O8 2_655 0.87 2.13 2.978(4) 166.2
_shelx_space_group_comment     ?
_shelx_estimated_absorpt_T_min     ?
_shelx_estimated_absorpt_T_max     ?
_iucr_refine_instructions_details
;
TITL sr21041_0m_a.res in C2/c
 sr21041_0m.res created by SHELXL-2016/4 at 13:48:16 on 10-May-2024
REM Old TITL SR21041_0m in C2/c #15
REM SHELXT solution in C2/c
REM R1 0.051, Rweak 0.001, Alpha 0.051, Orientation as input
REM Formula found by SHELXT: C7 N4 O8 Mo
CELL 0.71073 22.5897 7.51 16.3743 90 94.716 90
ZERR 4 0.0014 0.0004 0.001 0 0.002 0
LATT 7
SYMM -X,+Y,0.5-Z
SFAC C H Mo N O
UNIT 56 160 8 24 72
EQIV $1 0.5+X,-0.5+Y,+Z
EQIV $2 1-X,-Y,1-Z
EQIV $3 1-X,+Y,0.5-Z
EQIV $4 1-X,1-Y,1-Z
EQIV $5 0.5+X,0.5+Y,+Z
EQIV $6 +X,-1+Y,+Z
L.S. 4
PLAN  5
TEMP -123.15
CONF
HTAB N2 O6_$1
HTAB N2 O7_$2
HTAB N2 O1_$3
HTAB N2 O10
HTAB N3 O5_$4
HTAB N3 O9_$3
HTAB N3 O1_$5
HTAB O1 O2
HTAB O1 O5_$6
HTAB O10 O8
HTAB O10 O8_$3
list 4
MORE -1
BOND $H
fmap 2
acta
REM <olex2.extras>
REM <HklSrc "%.\\sr21041_0m.hkl">
REM </olex2.extras>
WGHT    0.024700    9.338201
FVAR       0.26246
MO1   3    0.341313    0.300465    0.438981    11.00000    0.01159    0.01140 =
         0.01128   -0.00028    0.00129   -0.00124
O2    5    0.383041    0.070636    0.385256    11.00000    0.01463    0.01305 =
         0.02725   -0.00511   -0.00063   -0.00177
O3    5    0.349302    0.375016    0.311488    11.00000    0.01389    0.02065 =
         0.01126   -0.00001   -0.00051   -0.00225
O5    5    0.326950    0.527826    0.457416    11.00000    0.01970    0.01491 =
         0.01565   -0.00222    0.00314    0.00131
O6    5    0.273279    0.198419    0.412603    11.00000    0.01421    0.02058 =
         0.02295   -0.00226    0.00240   -0.00287
O7    5    0.366492    0.219498    0.533763    11.00000    0.02013    0.02257 =
         0.01722    0.00593    0.00215   -0.00327
O8    5    0.462924   -0.098751    0.380936    11.00000    0.02379    0.01526 =
         0.05071   -0.01070   -0.00672    0.00527
O9    5    0.403927    0.459232    0.212380    11.00000    0.02627    0.05479 =
         0.01232    0.00475   -0.00160   -0.01650
N1    4    0.444444    0.369946    0.426624    11.00000    0.01290    0.01005 =
         0.00974   -0.00127   -0.00157   -0.00089
N2    4    0.680952   -0.148040    0.317904    11.00000    0.02254    0.01627 =
         0.01523    0.00009    0.00187    0.00080
AFIX 137
H2C   2    0.682765   -0.194661    0.266874    11.00000   -1.20000
H2D   2    0.644495   -0.169814    0.335592    11.00000   -1.20000
H2E   2    0.709362   -0.199255    0.352923    11.00000   -1.20000
AFIX   0
N3    4    0.689863    0.328534    0.391518    11.00000    0.01826    0.01755 =
         0.01372   -0.00245   -0.00073    0.00169
AFIX 137
H3C   2    0.662370    0.374203    0.353458    11.00000   -1.20000
H3D   2    0.726961    0.352136    0.376498    11.00000   -1.20000
H3E   2    0.685339    0.379149    0.441115    11.00000   -1.20000
AFIX   0
C1    1    0.438834    0.044038    0.394715    11.00000    0.01744    0.01316 =
         0.01846   -0.00129   -0.00176    0.00027
C2    1    0.466671    0.479547    0.498739    11.00000    0.01332    0.01557 =
         0.01155   -0.00270   -0.00173   -0.00248
AFIX  23
H2A   2    0.458550    0.415662    0.549512    11.00000   -1.20000
H2B   2    0.444417    0.593202    0.497625    11.00000   -1.20000
AFIX   0
C3    1    0.449027    0.468206    0.348678    11.00000    0.01497    0.01975 =
         0.01251    0.00202    0.00005   -0.00623
AFIX  23
H3A   2    0.486764    0.435686    0.325738    11.00000   -1.20000
H3B   2    0.450105    0.597629    0.360192    11.00000   -1.20000
AFIX   0
C4    1    0.681561    0.132618    0.397212    11.00000    0.02340    0.01699 =
         0.01385   -0.00021    0.00188    0.00032
AFIX  23
H4A   2    0.640934    0.106237    0.412324    11.00000   -1.20000
H4B   2    0.710243    0.083077    0.440266    11.00000   -1.20000
AFIX   0
C5    1    0.397594    0.428742    0.285353    11.00000    0.01901    0.01602 =
         0.01248    0.00003   -0.00024   -0.00311
C6    1    0.476775    0.198528    0.427751    11.00000    0.01304    0.01413 =
         0.02727   -0.00380   -0.00378    0.00149
AFIX  23
H6A   2    0.492092    0.171560    0.484797    11.00000   -1.20000
H6B   2    0.511335    0.210675    0.394705    11.00000   -1.20000
AFIX   0
C7    1    0.691116    0.046950    0.315172    11.00000    0.03762    0.01587 =
         0.01384   -0.00008    0.00132   -0.00116
AFIX  23
H7A   2    0.663501    0.100557    0.271922    11.00000   -1.20000
H7B   2    0.732207    0.070407    0.301180    11.00000   -1.20000
AFIX   6
O1    5    0.308686   -0.203883    0.349091    11.00000    0.02069    0.01519 =
         0.01748    0.00230   -0.00249   -0.00523
H1A   2    0.317459   -0.290614    0.383210    11.00000   -1.50000
H1B   2    0.333866   -0.120160    0.364109    11.00000   -1.50000
AFIX   6
O10   5    0.562057   -0.088176    0.300399    11.00000    0.05332    0.20009 =
         0.04693    0.00675    0.00003    0.01464
H10A  2    0.533675   -0.115649    0.330976    11.00000   -1.50000
H10B  2    0.549760   -0.103261    0.249098    11.00000   -1.50000
AFIX   0
HKLF 4
REM  sr21041_0m_a.res in C2/c
REM R1 =  0.0223 for    2946 Fo > 4sig(Fo)  and  0.0254 for all    3192 data
REM    189 parameters refined using      0 restraints
END
WGHT      0.0247      9.3382
REM Highest difference peak  0.672,  deepest hole -1.057,  1-sigma level  0.081
Q1    1   0.5000  0.5000  0.5000  10.50000  0.05    0.37
Q2    1   0.6892  0.0880  0.3578  11.00000  0.05    0.37
Q3    1   0.4571  0.1171  0.4148  11.00000  0.05    0.36
Q4    1   0.4211  0.4401  0.3201  11.00000  0.05    0.33
Q5    1   0.5552 -0.2172  0.3022  11.00000  0.05    0.32
  REM The information below was added by Olex2.
  REM
  REM R1 = 0.0223 for 2946 Fo > 4sig(Fo) and 0.0254 for all 24980 data
  REM 189 parameters refined using n/a restraints
  REM Highest difference peak 0.67, deepest hole -1.06
  REM Mean Shift 0, Max Shift 0.001.
  REM +++ Tabular Listing of Refinement Information +++
  REM R1_all = 0.0254
  REM R1_gt = 0.0223
  REM wR_ref = 0.0597
  REM GOOF = 1.057
  REM Shift_max = 0.001
  REM Shift_mean = 0
  REM Reflections_all = 24980
  REM Reflections_gt = 2946
  REM Parameters = 189
  REM Hole = -1.06
  REM Peak = 0.67
  REM Flack = n/a
;
