# Supplementary material for: Bis(ethyl­enedi­ammonium) μ-ethyl­enedi­aminetetra­acetato-1κ3O,N,O′:2κ3O′′,N′,O′′′-bis­[tri­oxidomolybdate(VI)] tetra­hydrate
Source: IUCrdata. 2024 Jul 12;9(Pt 7):x240667. doi: 10.1107/S2414314624006679 (PMC11299656; doi:10.1107/S2414314624006679)
Supplement: Supplementary file 2 [file x-09-x240667-Isup2.hkl]

#
# h,k,l, Fc-squared, Fo-squared, sigma(Fo-squared), status flag
#
data_I
_shelx_title ' sr21041_0m_a.res in C2/c'
_shelx_refln_list_code          4
_shelx_F_calc_maximum      392.62
_exptl_crystal_F_000      1576.00
_reflns_d_resolution_high  0.7694

loop_
 _space_group_symop_operation_xyz
 'x, y, z'
 '-x, y, -z+1/2'
 'x+1/2, y+1/2, z'
 '-x+1/2, y+1/2, -z+1/2'
 '-x, -y, -z'
 'x, -y, z-1/2'
 '-x+1/2, -y+1/2, -z'
 'x+1/2, -y+1/2, z-1/2'

_cell_length_a    22.5897
_cell_length_b     7.5100
_cell_length_c    16.3743
_cell_angle_alpha  90.000
_cell_angle_beta   94.716
_cell_angle_gamma  90.000

_shelx_F_squared_multiplier     1.000

loop_
 _refln_index_h
 _refln_index_k
 _refln_index_l
 _refln_F_squared_calc
 _refln_F_squared_meas
 _refln_F_squared_sigma
 _refln_observed_status
   2   0   0      10015.68      14376.16       370.18 o
   4   0   0      70229.57      70571.32       965.32 o
   6   0   0     154152.86     145155.25      2666.48 o
   8   0   0      66241.99      61378.84       684.70 o
  10   0   0      53964.53      52540.35       635.87 o
  12   0   0       9255.77       8253.53       173.90 o
  14   0   0       5694.55       6564.50       162.96 o
  16   0   0      14506.89      14860.79       289.53 o
  18   0   0      11944.96      11853.85       265.35 o
  20   0   0       4109.30       4192.76       154.08 o
  22   0   0       7275.75       7781.27       222.69 o
  24   0   0        657.20        865.76        88.64 o
  26   0   0       5884.54       5956.22       199.20 o
  28   0   0       9626.57      10151.49       315.65 o
   1   1   0       4337.99       6470.12        44.57 o
   3   1   0       4989.66       4705.34        46.16 o
   5   1   0       2411.96       2924.05        45.19 o
   7   1   0       9202.63       7457.84       128.68 o
   9   1   0       9872.32      11878.96       152.05 o
  11   1   0       1155.87       1124.83        50.96 o
  13   1   0       8751.99      10323.85       145.64 o
  15   1   0      12502.18      12048.57       170.08 o
  17   1   0       3348.67       3544.34       125.97 o
  19   1   0       9736.48       9900.01       156.90 o
  21   1   0        167.71        158.89        25.61 o
  23   1   0         72.78         60.93        23.57 o
  25   1   0        535.95        645.85        54.36 o
  27   1   0        788.39        697.64        73.95 o
  29   1   0        170.52        112.74        50.52 o
   0   2   0      14663.75      14393.70       113.65 o
   2   2   0      64368.39      60305.05       535.92 o
   4   2   0       5827.54       5222.50        61.39 o
   6   2   0      76716.34      70476.30       506.78 o
   8   2   0       1552.57       1526.80        39.05 o
  10   2   0      15011.39      14975.38       146.55 o
  12   2   0      13933.51      13675.06       146.79 o
  14   2   0       8742.70       9213.55       129.05 o
  16   2   0      11445.11      11926.78       162.72 o
  18   2   0        401.15        393.66        33.21 o
  20   2   0        578.70        503.22        38.34 o
  22   2   0       6626.04       6475.02       123.53 o
  24   2   0        116.74        119.16        27.10 o
  26   2   0       5211.02       5323.21       136.04 o
  28   2   0       7797.69       7977.39       218.64 o
   1   3   0          5.21         36.43         4.98 o
   3   3   0      25295.51      24125.15       145.88 o
   5   3   0        866.61       1251.10        27.79 o
   7   3   0      17504.52      17681.45       145.53 o
   9   3   0      28766.46      28333.53       226.11 o
  11   3   0        706.79        797.86        42.87 o
  13   3   0      27937.50      28335.99       257.71 o
  15   3   0        652.52        680.11        40.29 o
  17   3   0       1998.86       2019.44        85.52 o
  19   3   0      24224.83      23973.39       251.17 o
  21   3   0       2266.19       2354.51        76.13 o
  23   3   0       8850.54       8607.00       151.09 o
  25   3   0      11149.43      11249.84       197.91 o
  27   3   0        375.15        396.74        52.95 o
   0   4   0        473.66        475.30        19.23 o
   2   4   0        747.17        802.46        21.03 o
   4   4   0        997.95        912.71        19.99 o
   6   4   0        892.96        918.65        26.52 o
   8   4   0       1026.20       1233.76        38.22 o
  10   4   0        164.02        174.69        16.09 o
  12   4   0       1235.08       1219.13        41.82 o
  14   4   0        138.03        148.26        17.73 o
  16   4   0       2129.43       2072.05        60.55 o
  18   4   0        191.32        183.29        24.75 o
  20   4   0          3.89         -7.83        17.07 o
  22   4   0       1093.21       1167.45        67.44 o
  24   4   0        330.30        259.44        39.57 o
  26   4   0         30.28         11.28        42.49 o
   1   5   0       9912.04      10075.40       105.19 o
   3   5   0      22579.43      22915.44       205.39 o
   5   5   0       1466.26       1568.67        34.39 o
   7   5   0      17528.83      17643.01       154.11 o
   9   5   0      33452.53      33602.99       248.77 o
  11   5   0        290.35        298.48        20.80 o
  13   5   0       6973.13       6996.95       109.96 o
  15   5   0      16783.65      17112.32       188.45 o
  17   5   0        754.64        697.49        44.03 o
  19   5   0      14262.88      14811.11       225.37 o
  21   5   0       4607.77       4913.68       117.94 o
  23   5   0       1172.39       1142.55        70.27 o
  25   5   0      13202.78      12798.00       214.14 o
   0   6   0       3686.62       3439.61       103.28 o
   2   6   0       3598.62       3723.67        65.11 o
   4   6   0          1.51         21.92         9.13 o
   6   6   0       7399.30       8023.86        92.44 o
   8   6   0       3412.82       2792.24        55.38 o
  10   6   0       1069.72        971.85        38.47 o
  12   6   0       3282.23       3376.97        85.61 o
  14   6   0          4.27         21.00        14.55 o
  16   6   0        629.19        715.66        40.38 o
  18   6   0        307.03        326.42        31.50 o
  20   6   0          7.81        -27.35        27.35 o
  22   6   0        295.83        217.14        36.28 o
   1   7   0         14.62         -4.14        11.18 o
   3   7   0       9088.04       9196.17       122.94 o
   5   7   0        149.95        175.71        19.94 o
   7   7   0       5795.31       6412.29        93.05 o
   9   7   0       8380.13       8242.17        98.29 o
  11   7   0       2347.74       2264.42        60.75 o
  13   7   0       9830.07       9973.57       125.72 o
  15   7   0       6246.97       6587.91       126.99 o
  17   7   0        971.19       1085.42        85.91 o
  19   7   0       7335.38       6966.01       149.84 o
   0   8   0      14997.77      15960.85       265.91 o
   2   8   0       2589.50       2425.97        65.66 o
   4   8   0       3593.44       3630.12        81.57 o
   6   8   0       5070.09       5002.17        88.90 o
   8   8   0         17.42          6.97        18.94 o
  10   8   0        806.53        930.91        74.18 o
  12   8   0       3477.33       3545.45        94.43 o
  14   8   0         14.95        -41.41        44.67 o
  16   8   0       4895.96       4457.27       120.48 o
   1   9   0        227.65        294.70        53.56 o
   3   9   0        694.87        599.40        54.80 o
   5   9   0          0.08         -2.56        28.74 o
   7   9   0        403.51        257.35        45.56 o
   9   9   0       1323.81       1290.77        69.11 o
  11   9   0         71.73         20.86        30.90 o
 -29   1   1        528.85        477.04        54.70 o
 -27   1   1       7443.43       7420.93       168.47 o
 -25   1   1       1904.60       1851.47        90.94 o
 -23   1   1       1116.55       1216.49        67.71 o
 -21   1   1      16147.49      16412.43       218.23 o
 -19   1   1        633.52        647.41        44.19 o
 -17   1   1      15606.71      15486.31       205.26 o
 -15   1   1      48765.75      48561.07       400.82 o
 -13   1   1      10761.13      10867.66       143.32 o
 -11   1   1      32112.17      31150.31       264.69 o
  -9   1   1      55199.20      56567.75       406.62 o
  -7   1   1        809.38        947.51        27.66 o
  -5   1   1      32389.53      30805.19       221.31 o
  -3   1   1      69093.22      64011.85       693.83 o
  -1   1   1      26168.27      24984.83       145.08 o
   1   1   1     124553.26     119227.52      5434.36 o
   3   1   1         98.29        100.39         9.45 o
   5   1   1      37008.41      36192.26       257.24 o
   7   1   1      22458.59      20350.38       231.29 o
   9   1   1      36870.80      37866.78       315.11 o
  11   1   1      50285.91      49558.98       406.77 o
  13   1   1      13402.48      13015.35       168.78 o
  15   1   1       5131.87       5312.88       106.97 o
  17   1   1      29413.46      30891.21       324.70 o
  19   1   1      15040.86      14755.24       218.61 o
  21   1   1       6640.93       6770.83       156.53 o
  23   1   1      14397.46      14730.39       216.23 o
  25   1   1        294.11        242.33        33.05 o
  27   1   1       4973.71       5240.62       159.13 o
 -28   2   1       1334.03       1374.32        89.25 o
 -26   2   1        818.45        899.61        71.53 o
 -24   2   1       2832.83       2770.94        87.52 o
 -22   2   1        739.98        818.80        49.75 o
 -20   2   1         35.51         18.04        16.54 o
 -18   2   1      13743.77      14288.06       174.96 o
 -16   2   1        570.21        605.82        35.65 o
 -14   2   1       8112.38       8294.61       113.79 o
 -12   2   1      12905.64      13645.60       144.77 o
 -10   2   1         87.58        121.87        12.76 o
  -8   2   1      75895.16      74464.14       560.25 o
  -6   2   1       4882.25       4222.02        52.85 o
  -4   2   1        671.15        916.12        20.69 o
  -2   2   1       8125.60       8749.58        74.12 o
   0   2   1      63889.03      57436.76       315.83 o
   2   2   1      16464.55      15724.30       115.78 o
   4   2   1      19141.62      18297.02       133.88 o
   6   2   1       7006.27       8020.04        81.67 o
   8   2   1       9583.88      10060.68       106.78 o
  10   2   1      23463.62      24022.97       205.16 o
  12   2   1        716.70        798.76        36.63 o
  14   2   1       6396.82       6293.11       103.17 o
  16   2   1       5794.19       6047.83       103.56 o
  18   2   1      11122.59      11149.41       156.73 o
  20   2   1      13068.03      13295.45       188.19 o
  22   2   1          9.06         -6.18        17.81 o
  24   2   1       4253.16       4083.04       108.42 o
  26   2   1       3935.03       3916.56       120.89 o
  28   2   1         23.46         44.39        35.63 o
 -27   3   1       1646.28       1703.31       129.49 o
 -25   3   1       1147.28       1074.14        66.43 o
 -23   3   1       2746.00       2670.04        83.70 o
 -21   3   1       2880.08       3066.15        90.43 o
 -19   3   1         65.40         82.46        24.47 o
 -17   3   1       3327.39       3386.67        85.31 o
 -15   3   1      17339.60      17471.15       185.92 o
 -13   3   1         15.52          6.47        11.37 o
 -11   3   1       2849.43       2786.76        57.48 o
  -9   3   1      21974.62      20946.83       188.94 o
  -7   3   1       3961.27       3696.21        51.12 o
  -5   3   1      42564.07      43263.33       265.21 o
  -3   3   1      10580.00      11669.42        82.41 o
  -1   3   1      34464.84      36958.98       229.26 o
   1   3   1      10557.24       9433.12        87.68 o
   3   3   1       1143.62       1298.02        27.16 o
   5   3   1       6402.28       6085.13        62.16 o
   7   3   1      14831.28      15138.05       139.74 o
   9   3   1        199.33        263.28        18.74 o
  11   3   1      17230.58      17254.27       169.43 o
  13   3   1      12612.90      12875.07       148.68 o
  15   3   1       2884.54       3246.96        72.39 o
  17   3   1       7254.76       7078.13       116.54 o
  19   3   1          9.85         19.42        14.61 o
  21   3   1        757.18        689.19        50.27 o
  23   3   1       1763.11       1829.11        79.62 o
  25   3   1        633.95        547.19        53.58 o
  27   3   1       1394.87       1488.04       121.81 o
 -26   4   1        987.84        931.58        67.10 o
 -24   4   1       9985.05      10281.99       182.79 o
 -22   4   1       3513.65       3322.92        90.46 o
 -20   4   1      15068.03      15559.02       195.86 o
 -18   4   1       9608.60       9386.18       138.84 o
 -16   4   1       4840.21       4451.15        89.42 o
 -14   4   1      11597.56      12119.38       146.39 o
 -12   4   1      13125.35      14002.61       153.20 o
 -10   4   1      13810.93      13907.72       135.26 o
  -8   4   1      40449.75      39064.11       273.72 o
  -6   4   1      58269.10      59790.35       345.18 o
  -4   4   1       2876.98       2708.05        43.79 o
  -2   4   1      77964.08      78409.23       443.08 o
   0   4   1       9212.26       9123.45        80.94 o
   2   4   1       2147.72       1807.53        33.62 o
   4   4   1      40322.81      39485.06       263.12 o
   6   4   1       1120.65       1231.45        32.64 o
   8   4   1       7971.95       7647.26        78.91 o
  10   4   1      32901.14      32613.95       258.76 o
  12   4   1       2041.15       2229.83        64.80 o
  14   4   1      14105.35      13851.49       181.53 o
  16   4   1        701.85        758.75        46.46 o
  18   4   1       5084.57       5217.47       102.60 o
  20   4   1      20971.43      21655.84       241.95 o
  22   4   1       1549.89       1497.02        78.08 o
  24   4   1       5945.01       5549.25       136.81 o
  26   4   1      13063.46      12940.77       272.37 o
 -25   5   1         54.31         95.80        34.65 o
 -23   5   1          5.85         21.00        28.59 o
 -21   5   1         95.94         98.72        26.16 o
 -19   5   1        258.22        253.23        30.04 o
 -17   5   1          0.18        -20.86        20.86 o
 -15   5   1         18.40         -7.33        13.65 o
 -13   5   1         35.93         48.01        13.56 o
 -11   5   1         55.79         22.21        14.20 o
  -9   5   1         92.05        160.58        14.42 o
  -7   5   1         60.27         41.13         8.05 o
  -5   5   1       1817.56       1916.47        37.41 o
  -3   5   1        564.75        786.68        24.49 o
  -1   5   1        852.63        664.91        24.03 o
   1   5   1       1652.53       1542.17        33.30 o
   3   5   1        867.27        769.58        24.89 o
   5   5   1        498.42        477.91        23.69 o
   7   5   1       2561.50       2489.11        48.18 o
   9   5   1       1961.81       2033.93        50.45 o
  11   5   1       2540.92       2701.32        74.42 o
  13   5   1       2646.77       2742.88        71.04 o
  15   5   1        562.21        610.72        35.64 o
  17   5   1        957.60        912.53        48.25 o
  19   5   1         16.08          4.17        20.23 o
  21   5   1         25.19         21.45        36.26 o
  23   5   1          3.69        -13.74        27.37 o
 -22   6   1        797.19        643.40        54.01 o
 -20   6   1       1396.93       1227.15        71.66 o
 -18   6   1      13132.04      14037.54       187.16 o
 -16   6   1        713.23        573.78        38.68 o
 -14   6   1      11701.44      11600.27       138.83 o
 -12   6   1       6106.89       5700.66        82.18 o
 -10   6   1       4732.50       4367.32        61.77 o
  -8   6   1      13398.29      14432.65       152.35 o
  -6   6   1       5354.19       5221.19        81.85 o
  -4   6   1       3522.67       3661.77        64.51 o
  -2   6   1       7465.95       7176.86        97.93 o
   0   6   1        589.76        832.98        43.59 o
   2   6   1       2188.55       2352.05        44.99 o
   4   6   1      22974.77      23687.90       180.45 o
   6   6   1         66.31        101.49        12.54 o
   8   6   1      10635.21      10345.63       120.47 o
  10   6   1       6544.89       6819.83        94.36 o
  12   6   1          2.43         16.04        12.79 o
  14   6   1       9230.86       9643.40       142.88 o
  16   6   1       2066.11       1964.15        75.78 o
  18   6   1       7411.51       7175.97       177.48 o
  20   6   1       9264.28       8939.19       220.22 o
  22   6   1        161.20        139.72        34.30 o
 -19   7   1        102.20          4.78        29.43 o
 -17   7   1       4466.18       4127.75       137.72 o
 -15   7   1       5114.63       5124.96        98.32 o
 -13   7   1        278.53        245.30        25.99 o
 -11   7   1       2186.04       2282.39        75.69 o
  -9   7   1       6975.84       6475.22       129.80 o
  -7   7   1       3066.97       2919.85        60.61 o
  -5   7   1       1005.02       1002.67        47.16 o
  -3   7   1       1402.03       1476.79        46.50 o
  -1   7   1        120.19        151.53        19.07 o
   1   7   1       8975.86       9079.29       134.83 o
   3   7   1        435.03        398.94        27.56 o
   5   7   1        162.48        212.95        19.58 o
   7   7   1       2259.48       2525.35        48.90 o
   9   7   1       1676.03       1775.84        48.09 o
  11   7   1       4094.00       4088.62        74.24 o
  13   7   1        602.72        641.70        36.80 o
  15   7   1        658.64        694.21        47.63 o
  17   7   1       5579.11       5507.44       164.13 o
  19   7   1        966.70        992.87        68.31 o
 -16   8   1          1.32        -33.65        33.65 o
 -14   8   1       2412.14       2164.60        90.50 o
 -12   8   1       1174.50       1059.13        80.74 o
 -10   8   1       2148.65       1946.45        68.55 o
  -8   8   1       4828.41       4813.76       113.17 o
  -6   8   1       1311.91       1193.66        66.44 o
  -4   8   1       2306.31       2348.43        62.46 o
  -2   8   1       4867.83       4626.57        93.08 o
   0   8   1        724.94        718.79        39.54 o
   2   8   1       2473.19       2664.46        67.85 o
   4   8   1       6390.29       6631.46       112.33 o
   6   8   1        528.96        495.87        36.36 o
   8   8   1       2348.97       2355.22        68.86 o
  10   8   1       7000.12       7501.36       153.48 o
  12   8   1          5.62        -17.61        17.84 o
  14   8   1       3264.56       3341.91        82.68 o
  16   8   1       1431.23       1393.83        78.50 o
 -11   9   1       6891.87       6690.84       144.03 o
  -9   9   1       1698.27       1627.88        79.12 o
  -7   9   1          2.26        -29.83        29.83 o
  -5   9   1      12965.79      12946.16       231.67 o
  -3   9   1       1380.19       1443.53        84.02 o
  -1   9   1       6080.33       6505.55       156.09 o
   1   9   1       9636.57       9406.62       214.15 o
   3   9   1       1991.31       1934.04       142.59 o
   5   9   1      11831.64      11733.78       216.75 o
   7   9   1       5439.10       5773.17       185.78 o
   9   9   1        871.67        804.79        56.15 o
  11   9   1       4055.20       4042.49       174.33 o
 -28   0   2       1215.56        971.55        94.07 o
 -26   0   2      10338.44      11205.82       273.47 o
 -24   0   2       1741.91       1488.88       104.54 o
 -22   0   2       5915.39       5896.86       163.89 o
 -20   0   2      12432.31      12954.03       241.51 o
 -18   0   2       1672.94       1747.16        79.47 o
 -16   0   2      38953.05      39008.29       456.53 o
 -14   0   2      24739.44      24623.29       361.67 o
 -12   0   2       6527.41       8516.81       280.34 o
 -10   0   2      34779.82      35339.33       422.31 o
  -8   0   2      74216.16      69268.85       621.68 o
  -6   0   2      77072.29      77933.60      1224.56 o
  -4   0   2         29.57         77.81         8.63 o
  -2   0   2      55728.74      59064.11      1410.90 o
   0   0   2      46414.16      53141.28       972.49 o
   2   0   2     119231.16     114990.57      2791.32 o
   4   0   2       4674.22       4722.38       106.99 o
   6   0   2      56171.44      47800.78       972.14 o
   8   0   2      43090.63      43571.77       641.32 o
  10   0   2      54954.18      58966.00       651.55 o
  12   0   2      40551.07      41089.60       510.06 o
  14   0   2      11162.89      10744.10       221.56 o
  16   0   2        447.78        566.04       116.24 o
  18   0   2      31472.15      32303.82       499.22 o
  20   0   2      22634.30      22274.25       429.11 o
  22   0   2       9746.39       9361.68       248.99 o
  24   0   2      21964.05      22030.61       424.92 o
  26   0   2        254.70        135.14        62.24 o
  28   0   2       9357.57       9516.87       393.80 o
 -29   1   2         90.20         56.65        40.79 o
 -27   1   2        145.59        171.35        34.85 o
 -25   1   2       2717.02       2464.25        90.92 o
 -23   1   2         40.09          9.44        22.70 o
 -21   1   2          3.90        -19.16        19.16 o
 -19   1   2          9.29         15.18        13.63 o
 -17   1   2         29.30         13.02        12.35 o
 -15   1   2          5.09          8.69         8.54 o
 -13   1   2        165.54        263.66        23.03 o
 -11   1   2      17110.89      17874.23       176.84 o
  -9   1   2      32267.97      31676.62       251.91 o
  -7   1   2      17686.00      19946.67       157.54 o
  -5   1   2       3204.39       2858.73        39.64 o
  -3   1   2       5059.56       7076.69        72.48 o
  -1   1   2      22715.66      18561.04       127.12 o
   1   1   2       1875.95       2727.79        45.18 o
   3   1   2       2155.53       1969.41        27.80 o
   5   1   2      67474.36      70515.02       623.82 o
   7   1   2      15851.10      15031.52       204.70 o
   9   1   2      26001.73      24855.42       231.72 o
  11   1   2      17597.32      18618.65       201.13 o
  13   1   2         11.21         55.23        14.61 o
  15   1   2       1129.50       1252.71        57.42 o
  17   1   2       3306.69       3350.50       101.44 o
  19   1   2          3.96         -9.36        22.01 o
  21   1   2       4826.56       4829.29       121.75 o
  23   1   2        177.59        166.63        33.84 o
  25   1   2        235.50        275.52        52.12 o
  27   1   2        174.54        174.91        50.86 o
 -28   2   2       2051.29       2062.19        89.52 o
 -26   2   2       3916.96       3998.63       108.07 o
 -24   2   2       4812.75       5012.40       114.14 o
 -22   2   2       1949.02       2001.39        78.47 o
 -20   2   2      11221.38      11007.69       166.23 o
 -18   2   2        619.12        755.09        42.42 o
 -16   2   2       7750.28       7923.96       115.89 o
 -14   2   2      39871.96      39903.21       316.20 o
 -12   2   2        757.85        811.64        33.68 o
 -10   2   2      16998.88      15626.05       146.67 o
  -8   2   2      13480.20      13644.29       128.56 o
  -6   2   2       3724.78       3698.34        48.43 o
  -4   2   2      98167.76      96106.91       698.10 o
  -2   2   2        867.83        591.85        13.82 o
   0   2   2      54170.53      50601.80       308.85 o
   2   2   2      12827.20      11986.74       100.79 o
   4   2   2        560.36        688.40        21.60 o
   6   2   2       3169.06       2895.44        44.25 o
   8   2   2        206.50         56.81         9.06 o
  10   2   2        684.88        695.13        43.20 o
  12   2   2      15975.06      15813.31       173.83 o
  14   2   2       8395.57       8557.45       126.79 o
  16   2   2      10762.42      11188.14       156.70 o
  18   2   2      13244.22      13350.56       172.96 o
  20   2   2         92.04         68.99        18.27 o
  22   2   2       5415.00       5508.40       123.32 o
  24   2   2       5067.30       5094.88       123.50 o
  26   2   2          8.64         -6.71        31.36 o
  28   2   2       8349.01       8075.05       207.02 o
 -27   3   2         66.09         58.42        34.20 o
 -25   3   2       3142.61       3304.60       102.49 o
 -23   3   2      10071.37      10034.43       166.02 o
 -21   3   2       4227.59       3983.05        94.22 o
 -19   3   2      16320.69      16307.33       263.63 o
 -17   3   2       8356.74       8539.17       133.05 o
 -15   3   2        154.06        168.56        19.32 o
 -13   3   2       9079.21       9087.89       116.16 o
 -11   3   2      14097.71      14451.76       146.27 o
  -9   3   2       1468.05       1370.12        34.28 o
  -7   3   2       4166.19       3469.58        52.45 o
  -5   3   2      34048.18      36222.12       225.65 o
  -3   3   2        269.50        150.71        13.14 o
  -1   3   2      17453.00      15721.09       105.56 o
   1   3   2        302.44        345.77        10.90 o
   3   3   2      48666.34      48101.61       313.25 o
   5   3   2      22567.24      21900.00       179.48 o
   7   3   2         10.63         20.19         5.45 o
   9   3   2      29900.21      29174.23       232.30 o
  11   3   2      36042.43      37194.00       292.41 o
  13   3   2       2637.30       2798.39        66.59 o
  15   3   2      12456.40      12999.15       158.97 o
  17   3   2       6220.15       6356.67       133.08 o
  19   3   2       7879.01       7747.30       129.82 o
  21   3   2       8178.31       8494.75       143.47 o
  23   3   2         60.27         67.84        26.50 o
  25   3   2       2312.39       2456.90        99.15 o
  27   3   2       2786.68       2843.93       120.55 o
 -26   4   2        421.63        330.46        46.00 o
 -24   4   2         17.95        -13.68        25.91 o
 -22   4   2        406.06        395.55        34.94 o
 -20   4   2         25.66         34.52        19.00 o
 -18   4   2        659.01        644.69        40.17 o
 -16   4   2       4802.63       4637.67       115.94 o
 -14   4   2       1226.89       1359.74        46.53 o
 -12   4   2       2860.45       2988.35        61.36 o
 -10   4   2      19623.68      19164.64       173.44 o
  -8   4   2       1208.96       1240.16        30.89 o
  -6   4   2      17591.76      17868.88       131.74 o
  -4   4   2      26595.69      28224.64       192.19 o
  -2   4   2         48.76         13.05         4.55 o
   0   4   2      11154.15      10872.54        94.61 o
   2   4   2       6396.14       6715.84        65.60 o
   4   4   2       2142.12       2381.63        40.06 o
   6   4   2       3747.84       3826.41        59.77 o
   8   4   2         11.08          9.97         7.69 o
  10   4   2         13.42         26.17         7.80 o
  12   4   2        583.22        526.41        29.92 o
  14   4   2        309.25        300.20        26.63 o
  16   4   2        866.79        920.01        47.22 o
  18   4   2        418.71        423.26        35.28 o
  20   4   2        509.81        612.14        42.51 o
  22   4   2        706.76        819.16        56.78 o
  24   4   2        199.94        196.86        41.52 o
  26   4   2        254.79        205.86        52.06 o
 -25   5   2       8703.27       8746.03       169.53 o
 -23   5   2      19028.88      18801.00       336.53 o
 -21   5   2        316.71        251.94        34.70 o
 -19   5   2       9122.45       9211.40       141.07 o
 -17   5   2      20679.26      20999.53       223.75 o
 -15   5   2       1776.17       1861.60        66.33 o
 -13   5   2      13230.54      13248.71       151.92 o
 -11   5   2       5070.66       5136.85        84.21 o
  -9   5   2       1612.34       1557.27        37.70 o
  -7   5   2      25541.41      24948.40       189.39 o
  -5   5   2       4749.45       4752.68        66.88 o
  -3   5   2       8645.54       8716.83        86.65 o
  -1   5   2      16112.85      15593.54       139.11 o
   1   5   2         70.03        140.74        12.65 o
   3   5   2      47489.29      47137.69       313.06 o
   5   5   2      30360.08      29861.91       222.95 o
   7   5   2       1722.92       1894.71        44.33 o
   9   5   2      44852.38      45328.16       340.39 o
  11   5   2      17711.17      17603.95       182.45 o
  13   5   2       2400.59       2375.41        64.54 o
  15   5   2      19142.96      19442.71       222.15 o
  17   5   2       3397.84       3520.95        89.66 o
  19   5   2       6368.10       6443.62       117.38 o
  21   5   2       7658.58       7336.54       143.98 o
  23   5   2       2134.02       2485.88       107.25 o
 -22   6   2        548.19        457.72        78.38 o
 -20   6   2       1436.96       1520.88        74.76 o
 -18   6   2          8.28         10.55        19.29 o
 -16   6   2       1302.07       1147.01        50.73 o
 -14   6   2       1040.79       1114.13        47.59 o
 -12   6   2        421.17        470.61        24.48 o
 -10   6   2       1776.90       1905.99        39.81 o
  -8   6   2        319.87        299.03        20.15 o
  -6   6   2        669.28        640.87        28.02 o
  -4   6   2       1316.93       1353.36        33.75 o
  -2   6   2         24.41         20.68         7.49 o
   0   6   2       3478.63       3726.41        58.87 o
   2   6   2         42.30         40.94         8.41 o
   4   6   2        125.99        184.13        16.98 o
   6   6   2       1416.21       1314.97        36.80 o
   8   6   2       1709.46       1821.65        46.58 o
  10   6   2          0.77          6.40        11.31 o
  12   6   2       7211.48       7412.76       111.45 o
  14   6   2       3279.20       3144.12        78.48 o
  16   6   2       2506.22       2359.30        89.20 o
  18   6   2       1723.79       1746.26        80.22 o
  20   6   2        532.06        604.05        51.44 o
  22   6   2        686.54        747.82        87.76 o
 -19   7   2       2428.37       2651.89       116.94 o
 -17   7   2       6943.09       6842.15       107.82 o
 -15   7   2       1073.47       1002.11        36.09 o
 -13   7   2       8449.96       8218.52       156.30 o
 -11   7   2       4328.09       4783.90        91.43 o
  -9   7   2       1795.27       2069.51        53.79 o
  -7   7   2       5390.12       5470.37        84.97 o
  -5   7   2       2449.53       2279.13        54.56 o
  -3   7   2       6189.66       5781.21        91.32 o
  -1   7   2        619.24        963.05        39.77 o
   1   7   2         55.99         55.17        12.89 o
   3   7   2       5906.96       6260.19        79.36 o
   5   7   2      11405.12      10779.65       115.21 o
   7   7   2       1835.13       1460.06        43.79 o
   9   7   2      10512.37      10999.79       127.74 o
  11   7   2       5752.00       5871.40        95.82 o
  13   7   2       2795.28       3110.66        81.96 o
  15   7   2       9262.11       8707.91       153.50 o
  17   7   2        749.41        796.07        60.80 o
  19   7   2       6065.44       6196.05       146.64 o
 -16   8   2       7103.15       7307.58       160.42 o
 -14   8   2       7264.75       7506.79       151.44 o
 -12   8   2       1878.85       1920.66        70.93 o
 -10   8   2       6373.69       5831.07       115.40 o
  -8   8   2       2951.87       3327.76       102.14 o
  -6   8   2       3002.63       3052.52        76.36 o
  -4   8   2       9915.42      10375.27       144.29 o
  -2   8   2       1395.17       1269.07        83.44 o
   0   8   2       3689.74       3332.13        89.47 o
   2   8   2      12443.31      12591.48       177.25 o
   4   8   2        176.50        203.19        28.16 o
   6   8   2       8987.99       9439.21       141.83 o
   8   8   2       1590.47       1397.77        42.27 o
  10   8   2       2312.27       2072.27        65.92 o
  12   8   2       4613.64       4433.60        88.38 o
  14   8   2       1217.08       1413.29        65.04 o
  16   8   2       1282.63       1369.98        67.90 o
 -11   9   2        754.86        807.57        61.81 o
  -9   9   2         37.13         69.86        32.27 o
  -7   9   2         22.48        -12.63        28.37 o
  -5   9   2       1207.14       1100.33        95.36 o
  -3   9   2        218.05         97.38        32.50 o
  -1   9   2       1375.84       1258.76        85.10 o
   1   9   2        105.78         82.91        44.12 o
   3   9   2        351.70        287.65        42.50 o
   5   9   2        461.67        456.08        49.82 o
   7   9   2          6.12         21.77        35.06 o
   9   9   2        514.36        407.84        44.26 o
 -29   1   3       3093.63       2953.98       123.00 o
 -27   1   3       3575.96       3593.24       110.59 o
 -25   1   3       6635.78       6496.39       149.70 o
 -23   1   3       2091.97       2039.15        72.39 o
 -21   1   3       8470.54       8357.76       135.44 o
 -19   1   3      19057.30      19771.27       217.91 o
 -17   1   3        722.80        584.70        38.25 o
 -15   1   3      21213.17      21607.10       223.57 o
 -13   1   3      17142.70      16870.54       179.18 o
 -11   1   3        142.31         82.30        12.43 o
  -9   1   3      42275.18      40654.68       306.61 o
  -7   1   3        347.06        612.11        25.67 o
  -5   1   3      65690.60      62692.70       479.78 o
  -3   1   3      47715.16      49067.21       299.79 o
  -1   1   3       5730.00       4687.38        78.88 o
   1   1   3     107476.89     102383.74      1911.74 o
   3   1   3      55674.04      51109.36       335.77 o
   5   1   3       3578.51       4219.32        62.78 o
   7   1   3      29001.90      27581.36       222.01 o
   9   1   3      20549.62      20186.08       201.39 o
  11   1   3        968.99        974.26        50.00 o
  13   1   3      32108.46      31195.27       303.70 o
  15   1   3       6596.85       6671.09       123.17 o
  17   1   3        110.33        152.94        24.72 o
  19   1   3       7857.86       8106.46       158.68 o
  21   1   3       2019.81       2113.31        88.87 o
  23   1   3      12681.14      12859.78       242.83 o
  25   1   3       3664.59       3654.47       135.25 o
  27   1   3        687.65        672.61        71.80 o
 -28   2   3       3636.19       3374.99       123.62 o
 -26   2   3        742.74        805.94        54.43 o
 -24   2   3       3760.56       3968.55        94.62 o
 -22   2   3       2386.12       2497.96        75.70 o
 -20   2   3        242.58        191.20        23.68 o
 -18   2   3        479.29        544.72        36.38 o
 -16   2   3       1531.21       1610.53        52.45 o
 -14   2   3         48.78         58.58        11.32 o
 -12   2   3       4775.15       4396.41        70.92 o
 -10   2   3       6959.32       7350.22        93.01 o
  -8   2   3       3396.33       3530.63        51.18 o
  -6   2   3      22090.71      22270.02       181.41 o
  -4   2   3       1413.05       1224.44        19.76 o
  -2   2   3       4475.69       2895.11        34.08 o
   0   2   3       2016.01       1845.43        41.27 o
   2   2   3         16.76         20.76         2.68 o
   4   2   3        738.40        587.05        20.08 o
   6   2   3      18059.21      16372.65       136.37 o
   8   2   3       4822.11       5783.43        80.83 o
  10   2   3      30681.85      30700.04       261.25 o
  12   2   3        572.45        534.49        34.28 o
  14   2   3       1860.09       1906.89        58.29 o
  16   2   3       8587.08       8946.93       138.64 o
  18   2   3        810.51        859.44        52.91 o
  20   2   3      10805.29      11137.93       173.30 o
  22   2   3       4621.03       4438.31       104.81 o
  24   2   3        654.46        697.49        54.80 o
  26   2   3       3717.70       3372.78       117.34 o
  28   2   3       3061.69       2852.30       281.63 o
 -27   3   3        555.92        461.51        49.10 o
 -25   3   3       3751.99       3963.44       110.12 o
 -23   3   3        800.87        759.92        49.56 o
 -21   3   3       4815.10       4667.48       101.55 o
 -19   3   3       2123.40       2034.24        79.51 o
 -17   3   3       3648.07       3718.10        80.44 o
 -15   3   3      21895.73      21901.13       219.86 o
 -13   3   3      14459.33      14377.15       177.41 o
 -11   3   3       6329.18       6734.83        86.08 o
  -9   3   3       8934.22       8634.92       102.09 o
  -7   3   3       4079.56       4073.43        60.77 o
  -5   3   3      37235.81      38513.61       249.61 o
  -3   3   3      23019.40      22337.84       165.13 o
  -1   3   3       3088.52       3102.65        39.91 o
   1   3   3      34810.95      35907.46       302.94 o
   3   3   3       1629.06       1727.95        41.52 o
   5   3   3       1760.66       1925.58        37.51 o
   7   3   3      13505.71      12751.47       126.64 o
   9   3   3       1577.33       1420.45        36.63 o
  11   3   3       1773.59       1824.60        52.30 o
  13   3   3       8364.17       8413.62       142.70 o
  15   3   3      16493.86      16562.48       189.09 o
  17   3   3       8361.99       8704.93       133.11 o
  19   3   3       7653.86       7602.23       131.70 o
  21   3   3        581.26        679.30        46.78 o
  23   3   3       1552.76       1473.07        88.52 o
  25   3   3       2257.34       2239.28       112.44 o
  27   3   3        493.63        333.44        55.49 o
 -26   4   3        554.67        348.25        46.20 o
 -24   4   3       3687.88       3658.53       104.12 o
 -22   4   3      12761.97      12929.49       178.60 o
 -20   4   3       1194.15       1120.01        64.36 o
 -18   4   3      17213.58      17872.71       200.06 o
 -16   4   3       1291.85       1293.63        52.91 o
 -14   4   3       3562.81       3590.28        71.41 o
 -12   4   3      21876.24      22350.55       195.04 o
 -10   4   3       1044.48       1041.19        38.13 o
  -8   4   3      16067.35      16643.39       135.82 o
  -6   4   3      14862.66      14078.04       124.81 o
  -4   4   3      16635.47      17073.21       133.98 o
  -2   4   3      16755.92      16568.33       125.64 o
   0   4   3      55665.86      55016.11       334.14 o
   2   4   3         46.54         68.99         7.37 o
   4   4   3      96745.66      96850.05       572.76 o
   6   4   3      24243.41      22924.74       210.62 o
   8   4   3       2656.64       2475.22        52.20 o
  10   4   3      25840.59      25912.28       227.08 o
  12   4   3       7710.63       8066.43       106.67 o
  14   4   3       6152.93       6350.02       107.78 o
  16   4   3      13506.45      13470.38       166.32 o
  18   4   3       1210.35       1111.23        59.58 o
  20   4   3      12457.98      12415.62       183.11 o
  22   4   3       9496.26       9538.26       173.20 o
  24   4   3         93.14         52.11        32.42 o
  26   4   3       5301.84       6315.86       257.52 o
 -25   5   3       1335.52       1180.67        71.31 o
 -23   5   3        353.56        359.87        44.47 o
 -21   5   3         12.61         25.00        22.90 o
 -19   5   3       2190.23       2132.83        75.05 o
 -17   5   3        609.95        519.33        40.42 o
 -15   5   3         36.42         44.69        13.98 o
 -13   5   3         93.69         41.78        11.56 o
 -11   5   3       2794.72       2994.54        57.88 o
  -9   5   3        131.14         58.86         9.36 o
  -7   5   3         31.46         14.42         6.97 o
  -5   5   3         46.94         12.73         6.35 o
  -3   5   3       3641.53       4184.07        53.79 o
  -1   5   3       2277.37       2335.77        41.65 o
   1   5   3        129.60        139.57        10.45 o
   3   5   3       1089.14        930.38        35.72 o
   5   5   3       4146.66       4788.81        70.03 o
   7   5   3        719.45        590.84        28.13 o
   9   5   3        648.06        693.52        35.24 o
  11   5   3       1413.33       1240.65        43.83 o
  13   5   3        766.37        897.87        46.29 o
  15   5   3       1759.17       1884.27        61.77 o
  17   5   3        163.63        119.95        24.26 o
  19   5   3        258.24        288.10        29.37 o
  21   5   3       1492.37       1365.53        68.56 o
  23   5   3        134.17        190.09        36.10 o
 -22   6   3       4591.49       4469.00       110.62 o
 -20   6   3         28.30         -0.65        25.18 o
 -18   6   3       6967.06       7037.08       123.66 o
 -16   6   3       5666.80       5927.40       103.30 o
 -14   6   3       2870.44       2801.39        65.16 o
 -12   6   3      22658.67      22729.96       201.15 o
 -10   6   3       7182.48       7083.79        95.35 o
  -8   6   3       5058.70       4981.40        73.44 o
  -6   6   3      41907.22      41970.24       315.98 o
  -4   6   3      11228.49      11577.48       123.35 o
  -2   6   3      16505.78      17305.98       164.31 o
   0   6   3       6226.47       6157.14        78.86 o
   2   6   3       3286.70       3229.85        55.09 o
   4   6   3      13608.58      13195.36       125.87 o
   6   6   3      14428.63      15404.42       145.71 o
   8   6   3       2028.03       2186.15        49.35 o
  10   6   3       9024.75       9116.32       120.68 o
  12   6   3       2079.29       2042.99        56.80 o
  14   6   3      12085.37      11492.73       160.67 o
  16   6   3       7435.82       7751.55       137.75 o
  18   6   3       1523.73       1384.33        74.21 o
  20   6   3       9145.99       9337.45       184.30 o
  22   6   3       5709.08       5627.12       150.22 o
 -19   7   3       4100.83       3910.65       104.38 o
 -17   7   3        270.09        233.61        23.24 o
 -15   7   3       6358.09       6193.27       109.76 o
 -13   7   3       1314.00       1328.08        61.46 o
 -11   7   3        444.45        456.86        27.24 o
  -9   7   3       3941.67       4130.96        68.02 o
  -7   7   3       1164.37       1224.60        39.57 o
  -5   7   3       6026.82       6146.31        83.64 o
  -3   7   3       2317.47       2238.07        48.65 o
  -1   7   3        537.32        646.31        27.42 o
   1   7   3       9051.71       8966.06       111.30 o
   3   7   3       4009.19       4207.23        75.94 o
   5   7   3        144.12        189.99        16.74 o
   7   7   3       3966.40       3882.70        66.49 o
   9   7   3       3169.16       2987.76        67.44 o
  11   7   3       1355.08       1282.98        45.07 o
  13   7   3       5814.57       6131.00       100.09 o
  15   7   3        120.88         82.80        25.03 o
  17   7   3       1094.80       1188.22        78.29 o
  19   7   3        690.87        578.84        55.34 o
 -16   8   3       1014.31        948.90        66.14 o
 -14   8   3        343.42        394.26        41.32 o
 -12   8   3       6245.43       6344.10       127.76 o
 -10   8   3       1445.30       1445.29        64.58 o
  -8   8   3       1310.99       1214.17        54.85 o
  -6   8   3       6958.81       6991.10       117.55 o
  -4   8   3        859.86        955.64        45.59 o
  -2   8   3        801.25        813.07        49.87 o
   0   8   3       5014.72       5132.75        95.33 o
   2   8   3        162.70        134.83        18.38 o
   4   8   3       5641.80       5590.93        91.53 o
   6   8   3       2535.21       2474.04        58.64 o
   8   8   3          0.53        -11.44        14.98 o
  10   8   3       6796.62       6627.65        97.59 o
  12   8   3        368.39        322.83        33.51 o
  14   8   3        879.69        824.34        50.98 o
  -9   9   3       3892.27       3697.72       128.63 o
  -7   9   3        852.98        805.79        59.11 o
  -5   9   3       5970.83       6164.77       138.57 o
  -3   9   3      10188.77       9750.44       196.73 o
  -1   9   3         50.43          7.83        21.83 o
   1   9   3       8284.09       8653.15       277.60 o
   3   9   3       9735.82      10179.70       542.21 o
   5   9   3        175.44        231.96        71.93 o
   7   9   3      18096.51      17531.93       358.72 o
   9   9   3       1466.80       1304.11       106.65 o
 -28   0   4        929.89        864.71        88.25 o
 -26   0   4       1237.15       1419.71       109.02 o
 -24   0   4       4090.72       4088.08       142.74 o
 -22   0   4        316.52        286.72        41.41 o
 -20   0   4      25156.27      25251.46       401.81 o
 -18   0   4       7377.81       7940.60       169.75 o
 -16   0   4      30365.20      31463.83       384.34 o
 -14   0   4      59006.93      57760.72       584.60 o
 -12   0   4       1060.29        805.16        45.97 o
 -10   0   4      30754.57      29138.15       314.44 o
  -8   0   4      89204.82      89876.29      1045.07 o
  -6   0   4       3546.78       4232.68        68.16 o
  -4   0   4      44710.02      47281.72       380.89 o
  -2   0   4     147047.17     134496.45      3798.66 o
   0   0   4      32533.84      33630.74       567.89 o
   2   0   4      71043.52      66757.12      1176.46 o
   4   0   4       1029.11       1090.35        39.82 o
   6   0   4      11536.49      10576.73       165.11 o
   8   0   4       9343.81       8159.56       201.95 o
  10   0   4      19823.32      18984.07       283.97 o
  12   0   4      29358.43      28273.72       393.75 o
  14   0   4      29042.39      28338.96       413.20 o
  16   0   4       1009.57       1040.19       101.83 o
  18   0   4       3337.69       3594.77       139.30 o
  20   0   4      20255.92      20162.80       386.72 o
  22   0   4          2.07         33.75        34.81 o
  24   0   4      12392.79      11736.38       297.04 o
  26   0   4       9213.14       8858.29       909.34 o
  28   0   4         39.07        264.21       177.11 o
 -29   1   4         50.54         -5.28        66.48 o
 -27   1   4       1414.42       1448.64        75.79 o
 -25   1   4        864.56        941.28        61.54 o
 -23   1   4       1772.35       1565.26        81.08 o
 -21   1   4         29.41         28.39        22.79 o
 -19   1   4          1.42          9.29        12.05 o
 -17   1   4       3409.22       3264.16        71.76 o
 -15   1   4        572.17        606.34        35.66 o
 -13   1   4         73.36         48.53         8.60 o
 -11   1   4       2645.48       3020.74        53.93 o
  -9   1   4        772.22        621.74        22.42 o
  -7   1   4        288.27        255.87        15.28 o
  -5   1   4      19692.50      17482.28       174.33 o
  -3   1   4       2490.46       1782.91        26.48 o
  -1   1   4      22790.43      26537.43       400.16 o
   1   1   4      19652.72      20607.22       307.49 o
   3   1   4        381.80        780.56        27.73 o
   5   1   4       9425.65       8239.41       102.41 o
   7   1   4         35.54         59.84         8.68 o
   9   1   4        310.94        399.84        26.73 o
  11   1   4       5977.82       6534.25       107.22 o
  13   1   4      12266.93      12170.62       189.76 o
  15   1   4       9292.20       9722.17       153.58 o
  17   1   4       2921.81       3169.40        88.93 o
  19   1   4        346.01        358.80        40.63 o
  21   1   4        991.89        927.28        60.66 o
  23   1   4       1190.68       1297.62        76.77 o
  25   1   4        625.77        685.75        76.85 o
  27   1   4          1.27          8.26        54.20 o
 -28   2   4        785.00        725.90        56.62 o
 -26   2   4       2121.82       2058.42        78.74 o
 -24   2   4       4987.28       4821.68       108.67 o
 -22   2   4        100.87         75.71        18.40 o
 -20   2   4      14872.38      14768.64       168.15 o
 -18   2   4       7341.60       7595.74       109.02 o
 -16   2   4        120.26        104.76        18.08 o
 -14   2   4      48975.71      49701.37       431.33 o
 -12   2   4      23984.30      25044.41       223.81 o
 -10   2   4       8054.84       8598.57        91.02 o
  -8   2   4      50694.32      49080.68       333.55 o
  -6   2   4       2553.95       2238.24        40.95 o
  -4   2   4      21350.22      19491.73       150.75 o
  -2   2   4      23331.60      22563.95       157.56 o
   0   2   4       3111.54       3103.36        60.65 o
   2   2   4        209.63         79.14        14.10 o
   4   2   4       1567.10        808.41        32.49 o
   6   2   4          2.78         65.54         9.52 o
   8   2   4      15327.83      14208.83       142.78 o
  10   2   4       2500.09       2745.00        59.19 o
  12   2   4       6482.75       6580.77       114.18 o
  14   2   4      17752.42      17935.00       204.05 o
  16   2   4       4676.09       4490.72        95.73 o
  18   2   4      17024.37      17354.64       217.09 o
  20   2   4      10373.90      10644.60       170.30 o
  22   2   4        411.32        414.27        43.74 o
  24   2   4      10855.60      10919.06       198.21 o
  26   2   4       3902.07       4005.99       154.82 o
 -27   3   4       8094.85       8043.92       163.09 o
 -25   3   4         11.56         47.14        26.34 o
 -23   3   4       5418.63       5368.30       125.64 o
 -21   3   4      13730.16      13356.37       177.75 o
 -19   3   4         36.65         37.47        15.83 o
 -17   3   4       8186.39       8306.25       125.05 o
 -15   3   4       1962.09       2073.55        52.87 o
 -13   3   4         61.88         85.56        14.31 o
 -11   3   4      25392.94      25609.84       202.74 o
  -9   3   4       3103.13       2965.24        50.03 o
  -7   3   4       6485.66       6129.05        62.85 o
  -5   3   4       7968.04       7281.31        72.93 o
  -3   3   4       4117.79       4313.90        66.60 o
  -1   3   4       3264.70       3020.71        59.39 o
   1   3   4      18197.22      18083.29       184.60 o
   3   3   4       3233.74       3247.40        43.66 o
   5   3   4      27509.96      26729.61       204.31 o
   7   3   4      10733.14      10528.60       113.33 o
   9   3   4       3026.49       3036.73        62.56 o
  11   3   4      17234.32      17276.74       170.17 o
  13   3   4        811.03        777.98        40.93 o
  15   3   4       2299.06       2522.03        83.61 o
  17   3   4       7848.43       8045.56       159.78 o
  19   3   4          6.20          1.80        17.23 o
  21   3   4      10102.75      10301.48       162.43 o
  23   3   4       5557.67       5427.34       147.31 o
  25   3   4         13.40        -12.47        33.77 o
 -26   4   4        110.79         86.93        54.18 o
 -24   4   4       1299.16       1261.89        59.73 o
 -22   4   4        298.36        276.34        31.25 o
 -20   4   4        304.05        259.25        31.21 o
 -18   4   4       4065.84       3965.00        81.74 o
 -16   4   4        184.95        157.13        23.84 o
 -14   4   4       3221.38       3238.01        65.37 o
 -12   4   4        762.25        888.55        34.50 o
 -10   4   4       1712.82       1732.66        41.48 o
  -8   4   4       2505.16       2478.68        46.71 o
  -6   4   4         12.56         22.85         5.81 o
  -4   4   4      13145.94      14077.91       116.19 o
  -2   4   4       6014.84       6155.32        59.61 o
   0   4   4       5728.50       6163.08        98.46 o
   2   4   4       4160.63       3871.74        77.22 o
   4   4   4       6238.81       6433.46        72.15 o
   6   4   4       6390.71       6612.79        82.61 o
   8   4   4       3117.66       2922.52        61.44 o
  10   4   4        452.11        478.42        36.73 o
  12   4   4          9.62        -11.50        11.50 o
  14   4   4      17594.72      17642.16       229.00 o
  16   4   4        115.72         98.01        17.76 o
  18   4   4        880.15        893.71        48.12 o
  20   4   4       2251.59       2325.78        77.98 o
  22   4   4         29.07         84.57        32.19 o
  24   4   4       3284.47       3359.17       107.65 o
 -23   5   4      10302.35      10330.95       186.61 o
 -21   5   4       8363.11       8426.46       141.32 o
 -19   5   4         43.89         16.71        16.68 o
 -17   5   4      15179.70      15260.22       175.74 o
 -15   5   4       5019.28       5345.87        90.43 o
 -13   5   4       8969.77       8888.47       132.81 o
 -11   5   4      21139.20      21488.31       185.27 o
  -9   5   4       3660.28       3600.50        63.34 o
  -7   5   4       6821.89       7111.07        88.91 o
  -5   5   4      37420.18      37289.47       243.15 o
  -3   5   4       2015.81       2223.82        40.45 o
  -1   5   4      23133.84      23533.89       185.89 o
   1   5   4      35294.07      35208.06       275.18 o
   3   5   4       2772.30       2929.57        64.85 o
   5   5   4      67888.44      66564.38       428.32 o
   7   5   4      14273.10      13981.94       143.40 o
   9   5   4       4476.83       4466.20        93.54 o
  11   5   4      26105.25      26019.72       238.89 o
  13   5   4       1003.24        996.08        55.67 o
  15   5   4       8318.19       8186.97       136.14 o
  17   5   4      11459.58      11665.99       182.75 o
  19   5   4        146.40        129.73        30.63 o
  21   5   4      10166.17      10294.64       238.69 o
  23   5   4       5358.59       5297.46       118.58 o
 -22   6   4        400.78        419.98        59.87 o
 -20   6   4        317.85        224.02        41.59 o
 -18   6   4        280.29        329.13        29.64 o
 -16   6   4       1554.93       1639.09        78.33 o
 -14   6   4       1361.88       1374.41        37.77 o
 -12   6   4       1011.65        885.06        42.17 o
 -10   6   4       1586.04       1464.08        42.08 o
  -8   6   4       5331.25       5278.73        76.16 o
  -6   6   4        148.20        232.11        18.88 o
  -4   6   4       2014.74       2223.75        44.92 o
  -2   6   4      10002.43       9578.78        99.40 o
   0   6   4         51.40         57.64        12.61 o
   2   6   4        997.99        947.40        40.46 o
   4   6   4       2058.26       2339.79        60.13 o
   6   6   4        270.68        401.21        26.56 o
   8   6   4        925.00        864.15        33.84 o
  10   6   4          9.86          6.13        11.29 o
  12   6   4          3.54         -9.13        12.88 o
  14   6   4       5384.80       5610.99       108.84 o
  16   6   4         55.31         38.30        22.23 o
  18   6   4        837.30        742.69        56.80 o
  20   6   4       2142.70       2057.47        98.91 o
 -19   7   4          0.17        -17.89        17.89 o
 -17   7   4       2290.76       2390.47        73.01 o
 -15   7   4       4156.21       4203.44       113.43 o
 -13   7   4        294.46        416.44        32.90 o
 -11   7   4      11191.07      10238.59       120.66 o
  -9   7   4       3680.11       3890.77        72.22 o
  -7   7   4       2775.49       2836.99        58.14 o
  -5   7   4      21341.99      21693.60       206.75 o
  -3   7   4          0.58         12.77         9.99 o
  -1   7   4      12690.98      12537.32       204.65 o
   1   7   4       4490.15       4557.08       100.00 o
   3   7   4        138.50         80.85        16.63 o
   5   7   4      17124.37      18141.09       223.84 o
   7   7   4       7331.69       7153.69        93.11 o
   9   7   4        644.74        696.59        34.92 o
  11   7   4      10484.58      10143.25       126.38 o
  13   7   4       1099.07       1287.69        52.24 o
  15   7   4       4590.55       4643.15       116.20 o
  17   7   4       4301.88       4287.87       117.30 o
  19   7   4        937.06        812.16        64.80 o
 -16   8   4        254.78        207.56        42.31 o
 -14   8   4      10670.60      10462.20       160.20 o
 -12   8   4       1356.97       1505.79        57.83 o
 -10   8   4       1586.68       1815.91        59.66 o
  -8   8   4       8664.14       8574.98       108.06 o
  -6   8   4        944.92        689.88        33.08 o
  -4   8   4       8590.07       8278.46       101.23 o
  -2   8   4       9666.49      10130.26       147.41 o
   0   8   4        335.94        329.44        31.01 o
   2   8   4       7820.35       8582.78       193.94 o
   4   8   4       6410.22       6143.48       124.84 o
   6   8   4       1053.13        911.01        51.84 o
   8   8   4       9627.04       9733.87       181.82 o
  10   8   4        554.24        597.74        42.03 o
  12   8   4       5210.99       5115.78       102.90 o
  14   8   4       9792.50       8979.94       163.23 o
  -9   9   4        213.81        253.35        52.39 o
  -7   9   4        493.97        615.68        50.51 o
  -5   9   4          1.27        -17.15        26.37 o
  -3   9   4        171.66        147.71        74.85 o
  -1   9   4       1929.46       2179.19       132.80 o
   1   9   4       2025.00       2164.79       293.75 o
   3   9   4         61.98         -2.10        57.98 o
   5   9   4       3815.92       3635.91       174.39 o
   7   9   4        964.99        891.00        52.74 o
   9   9   4         96.70         98.40        35.32 o
 -27   1   5        715.41        724.97        54.90 o
 -25   1   5       7643.07       7730.07       149.08 o
 -23   1   5      14466.53      14716.02       194.84 o
 -21   1   5         58.78         70.41        17.67 o
 -19   1   5      28621.82      28143.13       266.42 o
 -17   1   5      15305.06      15969.12       175.46 o
 -15   1   5       5209.31       5372.21        86.28 o
 -13   1   5      19348.97      19330.89       178.66 o
 -11   1   5        715.16        675.24        26.50 o
  -9   1   5      20107.18      20547.19       190.47 o
  -7   1   5       1119.07        706.28        24.85 o
  -5   1   5      28121.62      30466.14       241.27 o
  -3   1   5      44399.74      41869.91       368.99 o
  -1   1   5      26606.53      27099.21       356.57 o
   1   1   5      26722.65      25796.98       319.62 o
   3   1   5      31981.01      29407.53       249.69 o
   5   1   5      13814.20      12796.75       140.72 o
   7   1   5      16330.60      15283.60       148.46 o
   9   1   5      48044.93      46986.65       358.47 o
  11   1   5       5610.42       5871.02       101.83 o
  13   1   5      12986.46      13180.54       260.22 o
  15   1   5      34461.72      34663.15       348.80 o
  17   1   5        791.81        872.27        54.96 o
  19   1   5       5902.73       6194.61       133.88 o
  21   1   5       8681.18       8452.82       165.49 o
  23   1   5       1685.80       1646.41        92.68 o
  25   1   5       6651.42       6504.45       185.54 o
  27   1   5       2862.31       3193.29       173.56 o
 -28   2   5       4424.17       4483.94       116.93 o
 -26   2   5       2363.52       2302.59        98.82 o
 -24   2   5       1934.12       1957.58        67.53 o
 -22   2   5       8902.12       8728.44       134.41 o
 -20   2   5       2527.57       2625.23        68.76 o
 -18   2   5       3366.92       3531.41        68.63 o
 -16   2   5       7792.29       8010.48       101.78 o
 -14   2   5       1764.28       1900.90        51.38 o
 -12   2   5       3595.44       4065.28        71.37 o
 -10   2   5      29254.88      28990.68       238.19 o
  -8   2   5      10496.05      10680.91       121.59 o
  -6   2   5       7035.92       6817.50        75.88 o
  -4   2   5      10457.83      11139.68        96.28 o
  -2   2   5        379.41        315.22        17.24 o
   0   2   5       4282.97       4035.90        53.84 o
   2   2   5       1923.32       1693.26        41.77 o
   4   2   5      27919.53      27378.07       212.68 o
   6   2   5         59.83        133.49        13.34 o
   8   2   5       3503.62       3538.89        70.62 o
  10   2   5         50.37         34.11         9.52 o
  12   2   5       7650.21       7680.72       114.10 o
  14   2   5        541.40        488.45        40.63 o
  16   2   5       1153.69       1159.34        63.88 o
  18   2   5       6549.53       6563.30       125.43 o
  20   2   5       1320.22       1169.00        63.97 o
  22   2   5       2536.22       2753.26        92.15 o
  24   2   5        102.00        156.92        39.17 o
  26   2   5          1.45        -52.28        52.28 o
 -27   3   5         57.81         42.20        34.08 o
 -25   3   5       1178.55       1126.20        62.66 o
 -23   3   5       4587.58       4414.90        91.41 o
 -21   3   5       1171.16       1097.03        53.34 o
 -19   3   5       3223.98       3320.35        68.17 o
 -17   3   5       4014.16       3988.37        70.28 o
 -15   3   5        150.93        131.48        18.43 o
 -13   3   5      13580.69      13973.74       155.11 o
 -11   3   5        430.89        422.00        27.30 o
  -9   3   5       2299.82       2453.99        48.95 o
  -7   3   5      24243.00      24877.27       192.59 o
  -5   3   5       5299.25       5449.54        70.07 o
  -3   3   5      27096.46      28722.03       211.66 o
  -1   3   5      11521.61      11660.11       139.04 o
   1   3   5        204.75        224.35        19.89 o
   3   3   5      16732.73      15993.38       198.23 o
   5   3   5       8370.65       8535.36        91.34 o
   7   3   5         26.65         51.72         8.64 o
   9   3   5      22291.63      22689.09       235.02 o
  11   3   5       3836.79       3703.27        81.77 o
  13   3   5       1606.60       1566.68        51.16 o
  15   3   5      12264.59      12506.10       165.83 o
  17   3   5       1652.94       1604.46        65.09 o
  19   3   5       6749.87       6555.70       144.47 o
  21   3   5       1874.70       1922.93        74.76 o
  23   3   5       1272.33       1229.22        74.00 o
  25   3   5       7540.60       7794.84       257.82 o
 -26   4   5       4015.70       4143.11       131.15 o
 -24   4   5        789.15        735.53        63.37 o
 -22   4   5       6762.55       6913.78       105.85 o
 -20   4   5      10642.21      10258.84       129.95 o
 -18   4   5       4508.78       4224.36        95.83 o
 -16   4   5      21815.04      21586.49       312.63 o
 -14   4   5       1471.10       1659.49        52.21 o
 -12   4   5      10739.28      11078.22       140.85 o
 -10   4   5      50910.93      51082.36       366.60 o
  -8   4   5       2967.44       2959.13        55.89 o
  -6   4   5      10166.16       9538.95       101.93 o
  -4   4   5      25439.82      25868.22       220.34 o
  -2   4   5       2244.15       2351.31        47.38 o
   0   4   5      19310.71      18660.64       203.47 o
   2   4   5      15607.16      15521.51       183.07 o
   4   4   5       6898.93       6945.49       108.96 o
   6   4   5      53083.13      52290.38       364.91 o
   8   4   5       6519.49       6627.91       104.51 o
  10   4   5      24108.76      24248.23       232.90 o
  12   4   5      16901.68      16744.91       203.74 o
  14   4   5        856.91        849.83        45.54 o
  16   4   5      10083.10       9967.01       154.47 o
  18   4   5      11347.84      12002.91       160.08 o
  20   4   5         70.14         93.89        24.14 o
  22   4   5       7656.12       7340.51       150.78 o
  24   4   5       9662.89       9758.29       197.67 o
 -23   5   5          0.47        -31.23        31.23 o
 -21   5   5         19.46          2.56        25.15 o
 -19   5   5          4.27         10.23        21.28 o
 -17   5   5        154.28        168.20        26.35 o
 -15   5   5       1225.66       1173.08        51.65 o
 -13   5   5        999.74       1151.52        41.87 o
 -11   5   5         99.48        112.23        15.58 o
  -9   5   5         60.22         41.15         9.91 o
  -7   5   5        762.89        793.99        28.87 o
  -5   5   5       3402.90       3873.11        57.30 o
  -3   5   5        233.07        140.79        15.74 o
  -1   5   5       1209.29       1199.06        40.78 o
   1   5   5      12426.80      12506.49       167.55 o
   3   5   5        432.69        546.42        28.51 o
   5   5   5        706.77        954.72        42.13 o
   7   5   5        646.26        557.31        24.71 o
   9   5   5       5957.44       5787.17       137.08 o
  11   5   5        189.28        125.53        17.47 o
  13   5   5          0.17         14.11        13.70 o
  15   5   5        343.38        341.86        33.95 o
  17   5   5       3210.74       3128.54        92.11 o
  19   5   5         23.63         34.49        28.50 o
  21   5   5         18.87        -16.36        37.41 o
  23   5   5       1082.91        973.87        87.61 o
 -22   6   5       7440.84       7484.02       162.64 o
 -20   6   5       5772.92       6022.52       205.35 o
 -18   6   5        205.85        201.45        32.43 o
 -16   6   5       7609.70       8011.02       122.09 o
 -14   6   5       9854.97       9099.97       133.97 o
 -12   6   5       2407.31       2191.87        60.66 o
 -10   6   5      16057.71      16560.05       161.10 o
  -8   6   5       5182.29       5197.17        75.27 o
  -6   6   5        655.93        923.69        31.93 o
  -4   6   5      29184.10      28399.32       234.69 o
  -2   6   5       1809.31       1666.09        54.98 o
   0   6   5      11831.86      12169.40       153.26 o
   2   6   5       4730.29       5268.17        90.72 o
   4   6   5       5836.33       6210.62       111.10 o
   6   6   5      40619.42      39457.93       341.60 o
   8   6   5        226.27        239.93        15.76 o
  10   6   5       4929.13       4810.46        81.93 o
  12   6   5      18175.08      18260.91       195.30 o
  14   6   5        862.36        802.61        46.32 o
  16   6   5      16439.93      16433.61       260.75 o
  18   6   5       9721.78       9809.29       188.04 o
  20   6   5        179.99         84.17        35.04 o
 -19   7   5       2423.38       2528.06       116.35 o
 -17   7   5       4701.99       4653.13       179.68 o
 -15   7   5        274.08        250.33        29.30 o
 -13   7   5       6421.76       6475.63       111.04 o
 -11   7   5        932.08        869.81        40.32 o
  -9   7   5        197.22        230.35        19.17 o
  -7   7   5       7101.98       7134.01        91.06 o
  -5   7   5         66.54         97.86        13.52 o
  -3   7   5       3836.68       4123.66        90.50 o
  -1   7   5       5244.53       5445.08       101.77 o
   1   7   5        514.07        510.60        38.54 o
   3   7   5       8447.93       8423.04       151.02 o
   5   7   5       1227.19       1358.73        55.27 o
   7   7   5       2224.00       2459.83        71.09 o
   9   7   5       1927.13       1926.51        63.37 o
  11   7   5       1132.12       1089.52        40.83 o
  13   7   5       3476.68       3214.04       101.00 o
  15   7   5       4181.73       4492.88       138.35 o
  17   7   5         32.15        -13.33        27.25 o
 -14   8   5         68.84         50.09        28.11 o
 -12   8   5        861.38        811.93        45.45 o
 -10   8   5       3908.42       3962.27        83.97 o
  -8   8   5       1334.84       1077.42        52.51 o
  -6   8   5       5869.44       6062.16       102.61 o
  -4   8   5       4140.39       4066.62       176.57 o
  -2   8   5        114.03        103.43        29.36 o
   0   8   5       5198.69       5365.68       126.64 o
   2   8   5       2625.52       2782.88        92.67 o
   4   8   5       3865.41       3802.97        98.84 o
   6   8   5       2519.31       2424.89        78.08 o
   8   8   5       1720.87       1838.19        76.23 o
  10   8   5       3118.32       2920.17        94.80 o
  12   8   5       4347.63       4123.49       118.25 o
  14   8   5        162.15        120.62        33.34 o
  -9   9   5       3154.81       3352.25       105.37 o
  -7   9   5       8121.56       7948.75       282.25 o
  -5   9   5         47.23        -33.19        33.19 o
  -3   9   5      11016.91      11906.87       311.55 o
  -1   9   5      11225.91      11146.23       410.96 o
   1   9   5        599.27        535.62        46.63 o
   3   9   5       7324.89       7030.32       260.01 o
   5   9   5       7689.74       8149.56       234.65 o
   7   9   5       1271.98       1143.09        67.85 o
 -28   0   6      10201.70      10221.76       267.55 o
 -26   0   6        109.04         70.81        36.40 o
 -24   0   6       8113.10       8407.46       214.77 o
 -22   0   6       9939.94       9268.24       203.35 o
 -20   0   6       9542.79       9038.42       189.65 o
 -18   0   6      42674.21      44617.10       509.47 o
 -16   0   6       7545.20       7744.04       155.10 o
 -14   0   6      34310.64      34984.72       455.49 o
 -12   0   6      29375.39      28627.76       325.11 o
 -10   0   6        990.46       1439.04        43.83 o
  -8   0   6      35495.71      36127.89       323.17 o
  -6   0   6      17594.03      15231.58       160.09 o
  -4   0   6      39774.74      41154.82       344.72 o
  -2   0   6      13144.00      12872.81       178.17 o
   0   0   6      27642.52      27897.65       506.29 o
   2   0   6         37.66         70.45        40.65 o
   4   0   6     104472.09      98316.65      1095.24 o
   6   0   6        328.90        590.96        48.88 o
   8   0   6      43688.30      41962.65       544.96 o
  10   0   6      50281.29      51745.04       596.42 o
  12   0   6       1216.16        918.74        67.14 o
  14   0   6      47003.36      47524.50       606.22 o
  16   0   6      15930.96      16134.08       305.50 o
  18   0   6        122.66        178.87        40.88 o
  20   0   6      12783.23      12819.42       291.61 o
  22   0   6       5105.51       5432.54       191.85 o
  24   0   6       4737.56       4993.65       193.61 o
  26   0   6       4449.19       4351.76       271.67 o
 -27   1   6       1067.55        987.83        64.34 o
 -25   1   6       1740.75       1581.41        75.92 o
 -23   1   6        291.65        202.68        26.10 o
 -21   1   6        820.42        894.45        47.40 o
 -19   1   6         95.84         84.40        15.92 o
 -17   1   6       1065.72       1124.18        46.60 o
 -15   1   6        615.95        502.40        29.76 o
 -13   1   6        292.49        249.43        29.36 o
 -11   1   6      15651.52      15563.48       137.68 o
  -9   1   6       4166.37       4495.74        72.61 o
  -7   1   6      12089.77      12606.56       105.96 o
  -5   1   6      10993.02      12683.19       108.11 o
  -3   1   6      24447.99      23635.69       178.15 o
  -1   1   6      48997.21      51728.32       579.35 o
   1   1   6      27999.20      26418.30       466.31 o
   3   1   6       1898.49       2480.80        51.93 o
   5   1   6       3583.10       4103.02        78.77 o
   7   1   6      11927.73      12238.47       174.70 o
   9   1   6         11.56         13.40         7.83 o
  11   1   6        137.62        299.52        23.97 o
  13   1   6        592.43        678.55        42.89 o
  15   1   6        205.09        264.31        28.58 o
  17   1   6        691.74        715.12        49.27 o
  19   1   6       2558.32       2587.81        86.59 o
  21   1   6       1223.23       1261.28        77.28 o
  23   1   6       2029.13       2044.56        87.88 o
  25   1   6        167.22        118.17        53.69 o
  27   1   6          7.99        -27.59        53.10 o
 -28   2   6       7273.65       7506.54       182.21 o
 -26   2   6          4.77          9.34        21.43 o
 -24   2   6       8668.44       8877.22       145.58 o
 -22   2   6       6940.67       6898.05       110.31 o
 -20   2   6       4395.05       4439.91        80.24 o
 -18   2   6      18127.64      17637.24       215.26 o
 -16   2   6       7745.90       7716.61        96.40 o
 -14   2   6       6615.28       6420.41       104.05 o
 -12   2   6      14414.43      14071.31       154.23 o
 -10   2   6       4410.30       4333.31        73.54 o
  -8   2   6      11485.40      11316.74       127.05 o
  -6   2   6      10963.26      11232.29       120.68 o
  -4   2   6          9.46         52.75         8.08 o
  -2   2   6      26151.23      25027.01       240.49 o
   0   2   6      28485.81      29035.88       329.67 o
   2   2   6      11967.80      11865.03       119.52 o
   4   2   6         73.69        170.86        14.25 o
   6   2   6      12171.34      12314.38       137.73 o
   8   2   6       5108.79       5159.32        87.23 o
  10   2   6      24451.66      23622.04       240.27 o
  12   2   6         59.84         70.38        13.66 o
  14   2   6       7627.74       7358.40       120.00 o
  16   2   6      17553.26      17732.63       239.61 o
  18   2   6       1319.85       1380.00        67.89 o
  20   2   6       9224.24       9009.76       167.86 o
  22   2   6        967.52        943.38        60.22 o
  24   2   6       3489.45       3504.76       133.44 o
  26   2   6       7279.34       7043.67       269.25 o
 -27   3   6       8263.44       8069.37       143.38 o
 -25   3   6       5676.12       5591.60       114.76 o
 -23   3   6          2.73          5.09        14.55 o
 -21   3   6       6983.77       7087.60       139.01 o
 -19   3   6      11383.10      11048.75       170.60 o
 -17   3   6       5965.51       5893.67       110.56 o
 -15   3   6       8342.51       8471.11       121.05 o
 -13   3   6        184.98        262.49        21.74 o
 -11   3   6      11158.25      11118.56       137.85 o
  -9   3   6      39226.36      38785.35       286.43 o
  -7   3   6        364.71        435.66        24.63 o
  -5   3   6      24107.06      23321.16       178.75 o
  -3   3   6      19325.71      18990.17       154.02 o
  -1   3   6       1758.92       1670.26        49.98 o
   1   3   6      63761.13      64198.31       680.49 o
   3   3   6       3817.03       3510.24        50.96 o
   5   3   6       7008.69       6903.35        91.79 o
   7   3   6      14593.87      14172.28       148.30 o
   9   3   6       8298.74       8796.27       140.01 o
  11   3   6       8138.66       7932.82       124.87 o
  13   3   6       1356.02       1341.18        63.16 o
  15   3   6       1108.89       1051.10        56.65 o
  17   3   6       5943.82       5946.29       113.19 o
  19   3   6       1768.85       1878.41        70.96 o
  21   3   6       2375.60       2297.23        89.72 o
  23   3   6       3484.24       3294.00       111.82 o
  25   3   6       1430.38       1433.44        87.84 o
 -26   4   6          2.37         53.70        50.14 o
 -24   4   6        830.26        752.86        78.24 o
 -22   4   6          3.10         -3.15        26.93 o
 -20   4   6        553.02        536.01        41.95 o
 -18   4   6       1135.00       1108.25        55.55 o
 -16   4   6        393.82        423.40        32.47 o
 -14   4   6        225.65        258.06        25.86 o
 -12   4   6       3453.20       3489.20        67.08 o
 -10   4   6         18.91         27.78        10.29 o
  -8   4   6        388.86        346.14        23.94 o
  -6   4   6        566.62        576.23        28.59 o
  -4   4   6        463.48        532.64        20.42 o
  -2   4   6       1919.19       2102.86        44.06 o
   0   4   6         28.91         10.10         8.38 o
   2   4   6       1722.86       2020.10        58.88 o
   4   4   6       3996.95       4072.36        73.89 o
   6   4   6       2937.77       2820.16        49.94 o
   8   4   6       7556.61       7637.95        99.20 o
  10   4   6       1695.16       1662.51        49.46 o
  12   4   6       3795.53       3767.56        81.71 o
  14   4   6       5600.88       5776.87       121.99 o
  16   4   6       5142.52       5183.32       116.43 o
  18   4   6          5.51        -18.73        18.73 o
  20   4   6        931.16        955.06        68.18 o
  22   4   6       4512.61       4719.32       165.91 o
  24   4   6        908.21        964.79        77.93 o
 -23   5   6         41.29         22.49        34.81 o
 -21   5   6       4043.47       4116.79       113.80 o
 -19   5   6       3449.15       3492.72        95.86 o
 -17   5   6        241.42        204.36        26.99 o
 -15   5   6       8009.52       8371.96       121.73 o
 -13   5   6        954.82        892.78        46.99 o
 -11   5   6      23708.77      23511.79       252.33 o
  -9   5   6      13761.39      14306.79       147.19 o
  -7   5   6        164.20        151.37        15.31 o
  -5   5   6      32935.90      32719.35       231.69 o
  -3   5   6      19358.77      19570.13       224.43 o
  -1   5   6       4933.39       5133.17       100.51 o
   1   5   6      27084.87      27198.87       285.55 o
   3   5   6      39026.10      39459.81       412.04 o
   5   5   6      14839.82      14911.40       167.27 o
   7   5   6      36260.14      35519.00       303.26 o
   9   5   6       7067.34       7253.14        99.38 o
  11   5   6       6549.67       6608.66       120.36 o
  13   5   6       9951.26       9690.37       142.34 o
  15   5   6        474.38        455.09        37.05 o
  17   5   6       5895.72       5948.83       125.39 o
  19   5   6       6612.51       6715.61       189.32 o
  21   5   6        717.22        622.76        58.46 o
  23   5   6       6915.07       6229.63       439.88 o
 -22   6   6          0.83         -7.34        33.52 o
 -20   6   6         23.83         44.27        28.25 o
 -18   6   6        405.44        351.32        32.30 o
 -16   6   6        131.78        103.27        24.36 o
 -14   6   6          3.01         18.43        18.13 o
 -12   6   6       1521.77       1526.83       103.45 o
 -10   6   6        197.55        160.37        18.26 o
  -8   6   6       3889.88       3829.99        66.75 o
  -6   6   6        557.41        507.68        26.11 o
  -4   6   6        418.04        301.40        27.14 o
  -2   6   6       7966.34       8136.57       128.15 o
   0   6   6        575.28        754.11        40.03 o
   2   6   6       1317.17       1335.59        79.57 o
   4   6   6       1834.96       1845.86        56.98 o
   6   6   6       1031.63        999.96        46.86 o
   8   6   6       2253.12       2051.51        89.76 o
  10   6   6        575.43        665.29        30.59 o
  12   6   6        431.97        380.08        28.68 o
  14   6   6        740.35        716.54        42.86 o
  16   6   6        866.76        839.25        73.23 o
  18   6   6         93.31        140.03        36.41 o
  20   6   6        315.72        280.89        50.65 o
 -19   7   6       1412.21       1186.05        81.66 o
 -17   7   6        145.95        113.30        33.48 o
 -15   7   6       3350.28       3248.17       105.88 o
 -13   7   6        785.36        865.71        56.90 o
 -11   7   6       2511.76       2677.70        66.23 o
  -9   7   6       9906.91       9828.49       120.75 o
  -7   7   6       1692.62       1563.43        43.37 o
  -5   7   6       9882.55       9648.88       147.73 o
  -3   7   6      13496.68      13970.28       280.98 o
  -1   7   6       2885.85       2877.51        83.19 o
   1   7   6      13241.74      14081.63       223.34 o
   3   7   6       2830.38       2408.98        65.10 o
   5   7   6       3328.71       3091.08        77.61 o
   7   7   6       6697.78       6933.74       131.62 o
   9   7   6        924.00        993.39        49.53 o
  11   7   6        821.65        910.94        52.63 o
  13   7   6       3492.54       3353.88        78.34 o
  15   7   6        126.30        105.01        45.92 o
  17   7   6       7675.22       7578.95       197.19 o
 -14   8   6       3318.31       3424.15        93.33 o
 -12   8   6       5170.75       4799.14       106.01 o
 -10   8   6        585.67        603.33        39.48 o
  -8   8   6       2085.35       1855.89        75.40 o
  -6   8   6       5862.51       6717.94       158.78 o
  -4   8   6          7.83         11.80        22.27 o
  -2   8   6       4507.69       4377.73       123.34 o
   0   8   6       5586.10       5527.75       139.40 o
   2   8   6        280.22        234.78        35.79 o
   4   8   6       6640.40       6974.17       134.80 o
   6   8   6       1385.57       1330.74        68.09 o
   8   8   6       5662.76       5989.65       138.93 o
  10   8   6       5989.81       5436.23       143.31 o
  12   8   6        597.58        704.42        58.84 o
  -7   9   6         17.21         -9.94        30.18 o
  -5   9   6         22.14         13.63        73.76 o
  -3   9   6        247.55         95.40        65.45 o
  -1   9   6         10.98         -6.38        31.51 o
   1   9   6        343.03        303.28        45.40 o
   3   9   6          0.72          5.83        36.90 o
   5   9   6       1040.63       1001.09        76.44 o
 -27   1   7       5607.32       5627.61       139.62 o
 -25   1   7        725.60        693.43        57.93 o
 -23   1   7       9975.04       9830.33       150.67 o
 -21   1   7       4730.25       4770.28       100.19 o
 -19   1   7      14381.72      14807.85       173.97 o
 -17   1   7      37849.40      38720.16       317.95 o
 -15   1   7        147.17        153.04        27.42 o
 -13   1   7      22457.50      22879.48       221.88 o
 -11   1   7      30654.09      31163.62       228.83 o
  -9   1   7        234.59        263.93        14.75 o
  -7   1   7      72526.15      73526.51       462.39 o
  -5   1   7      19657.28      20081.12       166.00 o
  -3   1   7       1810.83       2262.24        51.74 o
  -1   1   7      56698.62      55407.22       427.41 o
   1   1   7      60875.78      61252.18       504.39 o
   3   1   7        713.48        427.99        27.44 o
   5   1   7      13367.12      11634.39       141.54 o
   7   1   7       5889.22       5640.54        96.90 o
   9   1   7      25128.95      24234.26       240.71 o
  11   1   7      17206.05      16824.12       184.05 o
  13   1   7       2131.83       2453.56        66.00 o
  15   1   7      24934.87      24719.74       260.67 o
  17   1   7       1959.93       1931.71        68.92 o
  19   1   7       6298.60       6310.71       129.36 o
  21   1   7      16069.68      15999.28       226.20 o
  23   1   7        327.47        338.17        47.72 o
  25   1   7      10305.79      10887.34       308.07 o
 -26   2   7       3338.53       3296.63        85.87 o
 -24   2   7       3595.44       3525.62       105.38 o
 -22   2   7         69.69         92.06        16.59 o
 -20   2   7       8236.11       8173.64       109.30 o
 -18   2   7        576.20        662.02        41.76 o
 -16   2   7       2167.15       2106.07        78.23 o
 -14   2   7       9515.95       9880.71       126.60 o
 -12   2   7        838.97        844.26        38.08 o
 -10   2   7      14808.79      15176.98       158.28 o
  -8   2   7      15530.02      15953.44       153.97 o
  -6   2   7        616.93        659.94        27.38 o
  -4   2   7      39714.67      39881.93       449.13 o
  -2   2   7       4258.02       4316.10        76.38 o
   0   2   7      22728.41      23079.79       213.03 o
   2   2   7      26688.69      27809.90       248.79 o
   4   2   7        559.30        848.93        42.32 o
   6   2   7      21921.09      21442.71       218.57 o
   8   2   7       7719.33       7539.39       111.46 o
  10   2   7         15.49         33.48        11.66 o
  12   2   7      15019.95      14735.19       188.62 o
  14   2   7       1176.95       1341.73        54.38 o
  16   2   7         83.08         59.83        17.62 o
  18   2   7      11193.38      11365.01       186.45 o
  20   2   7       5682.34       6019.22       164.15 o
  22   2   7       2528.77       2478.00       103.04 o
  24   2   7       1267.86       1247.73        97.18 o
  26   2   7        659.72        713.41        84.53 o
 -25   3   7          8.40        -30.72        30.72 o
 -23   3   7       4177.72       4336.78       164.13 o
 -21   3   7        197.36        157.21        28.56 o
 -19   3   7       2517.11       2366.10        79.19 o
 -17   3   7        156.33        207.19        25.90 o
 -15   3   7        737.04        719.05        39.90 o
 -13   3   7       6719.32       6905.98       101.68 o
 -11   3   7        208.09        209.12        21.05 o
  -9   3   7        869.08        833.01        30.51 o
  -7   3   7       6139.91       6291.67        86.93 o
  -5   3   7      16535.27      16614.18       140.57 o
  -3   3   7       5282.76       5178.25        66.36 o
  -1   3   7      18707.91      18852.26       168.34 o
   1   3   7       9609.04       9673.48       161.59 o
   3   3   7        642.12        552.24        20.77 o
   5   3   7       7840.10       7843.65        98.49 o
   7   3   7       2012.22       2250.15        56.35 o
   9   3   7       5617.54       5861.11        99.56 o
  11   3   7       7914.91       7669.18       124.31 o
  13   3   7        767.53        795.68        47.64 o
  15   3   7       6293.31       6510.46       127.63 o
  17   3   7       7417.60       7668.15       146.88 o
  19   3   7       1333.73       1535.19        67.48 o
  21   3   7       5404.53       5034.14       140.68 o
  23   3   7        582.73        648.17        64.62 o
  25   3   7        951.48        799.88       102.46 o
 -24   4   7       2301.31       2505.39       105.71 o
 -22   4   7        593.26        574.79        46.60 o
 -20   4   7       7521.91       7773.08       140.64 o
 -18   4   7       7910.28       7544.38       131.12 o
 -16   4   7      10852.05      10869.97       145.90 o
 -14   4   7      14083.38      13781.14       189.35 o
 -12   4   7       1171.65       1303.24        41.49 o
 -10   4   7      24357.02      24717.87       233.51 o
  -8   4   7      23772.43      24742.88       223.73 o
  -6   4   7       3797.68       4240.01        64.20 o
  -4   4   7       9355.88       9108.57        92.78 o
  -2   4   7       2948.11       3073.91        67.83 o
   0   4   7      11181.33      10810.75       151.35 o
   2   4   7      42132.39      42148.37       388.44 o
   4   4   7        959.48        805.22        36.38 o
   6   4   7      24432.25      24136.46       231.45 o
   8   4   7      32128.48      32413.07       281.58 o
  10   4   7        866.12        970.78        41.39 o
  12   4   7      22398.88      22413.62       313.96 o
  14   4   7      11625.51      11897.32       166.80 o
  16   4   7       1346.04       1327.28        63.65 o
  18   4   7      12575.57      12624.27       194.09 o
  20   4   7       5502.40       5760.15       158.48 o
  22   4   7         17.88         44.18        37.32 o
  24   4   7       6229.21       6381.42       227.66 o
 -23   5   7          1.65        -35.08        35.08 o
 -21   5   7        699.42        757.85        64.43 o
 -19   5   7        431.74        437.75        39.03 o
 -17   5   7        156.71         96.81        25.34 o
 -15   5   7         94.10         57.94        13.19 o
 -13   5   7        577.51        599.44        38.50 o
 -11   5   7       2917.56       2615.67        69.99 o
  -9   5   7         92.90         97.30        16.70 o
  -7   5   7       3659.73       3326.82        64.11 o
  -5   5   7       1436.92       1740.95        44.85 o
  -3   5   7        996.51        955.86        45.96 o
  -1   5   7       2514.97       2476.94        69.98 o
   1   5   7         74.81         45.29        13.63 o
   3   5   7        347.36        244.61        26.30 o
   5   5   7       4776.06       4605.89        88.74 o
   7   5   7         75.37         82.21        18.42 o
   9   5   7          0.00         19.90         9.87 o
  11   5   7       1021.38       1146.61        57.42 o
  13   5   7       1255.34       1211.66        53.48 o
  15   5   7        102.82        147.26        25.31 o
  17   5   7        277.08        351.78        41.89 o
  19   5   7        623.10        529.14        52.29 o
  21   5   7        730.79        622.01        68.47 o
 -20   6   7       9751.73       9305.16       167.95 o
 -18   6   7       1027.38       1080.16        70.51 o
 -16   6   7       3099.22       3193.82       145.15 o
 -14   6   7      16542.77      16793.27       207.75 o
 -12   6   7       3135.99       3002.88       113.78 o
 -10   6   7      14746.33      14717.74       182.08 o
  -8   6   7      14964.39      15076.36       167.74 o
  -6   6   7       6922.40       7313.20        80.48 o
  -4   6   7      15884.82      16701.63       198.06 o
  -2   6   7       6859.64       6929.60       129.81 o
   0   6   7       3841.86       4236.78       100.14 o
   2   6   7       2380.66       2295.22        82.81 o
   4   6   7       5354.06       5572.15        99.15 o
   6   6   7       6803.19       6805.87       119.24 o
   8   6   7       4547.81       5064.34       100.31 o
  10   6   7         13.49         28.93        15.49 o
  12   6   7       2966.71       2876.99        70.51 o
  14   6   7       4108.45       4086.76       106.79 o
  16   6   7        744.93        665.67        56.44 o
  18   6   7      10338.04      10671.93       402.86 o
  20   6   7       3321.41       3377.68       220.34 o
 -17   7   7       2140.30       2348.18        98.25 o
 -15   7   7       1628.20       1413.65       135.57 o
 -13   7   7       2585.22       2539.76        79.75 o
 -11   7   7       2338.18       2412.59        67.48 o
  -9   7   7         89.31         97.97        16.92 o
  -7   7   7       3040.56       3192.45        83.80 o
  -5   7   7       6722.91       6720.93       122.88 o
  -3   7   7       1766.21       1536.30        70.18 o
  -1   7   7       2091.37       2102.31        64.02 o
   1   7   7       3178.36       3504.54        96.53 o
   3   7   7         12.34        -15.84        15.84 o
   5   7   7       5085.66       4815.03        98.13 o
   7   7   7          3.00         -9.90        17.27 o
   9   7   7        668.06        631.57        46.20 o
  11   7   7       2718.90       2822.60        88.81 o
  13   7   7         27.05        -29.52        33.73 o
  15   7   7       3256.21       3160.96       106.33 o
  17   7   7        299.04        260.32        56.70 o
 -14   8   7       3104.20       3015.41        97.78 o
 -12   8   7         99.75         92.40        29.43 o
 -10   8   7       1185.29       1222.61        54.64 o
  -8   8   7       4106.95       3984.45       160.56 o
  -6   8   7        136.39        102.94        29.32 o
  -4   8   7       3413.96       3421.60       101.31 o
  -2   8   7        460.46        443.72        42.14 o
   0   8   7       1749.60       1773.26        92.66 o
   2   8   7       9743.72       9824.31       285.54 o
   4   8   7         86.49         86.94        24.23 o
   6   8   7       4553.36       4563.49       116.97 o
   8   8   7       1794.67       1771.33        87.23 o
  10   8   7        364.10        349.08        46.42 o
  12   8   7       2452.32       2577.92       150.25 o
  -5   9   7       1527.72       1416.96       121.60 o
  -3   9   7        656.35        743.23        74.44 o
  -1   9   7      12638.40      12391.64       236.98 o
   1   9   7       3753.56       4012.77       134.49 o
   3   9   7       2762.20       2869.47       165.86 o
   5   9   7       7083.26       6530.54       298.84 o
 -28   0   8      12314.27      12639.59       377.64 o
 -26   0   8        631.53        693.01        72.41 o
 -24   0   8        106.65        119.39        59.09 o
 -22   0   8      15680.92      15950.94       285.81 o
 -20   0   8       7199.75       6989.24       183.04 o
 -18   0   8      12596.29      12188.73       214.18 o
 -16   0   8      21223.95      21961.21       296.70 o
 -14   0   8       4392.54       4318.06       125.16 o
 -12   0   8      18435.66      19158.40       235.99 o
 -10   0   8       2739.80       2670.04        62.72 o
  -8   0   8       6985.35       6822.40       102.90 o
  -6   0   8      27350.27      28653.48       271.18 o
  -4   0   8      10290.24       9793.63       135.49 o
  -2   0   8      27781.00      28862.57       294.81 o
   0   0   8      79178.55      77465.64       882.32 o
   2   0   8      10388.07      10868.77       194.69 o
   4   0   8      57536.34      58377.72       621.60 o
   6   0   8      72021.45      71307.64       799.32 o
   8   0   8        596.43        582.23        59.52 o
  10   0   8      87148.02      85101.87      1306.00 o
  12   0   8      67269.41      66292.84       760.92 o
  14   0   8       4928.14       5277.22       158.81 o
  16   0   8      22744.24      23233.41       597.70 o
  18   0   8       6421.11       6286.57       190.25 o
  20   0   8       2531.97       2513.40       138.84 o
  22   0   8       8743.70       9529.88       354.28 o
  24   0   8         19.83        -28.74        57.55 o
  26   0   8       2475.75       2498.06       218.48 o
 -27   1   8        275.99        358.50        43.01 o
 -25   1   8        415.54        410.60        38.97 o
 -23   1   8        513.76        425.14        39.26 o
 -21   1   8        272.87        246.13        26.40 o
 -19   1   8       4108.44       4018.34        81.60 o
 -17   1   8        245.45        220.76        24.84 o
 -15   1   8       1706.84       1651.77        47.62 o
 -13   1   8       2763.68       2841.64        52.79 o
 -11   1   8        157.89        174.99        14.45 o
  -9   1   8       3884.15       3916.76        51.17 o
  -7   1   8       6374.39       5686.84        67.41 o
  -5   1   8       2175.98       2751.86        50.95 o
  -3   1   8      16687.40      17869.58       179.86 o
  -1   1   8        446.34        433.48        23.69 o
   1   1   8      17467.51      19700.34       229.25 o
   3   1   8       2970.30       2472.02        64.39 o
   5   1   8        935.71        920.40        38.52 o
   7   1   8       9473.50       9413.34       135.00 o
   9   1   8       2365.98       2471.15       100.94 o
  11   1   8        203.49        241.67        27.91 o
  13   1   8       3916.20       4013.43        93.79 o
  15   1   8       3281.95       3269.56       119.26 o
  17   1   8        287.67        303.99        34.94 o
  19   1   8       6450.19       5904.05       136.14 o
  21   1   8        990.75       1004.18        61.87 o
  23   1   8        308.32        215.35        48.58 o
  25   1   8       1874.99       1623.77       117.02 o
 -26   2   8       4045.04       4199.42       125.87 o
 -24   2   8       5550.68       5631.16       140.93 o
 -22   2   8      16262.06      16167.84       229.21 o
 -20   2   8        206.72        248.77        29.65 o
 -18   2   8       5866.35       6300.33       129.10 o
 -16   2   8      22780.88      22569.92       250.05 o
 -14   2   8       2162.29       2319.50        60.55 o
 -12   2   8       1244.68       1237.74        40.10 o
 -10   2   8      16783.88      16550.78       169.80 o
  -8   2   8        782.96        834.48        33.92 o
  -6   2   8      15527.05      15230.49       147.57 o
  -4   2   8       4570.88       4215.50        63.29 o
  -2   2   8        812.32       1140.67        51.63 o
   0   2   8      31901.75      32465.50       282.88 o
   2   2   8       1074.08        780.89        41.80 o
   4   2   8      11451.71      10654.07       145.12 o
   6   2   8      18540.95      17736.07       196.56 o
   8   2   8        358.86        358.70        30.17 o
  10   2   8      36014.24      36330.21       334.51 o
  12   2   8       9743.61       9572.95       148.72 o
  14   2   8        146.62        116.94        23.99 o
  16   2   8      13247.40      13412.54       198.90 o
  18   2   8       3699.94       3764.99        97.19 o
  20   2   8       1491.66       1532.83        80.18 o
  22   2   8       6107.04       5788.18       162.32 o
  24   2   8         65.51         47.75        62.86 o
 -25   3   8      13096.39      13132.06       242.74 o
 -23   3   8       1823.75       1768.59        82.88 o
 -21   3   8        294.58        252.82        29.96 o
 -19   3   8      14978.79      15098.75       211.07 o
 -17   3   8       3950.77       3826.71        94.00 o
 -15   3   8      14838.62      15048.12       171.15 o
 -13   3   8      16797.78      16645.62       186.95 o
 -11   3   8       3164.85       3247.41        62.17 o
  -9   3   8      38884.54      38580.81       311.73 o
  -7   3   8      24679.58      24600.63       236.86 o
  -5   3   8       1885.27       1953.93        39.46 o
  -3   3   8       7025.31       6878.39        77.16 o
  -1   3   8      11474.18      11963.07       133.76 o
   1   3   8       7188.08       7198.55       104.35 o
   3   3   8      26790.41      27301.66       253.94 o
   5   3   8        450.98        414.73        23.05 o
   7   3   8       6290.04       6382.53       109.74 o
   9   3   8       9839.45       9946.33       146.22 o
  11   3   8        728.93        730.28        43.73 o
  13   3   8       9790.37       9712.23       159.87 o
  15   3   8       1036.36       1078.70        59.63 o
  17   3   8       2859.53       2654.55        92.06 o
  19   3   8      12716.24      12808.35       208.34 o
  21   3   8       1877.40       1895.66       116.06 o
  23   3   8       3998.02       3710.99       161.07 o
 -24   4   8        357.23        251.18        45.81 o
 -22   4   8       1158.08       1254.42        73.61 o
 -20   4   8        202.27        164.97        25.10 o
 -18   4   8       1411.23       1426.25        68.92 o
 -16   4   8         52.65         21.84        15.71 o
 -14   4   8        235.93        210.43        21.87 o
 -12   4   8        399.19        446.09        32.23 o
 -10   4   8        319.58        300.83        25.35 o
  -8   4   8          0.42         -7.59         9.09 o
  -6   4   8        818.24        755.61        37.97 o
  -4   4   8       1848.40       2027.51        37.32 o
  -2   4   8       2651.06       2672.44        69.75 o
   0   4   8        808.58        799.91        43.51 o
   2   4   8        288.55        314.26        35.61 o
   4   4   8         82.59         76.75        19.22 o
   6   4   8       3537.96       3756.00        69.59 o
   8   4   8        376.64        423.02        25.89 o
  10   4   8        469.62        453.13        30.17 o
  12   4   8       1944.55       1974.41        61.02 o
  14   4   8         37.15         32.09        15.84 o
  16   4   8       3470.50       3742.75        95.91 o
  18   4   8        107.68        159.64        39.88 o
  20   4   8         62.29         12.74        41.87 o
  22   4   8        358.60        427.09        58.51 o
 -23   5   8       4215.53       4381.97       133.15 o
 -21   5   8       2089.53       2139.81        86.25 o
 -19   5   8       9117.83       9134.32       164.11 o
 -17   5   8          1.00        -14.49        14.49 o
 -15   5   8       5951.07       6039.88       125.08 o
 -13   5   8      19311.40      19809.27       220.84 o
 -11   5   8       2356.00       2222.32        61.35 o
  -9   5   8      20327.48      20731.45       209.15 o
  -7   5   8       9678.90      10042.21       112.85 o
  -5   5   8       1368.00       1341.45        38.84 o
  -3   5   8      32468.34      32801.07       300.14 o
  -1   5   8        670.38        643.31        43.26 o
   1   5   8       6418.54       6483.79       123.27 o
   3   5   8      20788.61      21304.53       256.83 o
   5   5   8        516.81        487.29        34.32 o
   7   5   8      10132.80       9875.87       204.17 o
   9   5   8       9789.51      10381.86       133.67 o
  11   5   8         76.65         63.03        18.50 o
  13   5   8      18520.40      18781.28       227.06 o
  15   5   8       3210.61       3182.27        85.75 o
  17   5   8       1680.18       1432.97        77.54 o
  19   5   8      15909.21      16135.12       342.47 o
  21   5   8       2125.69       1918.76       112.29 o
 -20   6   8          1.21        -20.28        45.88 o
 -18   6   8       1571.61       1591.26        84.66 o
 -16   6   8        464.97        405.60        42.82 o
 -14   6   8         41.79          3.48        23.32 o
 -12   6   8         59.43         39.19        17.86 o
 -10   6   8       1242.21       1153.32        47.62 o
  -8   6   8          2.04          9.64         9.77 o
  -6   6   8       2501.86       2614.25        71.59 o
  -4   6   8        800.71        777.18        43.03 o
  -2   6   8       2264.37       2395.05        65.93 o
   0   6   8       3573.51       3494.51       100.82 o
   2   6   8        658.75        592.36        50.19 o
   4   6   8       1840.03       1763.35        55.65 o
   6   6   8       1256.66       1296.79        81.60 o
   8   6   8          9.97         42.85        16.45 o
  10   6   8       1972.07       1749.87        81.31 o
  12   6   8       2428.23       2468.54        61.42 o
  14   6   8        421.40        447.29        34.99 o
  16   6   8       1692.61       1724.69        88.36 o
  18   6   8       1208.28       1024.07        73.40 o
 -17   7   8        406.47        279.83        51.34 o
 -15   7   8       5888.89       5935.62       147.75 o
 -13   7   8       5128.04       4682.16       105.91 o
 -11   7   8        329.26        326.89        31.33 o
  -9   7   8       9709.57       9422.23       138.15 o
  -7   7   8       5646.17       5856.75       127.64 o
  -5   7   8        367.38        484.48        37.78 o
  -3   7   8      11088.25      11348.74       165.47 o
  -1   7   8       1926.58       1842.71        62.91 o
   1   7   8       5006.06       4565.51        90.86 o
   3   7   8       7643.63       7984.11       126.79 o
   5   7   8        260.70        225.27        30.00 o
   7   7   8       4075.39       4238.41        98.35 o
   9   7   8       1398.16       1168.36        70.01 o
  11   7   8         41.07        -24.85        24.85 o
  13   7   8       1047.55       1089.65        78.32 o
  15   7   8       2567.33       2478.73       103.55 o
 -12   8   8       5224.93       5266.65       163.04 o
 -10   8   8       1730.86       1690.45        77.21 o
  -8   8   8        585.74        761.35        58.78 o
  -6   8   8       5538.83       5308.44       141.04 o
  -4   8   8        736.19        790.33        59.16 o
  -2   8   8        778.23        723.79        71.17 o
   0   8   8       5482.65       5884.07       161.10 o
   2   8   8       1331.09       1079.80       112.63 o
   4   8   8       1528.00       1481.72       109.43 o
   6   8   8       7940.78       8160.91       161.08 o
   8   8   8         63.32         -3.07        29.00 o
  10   8   8       4827.55       5219.12       141.91 o
  -3   9   8       1883.33       2155.89       144.92 o
  -1   9   8        691.68        748.87        71.28 o
   1   9   8        158.99        218.97        53.91 o
 -27   1   9       7156.94       7167.66       157.79 o
 -25   1   9        900.44       1014.53        65.22 o
 -23   1   9       1548.67       1598.02        66.05 o
 -21   1   9       6555.84       6216.60       123.76 o
 -19   1   9        551.70        563.38        34.96 o
 -17   1   9       7030.73       7316.87       108.36 o
 -15   1   9      14497.67      15189.99       159.72 o
 -13   1   9        287.39        320.63        19.33 o
 -11   1   9      14658.46      14533.34       141.22 o
  -9   1   9      14884.94      14606.45       142.34 o
  -7   1   9      14186.03      14474.75       133.78 o
  -5   1   9      52570.24      52133.62       391.48 o
  -3   1   9      26628.82      26573.42       227.39 o
  -1   1   9       5640.80       5316.68        82.91 o
   1   1   9      82574.66      82747.74       743.79 o
   3   1   9       5756.76       5650.60        98.48 o
   5   1   9      13515.39      13321.31       164.45 o
   7   1   9      41617.66      41984.57       716.74 o
   9   1   9       2460.25       2299.37        73.64 o
  11   1   9      34818.47      34616.87       448.01 o
  13   1   9      10659.23      10664.94       164.20 o
  15   1   9       3292.55       3210.40        90.16 o
  17   1   9      16014.72      16005.45       211.16 o
  19   1   9        229.10        191.43        31.35 o
  21   1   9       5637.45       5839.80       151.66 o
  23   1   9       8261.39       8153.23       231.33 o
  25   1   9          5.83        -49.71        49.71 o
 -26   2   9       2686.96       3032.00       110.72 o
 -24   2   9       4430.17       4392.83       129.43 o
 -22   2   9       3942.59       4061.56       107.09 o
 -20   2   9       1856.89       1993.74        85.73 o
 -18   2   9       8816.30       8697.34       139.40 o
 -16   2   9        209.28        173.79        19.78 o
 -14   2   9       1405.60       1449.03        47.35 o
 -12   2   9      18442.56      18872.53       182.94 o
 -10   2   9          0.55         12.61        10.65 o
  -8   2   9       7531.75       7762.59       102.57 o
  -6   2   9       3833.01       3909.60        60.66 o
  -4   2   9         42.75        109.31        11.46 o
  -2   2   9      11770.75      12446.45       134.60 o
   0   2   9       3133.20       3495.27        66.97 o
   2   2   9      19522.93      19691.76       203.92 o
   4   2   9      19404.63      19675.27       196.86 o
   6   2   9         35.06         35.21        12.55 o
   8   2   9       1268.17       1243.67        51.24 o
  10   2   9      10611.53      10591.74       162.06 o
  12   2   9        796.40        900.73        51.48 o
  14   2   9       2980.61       3166.18        87.24 o
  16   2   9        849.74        748.08        52.98 o
  18   2   9        181.34        132.33        29.58 o
  20   2   9      12034.18      11763.44       231.17 o
  22   2   9         27.66          4.98        45.56 o
  24   2   9       3036.88       2739.21       318.68 o
 -25   3   9       1130.30        990.29        75.21 o
 -23   3   9       3351.95       3050.70       105.62 o
 -21   3   9       7485.62       7492.45       141.49 o
 -19   3   9       1358.21       1344.86        61.34 o
 -17   3   9       4135.91       4427.87       115.16 o
 -15   3   9       1879.10       1924.26        63.08 o
 -13   3   9         65.19         68.57        15.56 o
 -11   3   9       1838.67       1931.66        55.09 o
  -9   3   9       1800.75       1897.76        50.10 o
  -7   3   9          1.08         17.19         8.64 o
  -5   3   9      18861.81      19216.55       162.24 o
  -3   3   9       4296.47       4549.41        73.27 o
  -1   3   9       7084.00       7400.15       128.85 o
   1   3   9       9757.52       9448.21       131.05 o
   3   3   9         10.40        141.70        16.48 o
   5   3   9      10162.42       9892.87       122.69 o
   7   3   9       1667.72       1580.26        51.01 o
   9   3   9       2094.40       2054.96        62.97 o
  11   3   9       6970.01       6889.88       130.97 o
  13   3   9       2037.73       1997.82        70.01 o
  15   3   9       2036.29       2168.29        77.29 o
  17   3   9       2529.23       2537.24        88.89 o
  19   3   9        744.78        703.59        64.42 o
  21   3   9       2219.48       2157.50       156.35 o
  23   3   9       3609.15       3704.45       182.75 o
 -24   4   9      11887.85      12108.14       232.72 o
 -22   4   9       1451.51       1282.12        92.36 o
 -20   4   9       1069.74       1008.19        59.14 o
 -18   4   9      13889.05      13890.29       177.28 o
 -16   4   9        137.41         98.53        20.39 o
 -14   4   9      16906.34      17225.59       203.29 o
 -12   4   9       7481.48       7462.49       118.39 o
 -10   4   9        876.44        682.06        40.58 o
  -8   4   9      32932.56      32425.95       277.46 o
  -6   4   9       4577.01       4876.33        71.50 o
  -4   4   9      17622.87      18176.78       190.95 o
  -2   4   9      15564.67      16153.84       179.33 o
   0   4   9         13.95         33.90        18.15 o
   2   4   9      14733.62      14963.30       199.55 o
   4   4   9      28348.01      28842.25       378.49 o
   6   4   9       1282.72       1334.42        34.40 o
   8   4   9      11452.60      11778.63       146.64 o
  10   4   9      16693.56      16202.72       204.48 o
  12   4   9        371.63        387.66        34.84 o
  14   4   9      15497.56      15532.76       233.77 o
  16   4   9       2405.33       2512.74        87.26 o
  18   4   9       4760.06       4964.37       137.21 o
  20   4   9       8242.25       8351.44       249.46 o
  22   4   9        634.79        642.59        71.34 o
 -21   5   9          0.24          5.52        32.07 o
 -19   5   9         18.89         -2.56        21.65 o
 -17   5   9        106.81         65.13        22.78 o
 -15   5   9       2200.32       2280.74        86.31 o
 -13   5   9          3.36        -12.28        14.70 o
 -11   5   9       1531.79       1503.58        57.00 o
  -9   5   9         78.55         58.16        15.40 o
  -7   5   9       1911.51       2032.75        51.22 o
  -5   5   9         47.18         27.38        12.19 o
  -3   5   9        331.43        363.99        32.57 o
  -1   5   9       4164.87       3846.59       107.40 o
   1   5   9       3022.69       3181.96        96.73 o
   3   5   9       1057.33       1080.17        59.50 o
   5   5   9        589.57        538.38        35.59 o
   7   5   9       1875.78       1640.05        61.45 o
   9   5   9       1241.02       1385.18        69.93 o
  11   5   9        695.27        825.85        43.42 o
  13   5   9        728.35        765.09        54.40 o
  15   5   9       1193.21       1015.91        56.98 o
  17   5   9         36.64         17.06        29.83 o
  19   5   9       1778.94       1737.65       107.58 o
 -20   6   9       3571.15       3409.94       125.87 o
 -18   6   9       7292.72       7318.44       163.74 o
 -16   6   9        137.85         24.06        26.34 o
 -14   6   9       7553.57       7445.84       157.62 o
 -12   6   9      10487.26      10482.01       150.07 o
 -10   6   9       5024.93       4933.63        91.34 o
  -8   6   9       7144.68       7632.95       124.05 o
  -6   6   9       1586.70       1520.03        84.94 o
  -4   6   9       4203.20       3987.06        86.94 o
  -2   6   9      19757.34      19361.54       216.84 o
   0   6   9        988.47        777.90        51.55 o
   2   6   9      14450.04      14819.48       216.37 o
   4   6   9      17008.84      16354.23       293.18 o
   6   6   9        110.80         65.00        17.63 o
   8   6   9       9317.92       8903.93       151.83 o
  10   6   9       6259.76       6486.12       146.01 o
  12   6   9         69.17         66.01        18.92 o
  14   6   9       3056.28       2936.77        80.12 o
  16   6   9       5360.75       5288.24       179.16 o
  18   6   9       1138.15       1013.99        78.07 o
 -17   7   9       2090.43       1986.31       124.83 o
 -15   7   9       4027.83       4143.24       132.45 o
 -13   7   9        271.16        284.24        34.64 o
 -11   7   9       5680.37       5720.16       106.59 o
  -9   7   9        257.63        291.26        31.83 o
  -7   7   9        224.36        196.58        29.37 o
  -5   7   9       8689.10       8940.15       174.05 o
  -3   7   9       1393.78       1394.18        82.33 o
  -1   7   9       1103.32       1038.52        50.52 o
   1   7   9       2605.03       2620.99        89.17 o
   3   7   9       1389.21       1550.47        93.70 o
   5   7   9       2214.80       2205.90        69.33 o
   7   7   9        478.73        458.62        46.67 o
   9   7   9        189.56        230.94        37.57 o
  11   7   9        870.93        871.75        66.42 o
  13   7   9       1649.35       1514.58       120.34 o
  15   7   9        622.69        587.06        89.76 o
 -12   8   9        854.46        740.30        53.70 o
 -10   8   9        287.21        256.40        52.10 o
  -8   8   9       4171.66       4111.37       138.91 o
  -6   8   9        484.55        475.08        48.13 o
  -4   8   9       3520.48       3347.51       110.40 o
  -2   8   9       1920.25       1732.52        81.21 o
   0   8   9         59.93         20.77        37.68 o
   2   8   9       2551.20       2349.31       118.21 o
   4   8   9       5984.01       6019.95       345.06 o
   6   8   9        539.09        559.54        51.17 o
   8   8   9       2808.41       2990.52       105.33 o
  10   8   9       1943.90       1870.75       106.34 o
 -26   0  10       5698.47       5925.22       205.10 o
 -24   0  10        479.49        431.73        57.35 o
 -22   0  10       3329.26       3354.56       121.13 o
 -20   0  10      11559.00      11512.19       216.26 o
 -18   0  10        166.48        170.42        29.84 o
 -16   0  10       6082.42       6637.26       142.66 o
 -14   0  10      23180.29      23366.26       302.20 o
 -12   0  10        447.53        500.30        36.17 o
 -10   0  10      22969.38      23317.55       260.77 o
  -8   0  10       9713.91       9890.83       150.37 o
  -6   0  10      20605.38      20475.86       252.65 o
  -4   0  10      28000.71      27193.84       297.58 o
  -2   0  10       1714.75       2194.83        75.81 o
   0   0  10       1438.58       1335.68        63.22 o
   2   0  10      41685.11      41342.19       544.92 o
   4   0  10         67.72        104.12        19.16 o
   6   0  10      43386.11      42984.80       520.84 o
   8   0  10      14628.39      14843.38       275.31 o
  10   0  10       7934.49       7898.19       185.46 o
  12   0  10      41877.77      41832.65       556.59 o
  14   0  10       6269.65       6135.42       237.63 o
  16   0  10       8913.46       9159.82       423.42 o
  18   0  10      14797.97      14576.98       368.18 o
  20   0  10        445.06        368.30        61.31 o
  22   0  10      10807.88      10015.52       318.32 o
  24   0  10       9617.22      10149.96       432.86 o
 -25   1  10          1.67        -14.82        24.49 o
 -23   1  10        123.48        137.99        32.27 o
 -21   1  10         10.87        -20.03        20.03 o
 -19   1  10        443.31        467.68        30.09 o
 -17   1  10       1698.37       1742.72        52.83 o
 -15   1  10         79.36         56.24        11.11 o
 -13   1  10        669.78        733.06        29.15 o
 -11   1  10       1501.43       1581.55        35.09 o
  -9   1  10       7792.99       7935.71        95.66 o
  -7   1  10       1956.20       2174.78        64.83 o
  -5   1  10        148.22        191.21        17.49 o
  -3   1  10          2.19          6.34         6.34 o
  -1   1  10      17803.23      18022.48       178.92 o
   1   1  10        450.86        522.83        33.75 o
   3   1  10       9889.57      10437.22       139.07 o
   5   1  10       3376.12       3336.80        77.35 o
   7   1  10       1981.43       1903.92        59.72 o
   9   1  10       9696.94       9771.21       154.26 o
  11   1  10        164.11        136.19        29.48 o
  13   1  10        844.78        624.15        62.97 o
  15   1  10          5.27         19.09        19.47 o
  17   1  10       6952.74       6901.96       143.52 o
  19   1  10       1744.71       1787.72        91.75 o
  21   1  10       3179.06       3219.21       143.84 o
  23   1  10        102.29        166.82        59.58 o
 -26   2  10       5182.71       5105.29       152.56 o
 -24   2  10       1643.18       1727.55        97.30 o
 -22   2  10       7560.05       7496.86       167.17 o
 -20   2  10       9361.93       9501.06       157.57 o
 -18   2  10        151.01        129.25        23.22 o
 -16   2  10       9588.38       9674.26       133.71 o
 -14   2  10       5521.02       5765.79       100.52 o
 -12   2  10         65.57        115.79        23.57 o
 -10   2  10       5356.28       5306.21        95.32 o
  -8   2  10      10215.20      10772.45       128.18 o
  -6   2  10       4948.94       5142.30        74.59 o
  -4   2  10      38791.11      38968.36       327.71 o
  -2   2  10      16847.50      17276.82       165.43 o
   0   2  10      25584.35      25082.09       249.61 o
   2   2  10      22658.98      22855.72       235.01 o
   4   2  10        261.51        223.81        23.58 o
   6   2  10       7721.08       7635.58       122.20 o
   8   2  10      10049.54       9831.44       150.23 o
  10   2  10       2712.67       2654.63        91.03 o
  12   2  10       7558.08       7418.89       141.73 o
  14   2  10       2004.49       1878.98        77.03 o
  16   2  10       3112.24       2975.30        91.82 o
  18   2  10       1735.18       1758.02        97.30 o
  20   2  10         19.83         20.57        34.26 o
  22   2  10       6095.67       6172.06       221.78 o
 -25   3  10       2340.14       2226.38       115.21 o
 -23   3  10       3804.55       3575.23       146.37 o
 -21   3  10        142.88        113.80        27.67 o
 -19   3  10       4689.21       4748.43       108.58 o
 -17   3  10      11081.24      11498.62       154.97 o
 -15   3  10       6168.19       6070.58       101.12 o
 -13   3  10      15372.00      15418.47       197.68 o
 -11   3  10      14639.41      14832.08       180.95 o
  -9   3  10        761.69        772.45        37.00 o
  -7   3  10      30560.39      31326.44       280.07 o
  -5   3  10       8323.36       8474.37        93.04 o
  -3   3  10       1969.40       2024.18        47.72 o
  -1   3  10      14775.35      15459.02       173.44 o
   1   3  10       1603.69       1557.38        49.87 o
   3   3  10       4931.53       5249.19        91.91 o
   5   3  10      11276.56      11424.00       132.44 o
   7   3  10        434.27        417.35        31.06 o
   9   3  10       4887.96       5018.74       103.47 o
  11   3  10       8402.66       8498.84       147.49 o
  13   3  10       3439.05       3485.80        96.68 o
  15   3  10      14481.88      14523.45       228.55 o
  17   3  10        904.83        953.41        61.78 o
  19   3  10       3556.81       3294.95       148.65 o
  21   3  10       8823.38       8768.75       257.09 o
  23   3  10        386.17        464.97       131.63 o
 -24   4  10        168.03        194.85        77.83 o
 -22   4  10        369.96        391.82        47.79 o
 -20   4  10        230.62        212.42        29.76 o
 -18   4  10          8.04         -2.83        16.73 o
 -16   4  10         96.22         86.97        20.02 o
 -14   4  10        739.13        762.87        47.37 o
 -12   4  10       2093.68       2076.42        67.15 o
 -10   4  10        532.03        504.03        32.49 o
  -8   4  10        187.13        176.44        19.29 o
  -6   4  10       3081.85       3107.75        55.15 o
  -4   4  10       4891.89       5116.38        81.81 o
  -2   4  10        198.28        174.74        18.45 o
   0   4  10       7977.02       7842.36       149.20 o
   2   4  10       5426.53       5398.91       116.06 o
   4   4  10       1290.08       1433.16        77.03 o
   6   4  10       9425.43       9289.73       120.65 o
   8   4  10       1947.08       1975.72        72.90 o
  10   4  10       2558.79       2642.20        73.10 o
  12   4  10        484.44        450.21        49.55 o
  14   4  10        911.19        881.39        56.62 o
  16   4  10          1.05         -4.42        24.38 o
  18   4  10        627.56        572.05        65.90 o
  20   4  10        257.27        227.98        48.48 o
 -21   5  10        634.40        522.27        72.64 o
 -19   5  10      10232.42       9627.88       202.25 o
 -17   5  10       7121.82       7104.43       134.78 o
 -15   5  10       1169.53       1165.58        60.11 o
 -13   5  10      31871.98      31883.40       323.03 o
 -11   5  10      10599.60      10745.46       153.02 o
  -9   5  10       9363.57       9645.49       149.77 o
  -7   5  10      13736.81      14068.44       153.40 o
  -5   5  10       6911.34       7078.25       113.84 o
  -3   5  10      11381.21      11861.34       162.19 o
  -1   5  10       7247.29       7442.76       111.47 o
   1   5  10          0.45          4.72        13.36 o
   3   5  10       9699.86      10181.59       181.66 o
   5   5  10      11132.88      11120.62       162.81 o
   7   5  10       2110.16       1944.13        78.23 o
   9   5  10       6421.91       6634.84       117.06 o
  11   5  10       4565.58       4481.40       108.88 o
  13   5  10       7837.67       7546.42       130.09 o
  15   5  10      13534.33      13611.06       238.82 o
  17   5  10       2014.93       1907.59       162.99 o
  19   5  10      10652.53      10671.74       232.09 o
 -18   6  10        121.12         74.51        41.11 o
 -16   6  10       1766.52       1581.18        81.40 o
 -14   6  10        424.51        472.70        42.01 o
 -12   6  10        772.21        780.46        44.34 o
 -10   6  10        262.53        281.95        26.33 o
  -8   6  10        234.07        182.90        27.60 o
  -6   6  10        180.07        151.36        21.97 o
  -4   6  10       1198.79       1115.98        50.20 o
  -2   6  10       1526.31       1667.49        60.08 o
   0   6  10       1063.06       1050.43        61.37 o
   2   6  10       1964.32       1961.86        77.79 o
   4   6  10        944.94        966.66        45.72 o
   6   6  10        264.74        242.98        31.48 o
   8   6  10        186.14        260.72        34.01 o
  10   6  10        977.76        933.62        60.68 o
  12   6  10        675.36        654.13        68.12 o
  14   6  10        166.27        116.06        36.15 o
  16   6  10         44.62         25.20        35.22 o
 -15   7  10        340.88        319.94        48.34 o
 -13   7  10       8683.49       8480.96       153.13 o
 -11   7  10       6303.01       6321.94       116.79 o
  -9   7  10        897.47       1000.76        83.24 o
  -7   7  10       7399.77       7353.97       177.23 o
  -5   7  10       2070.46       2074.37       112.93 o
  -3   7  10       2289.66       2259.92        77.81 o
  -1   7  10       3874.44       4202.96        96.79 o
   1   7  10         58.31        153.20        30.91 o
   3   7  10       2833.68       2799.48       107.78 o
   5   7  10       3995.25       3999.38       102.59 o
   7   7  10        824.88        708.22        56.40 o
   9   7  10       4083.28       4531.00       135.41 o
  11   7  10        176.61        184.29        52.91 o
  13   7  10       2120.99       2194.89       124.94 o
 -10   8  10       6450.77       6118.72       189.76 o
  -8   8  10       1354.15       1416.71        74.81 o
  -6   8  10       6701.36       7034.70       203.04 o
  -4   8  10       7116.34       7327.43       157.47 o
  -2   8  10         21.23        -26.41        26.41 o
   0   8  10       3665.73       3396.82       129.34 o
   2   8  10       3132.40       3352.07       132.94 o
   4   8  10        216.30        223.00        64.37 o
   6   8  10       6803.33       7091.79       160.44 o
   8   8  10       4417.20       4260.40       132.78 o
 -25   1  11       3989.54       3886.82       130.86 o
 -23   1  11        124.86        125.13        32.12 o
 -21   1  11      12328.40      12063.79       188.28 o
 -19   1  11      12171.70      12423.77       178.38 o
 -17   1  11          3.74          9.32        16.33 o
 -15   1  11      14245.25      14201.30       192.13 o
 -13   1  11      14011.70      14413.06       142.89 o
 -11   1  11        219.16        230.71        20.66 o
  -9   1  11      28757.94      29277.42       261.10 o
  -7   1  11       9710.81       9952.86       117.05 o
  -5   1  11      13647.72      14256.59       158.73 o
  -3   1  11      12751.14      12465.78       135.63 o
  -1   1  11       4554.24       4904.21        82.78 o
   1   1  11      15617.01      15333.23       191.05 o
   3   1  11       2654.48       2662.59        70.01 o
   5   1  11       5292.55       5451.07        90.73 o
   7   1  11      18250.34      18221.02       222.64 o
   9   1  11       9895.57       9872.68       159.44 o
  11   1  11      12928.91      12838.95       198.11 o
  13   1  11      19569.31      19562.96       262.36 o
  15   1  11       3193.98       3266.36       122.02 o
  17   1  11       4908.48       5109.70       159.66 o
  19   1  11       8275.57       8243.65       219.95 o
  21   1  11        409.73        351.90        89.97 o
  23   1  11       5474.54       5720.24       315.75 o
 -24   2  11       2156.95       2102.47       123.61 o
 -22   2  11       3501.87       3531.42       137.42 o
 -20   2  11         11.71         21.17        21.49 o
 -18   2  11       7234.74       7014.03       125.66 o
 -16   2  11          7.38         -3.02        13.33 o
 -14   2  11        602.04        533.53        33.67 o
 -12   2  11       4531.11       4509.48        89.42 o
 -10   2  11       3077.67       3417.33        76.94 o
  -8   2  11       2117.64       2304.83        75.00 o
  -6   2  11       4173.48       4007.90        67.23 o
  -4   2  11       1208.80       1163.55        34.16 o
  -2   2  11       5567.83       5617.55        89.02 o
   0   2  11       5923.78       6023.72        93.92 o
   2   2  11        288.29        196.24        19.85 o
   4   2  11       6810.35       6981.76       122.12 o
   6   2  11       9590.29       9908.02       145.84 o
   8   2  11        225.42        173.94        23.64 o
  10   2  11       6990.67       6949.49       160.54 o
  12   2  11       1979.01       1991.82        75.04 o
  14   2  11       1707.08       1523.95        91.05 o
  16   2  11       1565.03       1847.18        84.26 o
  18   2  11       2959.94       2995.66       132.58 o
  20   2  11       2242.03       2350.66       264.81 o
  22   2  11       2817.70       2487.85       189.02 o
 -23   3  11         56.45         52.55        31.99 o
 -21   3  11       3607.16       3383.45       124.20 o
 -19   3  11       2796.56       2879.59        84.41 o
 -17   3  11         92.05         51.61        22.10 o
 -15   3  11       8565.02       8840.79       151.88 o
 -13   3  11       3978.83       4174.46        87.94 o
 -11   3  11       5702.37       5549.66       103.30 o
  -9   3  11       4304.18       4079.99        88.61 o
  -7   3  11       1884.76       2017.50        54.20 o
  -5   3  11       1401.46       1312.58        36.30 o
  -3   3  11      26314.45      26654.20       228.02 o
  -1   3  11        212.57        212.90        22.49 o
   1   3  11      11647.80      12180.59       166.49 o
   3   3  11       6132.66       5976.54       133.09 o
   5   3  11       6486.20       6606.68       166.02 o
   7   3  11      17365.71      17698.21       216.77 o
   9   3  11        684.42        541.95        40.66 o
  11   3  11       2796.23       2972.74        85.07 o
  13   3  11       5254.43       4844.12       164.13 o
  15   3  11        381.76        481.15        46.75 o
  17   3  11       2691.50       2404.14       131.77 o
  19   3  11       2278.24       2238.34       176.48 o
  21   3  11        189.53        162.47        65.79 o
 -22   4  11       5094.03       4837.44       132.62 o
 -20   4  11       1339.39       1203.45        63.82 o
 -18   4  11       5510.78       5715.18       156.92 o
 -16   4  11      10439.83      10115.51       156.89 o
 -14   4  11       3586.39       3636.35        88.19 o
 -12   4  11      14752.80      14965.95       182.17 o
 -10   4  11       1223.49       1369.10        62.49 o
  -8   4  11       7134.22       7280.84       113.74 o
  -6   4  11       8185.48       8398.44        99.48 o
  -4   4  11        498.49        438.80        23.60 o
  -2   4  11      17814.08      17628.00       164.76 o
   0   4  11      10899.68      11424.02       175.48 o
   2   4  11        737.99        713.80        56.38 o
   4   4  11      33226.78      33271.02       332.81 o
   6   4  11      13653.98      13246.20       177.57 o
   8   4  11        713.44        656.33        39.69 o
  10   4  11      12872.90      12899.59       184.66 o
  12   4  11      10404.64      10302.77       233.81 o
  14   4  11       5524.17       5599.95       127.47 o
  16   4  11      16540.60      15995.06       312.77 o
  18   4  11        641.07        501.26        85.24 o
  20   4  11       6098.78       5940.17       185.45 o
 -21   5  11          0.29        -35.30        46.90 o
 -19   5  11         61.37        -12.58        28.96 o
 -17   5  11        337.87        330.85        39.22 o
 -15   5  11        117.81        110.06        26.47 o
 -13   5  11        479.70        471.85        37.22 o
 -11   5  11          7.71         20.77        16.49 o
  -9   5  11        334.13        426.13        30.95 o
  -7   5  11        503.36        440.59        35.39 o
  -5   5  11       2855.83       2927.34        70.80 o
  -3   5  11        126.98         87.11        16.61 o
  -1   5  11       1276.27       1034.85        58.63 o
   1   5  11         41.42         43.42        19.05 o
   3   5  11        185.40        206.62        33.72 o
   5   5  11        322.57        307.60        37.45 o
   7   5  11        122.04         83.48        20.84 o
   9   5  11        117.85        131.90        40.57 o
  11   5  11          1.19        -21.11        21.11 o
  13   5  11        201.26        180.81        35.36 o
  15   5  11         63.23         81.02        35.06 o
  17   5  11         86.40         81.29        39.79 o
 -18   6  11       8751.96       8160.15       182.19 o
 -16   6  11       3668.33       3926.23       132.01 o
 -14   6  11        942.64        855.82        59.59 o
 -12   6  11      16426.62      16748.05       220.89 o
 -10   6  11       5244.15       5018.92        92.17 o
  -8   6  11       5339.39       5032.74       127.62 o
  -6   6  11      11842.41      12159.54       227.32 o
  -4   6  11       1059.24       1132.30        51.85 o
  -2   6  11       9972.70      10444.07       158.29 o
   0   6  11      10436.46      10016.59       178.01 o
   2   6  11         26.18          1.02        19.60 o
   4   6  11       8663.13       8594.45       186.00 o
   6   6  11       8334.02       8676.25       235.09 o
   8   6  11        260.93        211.25        33.79 o
  10   6  11      10769.13      10676.01       230.89 o
  12   6  11         39.09         18.64        41.26 o
  14   6  11       3665.38       3292.19       150.09 o
  16   6  11       5985.08       6390.11       154.62 o
 -13   7  11       4052.88       4060.45       100.57 o
 -11   7  11        614.37        571.73        67.99 o
  -9   7  11       3368.28       3355.89       147.32 o
  -7   7  11       1674.26       1659.15        98.36 o
  -5   7  11       2446.98       2355.93        86.00 o
  -3   7  11       3304.73       3192.51        95.62 o
  -1   7  11         10.73         39.00        45.75 o
   1   7  11       1111.34       1169.17        81.62 o
   3   7  11       2549.91       2364.76       109.43 o
   5   7  11        243.31        245.51        32.16 o
   7   7  11       6091.90       5849.74       245.97 o
   9   7  11       1077.59        872.58        76.76 o
  11   7  11       1277.20       1302.14       112.25 o
  -8   8  11        875.47        777.20       109.22 o
  -6   8  11       1661.08       1466.27        78.44 o
  -4   8  11        127.35        136.23        47.18 o
  -2   8  11       5308.21       5312.21       127.64 o
   0   8  11        905.37        852.72        88.32 o
   2   8  11        131.87         70.03        46.73 o
   4   8  11       3947.04       4338.18       182.29 o
 -24   0  12       1973.86       2153.35       109.90 o
 -22   0  12        191.03        187.09        38.60 o
 -20   0  12       6076.05       6075.83       154.88 o
 -18   0  12       1959.54       1985.57        81.14 o
 -16   0  12       2259.68       2091.23        80.17 o
 -14   0  12       3912.41       4223.42        95.79 o
 -12   0  12         84.52        114.87        18.23 o
 -10   0  12      13903.14      13990.08       202.38 o
  -8   0  12      34352.04      35378.14       383.59 o
  -6   0  12       1185.75       1375.47        54.25 o
  -4   0  12      75655.12      78646.14       951.60 o
  -2   0  12      38350.18      37586.04       451.47 o
   0   0  12       3856.12       3598.32       118.08 o
   2   0  12      37692.68      38673.73       540.64 o
   4   0  12       4084.62       4145.26       121.53 o
   6   0  12        492.72        454.70        41.54 o
   8   0  12      18852.79      19056.77       317.33 o
  10   0  12      16392.42      16120.75       296.58 o
  12   0  12       2189.35       2281.87       106.22 o
  14   0  12       7701.50       7255.07       218.30 o
  16   0  12        427.50        634.12        68.69 o
  18   0  12       4091.66       4223.79       252.88 o
  20   0  12       1725.08       1932.61       287.44 o
  22   0  12       1354.31       1322.15       275.82 o
 -25   1  12         96.27         14.07        62.90 o
 -23   1  12        629.06        625.76        73.48 o
 -21   1  12       3063.67       2991.36        93.98 o
 -19   1  12        631.22        565.99        41.41 o
 -17   1  12       3766.80       3732.30        86.85 o
 -15   1  12        702.17        728.16        39.79 o
 -13   1  12         94.34        102.31        15.29 o
 -11   1  12        616.76        547.35        28.06 o
  -9   1  12       2472.15       2443.33        70.41 o
  -7   1  12        147.16        167.27        16.70 o
  -5   1  12         93.29         57.51        12.02 o
  -3   1  12        938.32        974.16        37.41 o
  -1   1  12        100.79        132.24        17.09 o
   1   1  12       1037.21       1029.45        56.16 o
   3   1  12      12477.88      12568.09       167.04 o
   5   1  12         20.90         12.42        11.37 o
   7   1  12         66.42        113.70        18.07 o
   9   1  12        199.19        196.58        29.26 o
  11   1  12      11484.25      11247.63       184.61 o
  13   1  12       1443.16       1193.79        67.39 o
  15   1  12        722.75        733.56        59.45 o
  17   1  12       2779.96       2971.32       131.94 o
  19   1  12        360.91        299.45        92.61 o
  21   1  12        962.12        851.73       139.67 o
 -24   2  12       3720.09       3489.66       111.98 o
 -22   2  12         15.49          8.65        26.10 o
 -20   2  12       7510.30       7284.67       141.06 o
 -18   2  12       6474.08       6332.76       114.33 o
 -16   2  12         44.72         25.97        15.00 o
 -14   2  12      14646.46      14406.16       178.24 o
 -12   2  12       4020.60       4121.26        88.74 o
 -10   2  12      10457.34      10710.19       158.92 o
  -8   2  12      18732.83      18802.95       185.02 o
  -6   2  12        212.40        199.69        18.08 o
  -4   2  12      11440.36      11308.98       130.11 o
  -2   2  12      26781.67      27552.18       239.84 o
   0   2  12       1347.74       1250.54        44.13 o
   2   2  12      18243.05      18817.81       202.88 o
   4   2  12      10298.46      10487.12       172.68 o
   6   2  12       4708.88       4696.78        97.23 o
   8   2  12      13268.55      13393.52       198.01 o
  10   2  12        165.56        222.36        28.82 o
  12   2  12        423.59        498.97        43.71 o
  14   2  12       3933.28       3940.16       119.32 o
  16   2  12        109.83         65.09        32.92 o
  18   2  12        977.25       1035.34        87.81 o
  20   2  12       3075.90       3233.38       256.45 o
  22   2  12        205.00        339.70       149.52 o
 -23   3  12       7672.36       7779.67       164.72 o
 -21   3  12       4234.11       4032.73       144.39 o
 -19   3  12         58.01         87.79        24.63 o
 -17   3  12      12371.07      12555.40       181.21 o
 -15   3  12       3881.26       3816.30        97.82 o
 -13   3  12       2096.22       2184.41        64.49 o
 -11   3  12      13948.46      13650.63       167.38 o
  -9   3  12       1668.13       1678.97        65.86 o
  -7   3  12       2721.35       2920.67        67.72 o
  -5   3  12       2564.33       2668.22        54.16 o
  -3   3  12          1.55         35.92         9.48 o
  -1   3  12       6554.39       7105.30       106.22 o
   1   3  12       4958.14       5110.78       104.42 o
   3   3  12          4.01         33.45        15.91 o
   5   3  12      16981.27      17510.29       209.16 o
   7   3  12       2401.00       2534.48        65.84 o
   9   3  12       1144.28       1266.76        59.08 o
  11   3  12       5775.74       5465.11       131.77 o
  13   3  12       1028.67        979.69        68.23 o
  15   3  12       6353.28       6805.40       186.03 o
  17   3  12       5825.99       5555.86       174.64 o
  19   3  12        156.71        107.79        51.14 o
  21   3  12       4950.26       4987.60       422.44 o
 -22   4  12        135.95        150.72        37.12 o
 -20   4  12        689.36        735.43        77.88 o
 -18   4  12       1174.24       1099.85        65.98 o
 -16   4  12        855.56        682.97        49.13 o
 -14   4  12       2642.96       2472.14        80.58 o
 -12   4  12        332.34        375.80        30.83 o
 -10   4  12          4.56        -10.01        13.71 o
  -8   4  12       2840.65       2804.96        74.87 o
  -6   4  12        518.05        441.08        25.53 o
  -4   4  12       4602.28       4650.07        75.03 o
  -2   4  12        568.85        520.12        24.52 o
   0   4  12         87.93         71.25        11.06 o
   2   4  12       3347.64       3508.90       168.08 o
   4   4  12          0.71          6.99        10.79 o
   6   4  12       1890.81       1813.65        49.96 o
   8   4  12       3955.24       3986.72        84.59 o
  10   4  12        105.81        102.43        25.04 o
  12   4  12       3459.75       3246.68        92.15 o
  14   4  12        916.59        797.15        71.46 o
  16   4  12          8.76        -32.18        33.85 o
  18   4  12       3999.70       3955.10       150.69 o
 -19   5  12        461.18        432.01        65.76 o
 -17   5  12       8175.93       8246.53       187.85 o
 -15   5  12       3423.84       3481.31        94.47 o
 -13   5  12       2649.83       2670.54        86.83 o
 -11   5  12      21250.07      20979.47       238.42 o
  -9   5  12       1149.84       1119.95        44.97 o
  -7   5  12       6203.58       6159.01       121.29 o
  -5   5  12      10323.61      10273.73       157.09 o
  -3   5  12        321.33        298.68        26.33 o
  -1   5  12      17551.68      17340.11       207.54 o
   1   5  12       7050.15       7241.13       157.05 o
   3   5  12        642.27        717.51        53.88 o
   5   5  12      23860.62      23436.15       269.94 o
   7   5  12       7606.96       7814.06       165.37 o
   9   5  12       3327.51       3333.48       114.38 o
  11   5  12      19226.79      19543.20       227.70 o
  13   5  12        757.07        699.27        57.44 o
  15   5  12       8463.23       9067.18       273.84 o
  17   5  12      12264.67      12562.76       269.39 o
 -16   6  12         60.33         34.28        32.74 o
 -14   6  12        714.52        616.78        53.81 o
 -12   6  12        391.81        339.87        48.60 o
 -10   6  12        780.46        722.18        72.14 o
  -8   6  12        936.74        834.32        63.99 o
  -6   6  12        495.42        523.38        36.60 o
  -4   6  12       1666.15       1771.30        66.52 o
  -2   6  12       1079.02        946.46        48.01 o
   0   6  12       1019.52       1025.62        64.13 o
   2   6  12       5311.17       5303.93       161.63 o
   4   6  12       1630.79       1572.73        68.95 o
   6   6  12         37.08         41.75        29.78 o
   8   6  12       2972.98       2894.18       106.94 o
  10   6  12        772.44        608.31        65.01 o
  12   6  12        690.08        617.16        73.59 o
  14   6  12          6.52         68.74        52.23 o
 -13   7  12       3062.16       2905.94        95.09 o
 -11   7  12       7151.88       6710.02       220.49 o
  -9   7  12        914.11        882.30        91.22 o
  -7   7  12        824.11        933.88       127.17 o
  -5   7  12       7884.12       7645.06       207.61 o
  -3   7  12        547.37        528.20        49.37 o
  -1   7  12       8486.73       7756.99       198.01 o
   1   7  12       4554.28       4851.89       195.21 o
   3   7  12         47.99        -33.84        33.84 o
   5   7  12      10209.05      10543.51       207.43 o
   7   7  12       2727.10       2411.96       105.90 o
   9   7  12       1569.05       1407.51       106.70 o
  -2   8  12       7419.79       8162.48       240.22 o
   0   8  12        340.70        422.18        72.45 o
 -23   1  13       3782.42       3766.88       177.95 o
 -21   1  13       1107.85       1065.61        62.07 o
 -19   1  13      14825.31      14774.95       205.03 o
 -17   1  13       8779.52       9310.11       134.97 o
 -15   1  13       4627.79       4703.31        90.97 o
 -13   1  13      19730.26      20102.20       194.53 o
 -11   1  13        593.19        629.11        32.90 o
  -9   1  13      11192.43      11092.72       134.37 o
  -7   1  13      28951.15      29895.94       259.17 o
  -5   1  13        798.58        779.88        42.53 o
  -3   1  13      19637.48      20093.50       198.46 o
  -1   1  13      10221.12      10176.05       135.56 o
   1   1  13       3402.57       3429.82        85.86 o
   3   1  13      14412.16      14459.43       188.14 o
   5   1  13        241.18        159.88        20.96 o
   7   1  13       5291.73       5586.82       102.95 o
   9   1  13      14636.31      14451.99       196.70 o
  11   1  13        518.83        509.74        44.02 o
  13   1  13       4922.04       4606.98       122.40 o
  15   1  13      10094.58      10013.96       188.39 o
  17   1  13          8.98         23.53        41.84 o
  19   1  13       7434.32       7302.27       337.26 o
  21   1  13       3760.25       3650.89       357.42 o
 -22   2  13       1793.32       1725.61        92.85 o
 -20   2  13       3494.55       3737.46       106.42 o
 -18   2  13       4472.74       4628.77       100.45 o
 -16   2  13       9205.61       9270.56       145.62 o
 -14   2  13        605.11        641.77        42.93 o
 -12   2  13       4181.80       4032.18        90.19 o
 -10   2  13       8689.99       8971.16       146.61 o
  -8   2  13        164.52        168.03        17.48 o
  -6   2  13       2655.47       2688.51        59.25 o
  -4   2  13       3721.59       3941.40        74.15 o
  -2   2  13        898.99        982.16        39.61 o
   0   2  13      13744.03      14127.09       169.33 o
   2   2  13       6021.36       5964.69       109.92 o
   4   2  13       2589.87       2628.60        78.03 o
   6   2  13       1602.70       1578.52        58.41 o
   8   2  13        650.41        589.95        41.24 o
  10   2  13        358.69        385.23        38.87 o
  12   2  13       3494.62       3718.76       106.36 o
  14   2  13       1318.70       1230.40        72.46 o
  16   2  13       1530.59       1412.94       105.92 o
  18   2  13       1595.70       1330.82       121.09 o
  20   2  13         87.14         63.22        67.77 o
 -21   3  13         27.04         54.21        29.75 o
 -19   3  13       5133.56       5172.23       121.68 o
 -17   3  13       1603.44       1428.89        74.59 o
 -15   3  13        125.21         98.54        24.97 o
 -13   3  13       4993.41       5197.02       102.47 o
 -11   3  13       1974.21       2079.75        65.35 o
  -9   3  13       6588.86       6947.16       117.50 o
  -7   3  13       3071.05       3146.33        72.72 o
  -5   3  13        120.96        175.65        18.62 o
  -3   3  13       5513.86       5210.04        85.45 o
  -1   3  13       2857.82       3099.45        73.85 o
   1   3  13       1413.58       1191.91        53.95 o
   3   3  13       6340.62       6425.04       113.97 o
   5   3  13       4569.49       4018.56       121.93 o
   7   3  13       9056.64       8579.36       141.64 o
   9   3  13      12452.50      12358.14       177.12 o
  11   3  13        123.03        140.78        30.82 o
  13   3  13       2510.78       2897.18       124.42 o
  15   3  13       3550.39       3507.51       196.03 o
  17   3  13          7.46          5.15        48.40 o
  19   3  13        306.33        143.50        57.18 o
 -20   4  13        221.59        329.10        53.18 o
 -18   4  13       2488.15       2268.23        93.13 o
 -16   4  13       6940.36       6846.90       136.61 o
 -14   4  13       1499.12       1506.61        66.49 o
 -12   4  13       8838.99       8630.09       151.32 o
 -10   4  13      23828.75      23681.38       255.49 o
  -8   4  13        595.28        677.58        38.41 o
  -6   4  13      14115.42      14400.05       143.31 o
  -4   4  13      15172.28      15635.02       154.57 o
  -2   4  13       1992.48       2125.68        48.42 o
   0   4  13       7470.36       7695.39       156.98 o
   2   4  13       9249.30       9646.10       125.13 o
   4   4  13        189.16        119.00        21.27 o
   6   4  13      15320.22      15768.92       191.44 o
   8   4  13        991.67       1134.48        76.32 o
  10   4  13       4542.19       4861.16       100.04 o
  12   4  13       7174.28       7153.77       150.06 o
  14   4  13        872.06        838.79        71.38 o
  16   4  13      12047.48      12184.55       262.88 o
  18   4  13       6872.89       6960.94       225.49 o
 -19   5  13         66.98         44.24        49.87 o
 -17   5  13        970.51        937.04        68.14 o
 -15   5  13          0.81        -16.17        34.69 o
 -13   5  13        598.19        599.42        44.75 o
 -11   5  13          9.14         12.51        18.94 o
  -9   5  13        656.16        710.87        39.53 o
  -7   5  13        738.17        744.22        36.66 o
  -5   5  13        826.42        887.69        47.18 o
  -3   5  13        386.82        475.29        35.16 o
  -1   5  13         13.13         35.39        14.62 o
   1   5  13          3.10        -21.31        21.31 o
   3   5  13         40.43         55.58        23.10 o
   5   5  13        105.31         31.90        20.37 o
   7   5  13        352.20        274.55        37.91 o
   9   5  13        352.90        323.23        49.21 o
  11   5  13        182.86        132.84        24.55 o
  13   5  13        487.46        618.84        45.87 o
  15   5  13        480.71        493.16        54.61 o
 -16   6  13      10328.70       9897.32       271.24 o
 -14   6  13        919.81        765.86        73.05 o
 -12   6  13       3838.62       3695.74       104.29 o
 -10   6  13       8610.75       8729.69       177.85 o
  -8   6  13       1612.24       1332.79        88.15 o
  -6   6  13       3478.85       3578.36       113.54 o
  -4   6  13       9942.75       9600.32       159.08 o
  -2   6  13        336.45        387.59        50.29 o
   0   6  13      14917.95      15151.74       208.24 o
   2   6  13      11256.25      11538.90       241.98 o
   4   6  13       1513.04       1564.13       100.97 o
   6   6  13       8245.48       8096.18       176.02 o
   8   6  13       4029.34       4029.86       163.05 o
  10   6  13       2650.12       2692.33       152.08 o
  12   6  13       7137.37       7675.02       306.51 o
 -11   7  13        133.41        158.52        52.75 o
  -9   7  13       1064.02       1047.72       116.04 o
  -7   7  13       7091.38       7238.79       217.24 o
  -5   7  13        592.07        556.41        51.20 o
  -3   7  13       2954.47       3120.74       105.74 o
  -1   7  13       4690.74       4935.64       172.94 o
   1   7  13         40.16         33.85        40.99 o
   3   7  13       2172.08       2147.47       166.12 o
   5   7  13       1140.83       1089.63        74.52 o
   7   7  13        700.82        907.34        88.75 o
 -22   0  14       3294.49       2946.07       113.68 o
 -20   0  14        324.44        316.84        43.42 o
 -18   0  14      18397.16      18362.43       302.01 o
 -16   0  14      11612.63      11432.44       204.15 o
 -14   0  14      10934.59      11307.31       190.54 o
 -12   0  14      10996.51      10825.39       182.66 o
 -10   0  14        181.85        174.62        25.74 o
  -8   0  14      23031.40      23307.02       335.92 o
  -6   0  14      10142.34      10716.71       201.62 o
  -4   0  14       6572.51       6776.23       185.77 o
  -2   0  14       6093.94       6254.67       150.33 o
   0   0  14       4651.10       4869.45       152.26 o
   2   0  14      20773.07      20646.80       741.02 o
   4   0  14      13089.87      13468.53       249.53 o
   6   0  14       5622.85       5325.73       150.40 o
   8   0  14      20466.52      20258.01       411.91 o
  10   0  14      11700.15      11498.03       303.67 o
  12   0  14          1.54         -7.01        28.93 o
  14   0  14      11954.62      12569.90       444.80 o
  16   0  14      17336.86      16600.46       520.14 o
  18   0  14        858.80        746.91       134.21 o
  20   0  14      15770.79      16289.48       590.04 o
 -23   1  14          6.92         10.75        43.17 o
 -21   1  14        228.14        222.68        33.82 o
 -19   1  14        555.55        475.03        49.04 o
 -17   1  14        754.76        626.50        47.10 o
 -15   1  14       3611.75       3606.85        84.10 o
 -13   1  14       1235.75       1135.32        44.64 o
 -11   1  14       2362.63       2618.70        62.40 o
  -9   1  14        443.97        441.55        30.06 o
  -7   1  14       2393.23       2264.81        59.03 o
  -5   1  14        542.31        612.02        35.01 o
  -3   1  14         19.06         -3.06        11.58 o
  -1   1  14       1099.15       1017.02        49.76 o
   1   1  14      16786.48      16799.52       242.24 o
   3   1  14        789.01        737.95        69.84 o
   5   1  14       6170.65       6095.60       113.17 o
   7   1  14        326.55        329.83        30.66 o
   9   1  14        494.60        414.85        35.00 o
  11   1  14       3333.60       3429.22       104.28 o
  13   1  14         24.20         10.38        22.63 o
  15   1  14         38.24        -32.60        37.76 o
  17   1  14         44.34        -23.98        56.17 o
  19   1  14       1623.53       1412.51       141.24 o
 -22   2  14       6969.52       7083.61       154.39 o
 -20   2  14       2868.32       2970.24       103.30 o
 -18   2  14      12810.61      12823.13       192.03 o
 -16   2  14        839.49        846.71        57.94 o
 -14   2  14       2233.16       2214.63        71.46 o
 -12   2  14      14178.10      14123.47       203.18 o
 -10   2  14          2.16         22.12        13.79 o
  -8   2  14      15693.08      15821.93       171.72 o
  -6   2  14      13827.92      13865.83       150.86 o
  -4   2  14        194.96        219.63        21.18 o
  -2   2  14      16118.25      15935.88       189.29 o
   0   2  14       3517.58       3716.53        80.82 o
   2   2  14        746.27        753.68        43.88 o
   4   2  14       4094.72       4310.58        95.60 o
   6   2  14       2889.31       2992.22        95.40 o
   8   2  14       3606.92       3548.41        88.08 o
  10   2  14       9463.66       9735.64       302.82 o
  12   2  14         42.83         34.74        27.11 o
  14   2  14       5515.68       5255.92       165.10 o
  16   2  14       1358.87       1473.59       161.48 o
  18   2  14        392.74        423.11        76.83 o
 -21   3  14       8700.37       8294.83       192.27 o
 -19   3  14       1640.02       1666.80        83.28 o
 -17   3  14       8414.73       7929.17       227.84 o
 -15   3  14       9915.46       9812.72       160.44 o
 -13   3  14       2461.06       2341.83        74.19 o
 -11   3  14       6700.20       6818.91       126.51 o
  -9   3  14      15155.84      15553.48       207.00 o
  -7   3  14        338.33        386.92        36.90 o
  -5   3  14       8184.17       7886.93       118.31 o
  -3   3  14       7887.49       8244.59       115.57 o
  -1   3  14       5600.46       5556.92       101.75 o
   1   3  14       9070.48       9378.22       132.77 o
   3   3  14       4585.53       4454.12        95.81 o
   5   3  14       3191.38       3227.88        82.83 o
   7   3  14      12284.47      12053.37       205.87 o
   9   3  14        958.77        903.93        52.85 o
  11   3  14       5351.88       5320.81       171.66 o
  13   3  14       7450.43       7338.70       252.98 o
  15   3  14        358.45        259.49        93.15 o
  17   3  14       2888.01       2634.36       211.24 o
 -20   4  14        236.77        282.55        60.65 o
 -18   4  14          1.46        -26.33        26.33 o
 -16   4  14        778.79        757.85        62.42 o
 -14   4  14       2360.34       2437.87        82.91 o
 -12   4  14        738.90        770.84        64.16 o
 -10   4  14        386.48        286.71        31.96 o
  -8   4  14        787.29        710.64        43.37 o
  -6   4  14       3049.40       3145.50        58.83 o
  -4   4  14        197.03        200.46        19.98 o
  -2   4  14        708.27        609.50        28.54 o
   0   4  14       1814.82       1805.57        52.81 o
   2   4  14         12.44          8.60        11.88 o
   4   4  14        802.92        755.85        34.76 o
   6   4  14        811.45        781.39        40.31 o
   8   4  14         75.22         42.04        18.34 o
  10   4  14        760.82        796.33        50.84 o
  12   4  14         29.20          7.22        35.05 o
  14   4  14          1.09         54.65        57.29 o
  16   4  14       1537.50       1506.51       167.15 o
 -17   5  14       1526.31       1421.45        84.29 o
 -15   5  14       6830.31       6623.21       167.18 o
 -13   5  14       1498.52       1315.51        67.06 o
 -11   5  14       1638.40       1512.58        87.79 o
  -9   5  14       7918.82       7965.31       158.81 o
  -7   5  14         79.63         43.41        22.92 o
  -5   5  14       5550.50       5820.79       149.38 o
  -3   5  14       3853.05       3760.18        92.40 o
  -1   5  14       5007.59       4759.22       103.40 o
   1   5  14      15225.55      15898.92       241.23 o
   3   5  14       2855.21       2876.05       115.97 o
   5   5  14       6488.41       6646.37       166.07 o
   7   5  14      16650.08      16347.40       292.94 o
   9   5  14        712.47        600.34        71.32 o
  11   5  14       9190.25       9139.27       197.68 o
  13   5  14      12273.53      12058.64       326.63 o
 -14   6  14        239.35        176.02        42.71 o
 -12   6  14         43.23         -1.36        24.90 o
 -10   6  14        130.07        103.47        36.43 o
  -8   6  14         95.33         51.22        35.62 o
  -6   6  14        586.77        499.10        55.75 o
  -4   6  14        368.07        322.32        57.78 o
  -2   6  14         15.46         34.81        23.45 o
   0   6  14        475.42        466.49        63.04 o
   2   6  14        951.08        915.36        79.84 o
   4   6  14        927.19        945.30        77.57 o
   6   6  14          1.24        -23.11        38.54 o
   8   6  14       1515.59       1445.75       113.87 o
  10   6  14       3678.92       3607.79       184.77 o
  -7   7  14         32.95         -7.44       100.37 o
  -5   7  14        662.07        617.03        77.11 o
  -3   7  14       3215.77       3398.03       132.83 o
  -1   7  14       1020.48       1063.62        68.40 o
   1   7  14       6197.90       6053.17       218.27 o
   3   7  14       4656.50       4224.82        96.34 o
   5   7  14       4317.65       4164.49       306.31 o
 -21   1  15       4480.69       4610.30       120.17 o
 -19   1  15       3026.87       3082.73       103.36 o
 -17   1  15      12914.75      12929.34       264.88 o
 -15   1  15       2013.44       1922.85        69.61 o
 -13   1  15       9476.68       9219.89       129.33 o
 -11   1  15       8460.31       8873.99       128.07 o
  -9   1  15       1061.54       1052.06        45.46 o
  -7   1  15      29117.02      29089.38       268.39 o
  -5   1  15       5190.33       5506.06       102.07 o
  -3   1  15       5806.62       5781.78       104.47 o
  -1   1  15      16325.93      16316.58       193.68 o
   1   1  15       5545.63       5759.73       113.28 o
   3   1  15      12868.19      13107.11       188.21 o
   5   1  15      14260.81      14429.70       191.25 o
   7   1  15       1952.63       1835.74        70.53 o
   9   1  15       8128.85       8334.00       148.82 o
  11   1  15      12236.09      12566.12       245.72 o
  13   1  15        163.31         53.92        49.24 o
  15   1  15       3304.18       3257.85       188.14 o
  17   1  15       2418.65       2591.94       161.43 o
 -20   2  15       2249.70       2026.07        97.87 o
 -18   2  15       1848.64       1862.21        87.12 o
 -16   2  15       4520.00       4416.54       112.69 o
 -14   2  15       4457.87       4649.85       111.07 o
 -12   2  15        217.75        196.39        29.56 o
 -10   2  15       6740.60       6392.27       117.00 o
  -8   2  15       5803.09       5733.48        96.32 o
  -6   2  15       2418.51       2362.11        66.78 o
  -4   2  15       3744.04       3887.57        79.36 o
  -2   2  15       2311.69       2294.80        60.95 o
   0   2  15        972.19       1066.43        66.66 o
   2   2  15      13107.34      13024.66       174.64 o
   4   2  15       2015.00       2158.07        80.63 o
   6   2  15       7044.21       7337.42       131.82 o
   8   2  15       4545.25       4773.01       118.91 o
  10   2  15        603.27        656.87        53.41 o
  12   2  15       7343.24       7063.08       175.17 o
  14   2  15        517.60        611.34        80.42 o
  16   2  15       1027.53       1096.59       108.63 o
  18   2  15       1862.81       2002.48       232.69 o
 -19   3  15       1628.21       1360.58        77.34 o
 -17   3  15       3814.44       3804.40       120.93 o
 -15   3  15          4.09          1.93        35.20 o
 -13   3  15       2058.05       2090.14        75.88 o
 -11   3  15        934.29        797.41        49.03 o
  -9   3  15       1060.69        920.72        47.56 o
  -7   3  15       2000.53       2250.66        62.21 o
  -5   3  15       1599.89       1500.58        61.76 o
  -3   3  15        396.65        464.26        33.14 o
  -1   3  15       5193.69       5260.21        93.79 o
   1   3  15          1.26        -10.47        12.83 o
   3   3  15        964.14       1104.24        52.46 o
   5   3  15       2365.06       2371.33        69.65 o
   7   3  15        558.64        591.01        42.42 o
   9   3  15       3569.71       3628.77       122.58 o
  11   3  15       3768.25       3635.93       106.40 o
  13   3  15        279.26        372.20        70.36 o
  15   3  15       5485.24       5761.60       208.99 o
 -18   4  15        165.99         66.57        59.25 o
 -16   4  15       3733.95       3584.03       107.73 o
 -14   4  15       4143.27       4151.13       108.77 o
 -12   4  15        301.35        309.68        34.53 o
 -10   4  15       6195.61       6432.85       127.21 o
  -8   4  15       4854.93       4960.35       123.18 o
  -6   4  15          1.07          5.69        12.17 o
  -4   4  15      19473.54      19110.58       185.61 o
  -2   4  15       4108.62       4067.00        74.82 o
   0   4  15      14310.37      14071.00       160.00 o
   2   4  15      14300.24      14869.41       187.98 o
   4   4  15       1081.07        941.64        41.31 o
   6   4  15       6654.56       6684.82       123.64 o
   8   4  15       6908.36       6716.39       131.12 o
  10   4  15        393.67        366.33        39.20 o
  12   4  15       9765.50      10293.92       186.57 o
  14   4  15       6491.57       6597.28       151.94 o
 -15   5  15        986.14        919.21        69.81 o
 -13   5  15         24.15         -6.72        28.39 o
 -11   5  15         39.09         -4.96        28.76 o
  -9   5  15         26.57         52.47        22.95 o
  -7   5  15        221.66        247.04        29.51 o
  -5   5  15        113.56        113.04        27.20 o
  -3   5  15        153.31        118.73        22.06 o
  -1   5  15        926.08        757.14        66.92 o
   1   5  15        189.80        131.07        27.01 o
   3   5  15        349.10        308.31        45.46 o
   5   5  15        149.91        123.38        37.98 o
   7   5  15          0.73        -32.70        32.70 o
   9   5  15         41.95        -35.77        56.16 o
  11   5  15        138.16        138.77        21.82 o
 -10   6  15       8106.31       8128.90       170.65 o
  -8   6  15       9978.85      10285.19       417.53 o
  -6   6  15         26.16        -32.34        34.81 o
  -4   6  15       7268.77       7565.73       134.74 o
  -2   6  15       6259.46       6142.29       140.39 o
   0   6  15          5.85        -22.72        23.51 o
   2   6  15      10532.17       9845.23       162.00 o
   4   6  15       4472.40       4518.71       132.17 o
   6   6  15       2381.42       2454.25       118.74 o
   8   6  15       3480.51       3288.39       155.33 o
 -20   0  16          8.37        -67.38        67.38 o
 -18   0  16       4465.50       4336.52       223.33 o
 -16   0  16      10904.26      10928.02       311.49 o
 -14   0  16        238.08        251.61        40.30 o
 -12   0  16      13178.53      13580.62       413.58 o
 -10   0  16      13788.48      13430.89       249.70 o
  -8   0  16       1090.75       1155.06        76.27 o
  -6   0  16      40062.59      40127.70       517.60 o
  -4   0  16       7040.69       7278.83       175.93 o
  -2   0  16       1948.57       1843.61        89.58 o
   0   0  16      14175.80      14336.12       261.21 o
   2   0  16        701.75        867.43        81.19 o
   4   0  16       2124.86       2214.86        98.84 o
   6   0  16      11064.04      11574.40       300.28 o
   8   0  16        119.67        142.64        58.98 o
  10   0  16      17720.24      18642.78       349.16 o
  12   0  16       3179.15       2793.53       150.71 o
  14   0  16       1885.86       1913.19       316.47 o
  16   0  16      13087.46      13198.15       478.85 o
 -19   1  16        461.35        513.17        55.48 o
 -17   1  16        512.53        523.93        49.66 o
 -15   1  16        988.21        920.45        59.67 o
 -13   1  16        155.97        182.81        23.44 o
 -11   1  16        922.26        986.51        45.99 o
  -9   1  16       1172.73       1131.89        50.29 o
  -7   1  16       1400.30       1436.15        54.31 o
  -5   1  16       4439.47       4292.90        92.41 o
  -3   1  16         11.95         17.16        14.46 o
  -1   1  16         36.33         29.93        15.89 o
   1   1  16        290.91        230.36        28.33 o
   3   1  16       3961.28       3972.88        99.39 o
   5   1  16        194.50        175.86        24.65 o
   7   1  16       2817.87       2831.35        83.38 o
   9   1  16       3176.07       3119.97        90.98 o
  11   1  16        999.76        907.52        63.38 o
  13   1  16       8524.59       8616.91       297.52 o
  15   1  16         83.34        128.32        54.91 o
  17   1  16        462.26        614.93       113.40 o
 -20   2  16       1785.63       1620.66        94.17 o
 -18   2  16      11406.11      11450.42       209.36 o
 -16   2  16       8883.87       8688.18       178.43 o
 -14   2  16         11.51         -9.02        21.81 o
 -12   2  16      14828.17      14039.77       243.64 o
 -10   2  16       6426.81       6423.46       120.67 o
  -8   2  16       1180.25       1250.86        47.70 o
  -6   2  16       8265.69       8312.49       128.77 o
  -4   2  16       6542.94       6621.52       111.70 o
  -2   2  16         27.13         33.99        18.03 o
   0   2  16       7110.80       7371.64       136.58 o
   2   2  16       1791.24       1911.65        66.18 o
   4   2  16       5503.34       5520.83       113.49 o
   6   2  16       3119.18       3033.63        89.36 o
   8   2  16          4.40         -6.63        20.64 o
  10   2  16       5533.59       5307.34       127.33 o
  12   2  16       5546.65       5501.44       146.48 o
  14   2  16        440.65        377.93        67.06 o
  16   2  16       6364.14       6130.44       312.96 o
 -17   3  16         78.55         51.69        31.31 o
 -15   3  16       4352.92       4115.75       123.59 o
 -13   3  16       7269.45       7090.07       142.79 o
 -11   3  16          1.11        -19.14        19.14 o
  -9   3  16       9853.66       9793.78       152.58 o
  -7   3  16       3506.34       3406.49        85.01 o
  -5   3  16        824.51        874.37        43.63 o
  -3   3  16      18392.21      18734.38       217.23 o
  -1   3  16       3554.38       3578.80        82.35 o
   1   3  16       7231.79       7160.09       126.67 o
   3   3  16      17844.89      18091.39       234.54 o
   5   3  16        297.65        245.90        28.27 o
   7   3  16       4500.06       4471.85       109.36 o
   9   3  16       3903.11       4015.73       105.64 o
  11   3  16         88.61         53.97        31.96 o
  13   3  16       6840.99       6867.74       192.40 o
  15   3  16       1109.88       1053.77       109.12 o
 -16   4  16        376.59        285.66        46.12 o
 -14   4  16         13.21         17.09        33.43 o
 -12   4  16        457.92        464.63        46.01 o
 -10   4  16        625.81        677.15        44.13 o
  -8   4  16         55.31         78.68        23.11 o
  -6   4  16        295.62        347.85        24.84 o
  -4   4  16        250.38        242.95        23.34 o
  -2   4  16       1092.59       1092.04        49.58 o
   0   4  16         50.36         20.15        15.30 o
   2   4  16        256.93        243.87        25.84 o
   4   4  16        333.98        274.64        37.66 o
   6   4  16       1122.00       1058.60        73.72 o
   8   4  16         74.11        103.98        25.62 o
  10   4  16       1402.54       1328.56        82.08 o
  12   4  16        600.15        650.20        55.75 o
 -13   5  16       4241.44       4084.58       168.40 o
 -11   5  16         31.55        -16.43        33.65 o
  -9   5  16       7217.78       7077.87       189.44 o
  -7   5  16       3781.17       4023.31        94.15 o
  -5   5  16       1424.54       1505.37        62.77 o
  -3   5  16      13866.73      13621.50       204.95 o
  -1   5  16       1388.87       1374.81        66.75 o
   1   5  16       8693.26       8799.86       160.71 o
   3   5  16       8641.42       8519.13       370.73 o
   5   5  16        409.51        328.47        72.69 o
   7   5  16       6120.00       6029.58       185.84 o
   9   5  16       2352.94       2413.08       129.79 o
  -8   6  16         33.73         90.94        49.05 o
  -6   6  16       2216.96       2257.24       179.55 o
  -4   6  16        572.98        518.43        43.03 o
  -2   6  16          4.37         -0.90        33.73 o
   0   6  16       1181.78       1145.00        74.98 o
   2   6  16        255.07        264.19        38.37 o
   4   6  16        477.29        445.00        60.80 o
 -19   1  17        506.36        605.01        62.71 o
 -17   1  17       3800.61       3744.43       111.01 o
 -15   1  17       4901.83       4925.65       122.32 o
 -13   1  17        461.35        465.97        42.94 o
 -11   1  17       5699.90       5629.55       103.99 o
  -9   1  17       3191.75       3153.94        80.48 o
  -7   1  17       2229.41       2221.81        68.83 o
  -5   1  17      16233.65      16485.29       206.65 o
  -3   1  17       1427.66       1431.14        62.21 o
  -1   1  17       4292.03       4369.83       103.17 o
   1   1  17      12871.67      12935.98       181.70 o
   3   1  17          3.57        -20.62        22.11 o
   5   1  17      11884.97      12141.76       183.46 o
   7   1  17      13073.61      13013.04       195.63 o
   9   1  17         10.13          8.81        25.65 o
  11   1  17      14807.92      14856.73       282.48 o
  13   1  17       7136.12       7164.80       175.57 o
  15   1  17       1720.53       1658.75       140.52 o
 -18   2  17       6905.41       6416.29       154.96 o
 -16   2  17         11.69         -1.83        27.83 o
 -14   2  17       4679.61       4637.44       118.78 o
 -12   2  17       6634.86       6583.46       148.96 o
 -10   2  17        968.53        890.74        45.16 o
  -8   2  17       8640.92       8858.25       134.98 o
  -6   2  17       2292.11       2325.36        66.73 o
  -4   2  17        274.14        275.89        28.66 o
  -2   2  17       3996.37       3860.62       100.66 o
   0   2  17       1466.57       1605.37        60.72 o
   2   2  17       2451.73       2558.90        98.70 o
   4   2  17       3169.62       3048.24        85.65 o
   6   2  17        115.49         84.59        25.65 o
   8   2  17       2173.44       2092.15        82.45 o
  10   2  17       4382.16       4234.43       208.57 o
  12   2  17       1281.95       1326.64        86.25 o
  14   2  17       6876.11       6671.56       170.51 o
 -17   3  17       2535.72       2222.22       142.73 o
 -15   3  17       1696.92       1431.04        93.78 o
 -13   3  17        599.31        588.05        46.93 o
 -11   3  17       4486.84       4367.27       111.79 o
  -9   3  17         70.57         65.51        25.26 o
  -7   3  17       3447.74       3539.83        82.92 o
  -5   3  17       1373.47       1310.76        65.36 o
  -3   3  17        160.19         92.60        21.10 o
  -1   3  17        370.28        296.29        29.02 o
   1   3  17       4656.51       5070.64       102.85 o
   3   3  17         28.72         -3.15        19.18 o
   5   3  17       3182.24       3193.84        97.86 o
   7   3  17       3966.32       3745.94       102.14 o
   9   3  17        164.03        200.01        35.78 o
  11   3  17       2366.14       2320.59        97.94 o
  13   3  17        399.40        367.97        48.66 o
 -14   4  17       7784.97       7094.35       201.04 o
 -12   4  17      11288.65      10850.21       239.34 o
 -10   4  17        160.18        122.28        37.08 o
  -8   4  17       7061.04       7114.44       162.29 o
  -6   4  17       3860.89       3990.96        89.73 o
  -4   4  17       1178.34       1197.63        47.56 o
  -2   4  17      10361.49      10379.31       148.64 o
   0   4  17        129.45         73.62        29.86 o
   2   4  17       6211.97       6227.56       123.56 o
   4   4  17       6320.68       6339.04       122.13 o
   6   4  17       2153.74       2284.47        73.12 o
   8   4  17       7016.88       7074.53       143.50 o
  10   4  17        827.43        695.35        75.71 o
 -11   5  17        471.48        563.62        69.90 o
  -9   5  17         19.19        -17.71        29.86 o
  -7   5  17        362.97        398.08        44.68 o
  -5   5  17        888.67        913.84        49.92 o
  -3   5  17       1181.87       1237.88        66.65 o
  -1   5  17        123.32        132.65        36.36 o
   1   5  17        616.14        645.18        59.54 o
   3   5  17        620.11        725.17        64.44 o
   5   5  17       1948.19       1905.73       113.77 o
   7   5  17         21.12         29.26        44.59 o
 -16   0  18       4561.06       4685.93       193.70 o
 -14   0  18       1930.87       1914.40       107.80 o
 -12   0  18        401.04        182.78        67.79 o
 -10   0  18       2695.28       2587.83       107.71 o
  -8   0  18       3012.05       3134.38       121.44 o
  -6   0  18       1439.77       1597.62        94.78 o
  -4   0  18       6357.42       6285.78       172.54 o
  -2   0  18       1856.45       1831.80       129.88 o
   0   0  18      10375.69       9758.64       411.57 o
   2   0  18       6913.17       7969.62       188.90 o
   4   0  18       2522.33       2752.04       329.15 o
   6   0  18      14614.04      14354.51       361.91 o
   8   0  18       8772.26       8578.44       287.10 o
  10   0  18       1587.01       1309.67       143.96 o
  12   0  18      11064.67      11322.02       798.85 o
 -17   1  18        664.92        596.58        53.99 o
 -15   1  18        106.79         34.14        29.05 o
 -13   1  18        153.52        124.07        28.42 o
 -11   1  18         53.53         60.30        27.39 o
  -9   1  18        339.20        379.67        36.93 o
  -7   1  18        485.35        417.53        42.48 o
  -5   1  18          1.32        -14.96        18.37 o
  -3   1  18        803.18        757.28        48.32 o
  -1   1  18       2030.72       2044.14        71.12 o
   1   1  18         14.49         29.58        21.32 o
   3   1  18        735.20        647.98        44.57 o
   5   1  18       1252.94       1244.09        64.57 o
   7   1  18          0.53          2.23        24.72 o
   9   1  18         11.12         -6.53        31.94 o
  11   1  18       1222.45       1175.77        80.70 o
  13   1  18        110.41         42.28        70.24 o
 -16   2  18       4045.91       3865.75       119.01 o
 -14   2  18       2555.32       2554.86       106.57 o
 -12   2  18       1221.19       1112.53        64.32 o
 -10   2  18       7353.17       7359.18       124.55 o
  -8   2  18       2144.36       2079.69        68.86 o
  -6   2  18       5291.03       5080.48       113.33 o
  -4   2  18       6415.65       6521.33       131.64 o
  -2   2  18        368.80        323.46        33.03 o
   0   2  18       1479.43       1642.60        65.39 o
   2   2  18      10676.86      10764.81       181.24 o
   4   2  18         34.29         12.14        23.65 o
   6   2  18       7137.16       7001.12       147.61 o
   8   2  18       8698.09       8643.19       186.94 o
  10   2  18        499.15        499.16        59.76 o
  12   2  18       8928.58       9259.11       228.17 o
 -13   3  18       5337.08       5229.97       153.48 o
 -11   3  18       4746.74       4878.96       159.62 o
  -9   3  18       1398.93       1290.84       108.31 o
  -7   3  18       9751.23       9775.68       152.13 o
  -5   3  18        840.05        825.88        48.18 o
  -3   3  18       6256.14       6232.19       117.92 o
  -1   3  18       8984.43       9026.55       184.89 o
   1   3  18        973.08        863.04        52.47 o
   3   3  18       6554.22       6794.00       155.04 o
   5   3  18       5866.81       5554.28       221.59 o
   7   3  18        157.25         62.92        32.31 o
   9   3  18       3378.86       3350.59       120.45 o
 -10   4  18        731.10        721.36        58.49 o
  -8   4  18         11.03          9.93        26.95 o
  -6   4  18         71.62        100.63        19.97 o
  -4   4  18        783.65        765.03        40.82 o
  -2   4  18          0.60        -23.80        23.80 o
   0   4  18        853.33        823.92        47.60 o
   2   4  18         73.98         80.68        27.72 o
   4   4  18         45.04          1.54        35.40 o
   6   4  18       2398.56       2367.60       102.77 o
  -5   5  18        319.25        315.04        32.18 o
  -3   5  18       8520.25       8196.88       171.42 o
  -1   5  18      13784.31      13495.37       212.33 o
   1   5  18        132.41         49.42        30.99 o
 -13   1  19       1518.54       1402.23        68.98 o
 -11   1  19       3003.93       2722.95       136.21 o
  -9   1  19      11153.49      11207.86       190.62 o
  -7   1  19       3572.87       3357.70       104.77 o
  -5   1  19       3128.62       3035.94        91.71 o
  -3   1  19      10641.03      10741.36       180.17 o
  -1   1  19       2965.72       2945.53        94.42 o
   1   1  19       4969.84       5259.86       117.55 o
   3   1  19       5353.46       5268.19       144.73 o
   5   1  19        321.04        322.47        42.88 o
   7   1  19       4778.32       4935.57       149.90 o
   9   1  19       1751.96       1723.46        93.68 o
 -12   2  19       1654.44       1546.91        77.83 o
 -10   2  19        924.00        771.50        63.17 o
  -8   2  19       2464.66       2338.06        81.50 o
  -6   2  19       2683.89       3093.19       109.52 o
  -4   2  19        131.81        160.64        32.63 o
  -2   2  19       2330.06       2506.91       106.92 o
   0   2  19       3201.07       3198.69        93.89 o
   2   2  19          6.79        -12.25        34.42 o
   4   2  19       3272.13       3186.72       104.10 o
   6   2  19       1317.14       1232.99        76.18 o
   8   2  19         48.78         12.23        47.52 o
 -11   3  19       1782.85       1865.79        96.99 o
  -9   3  19       3880.16       3709.21       115.93 o
  -7   3  19        743.50        823.94        55.08 o
  -5   3  19       4442.97       4577.92       108.85 o
  -3   3  19       2297.24       2355.25        85.58 o
  -1   3  19         50.65          4.22        32.80 o
   1   3  19       2109.93       1965.19        79.02 o
   3   3  19       2345.55       2494.07        90.75 o
   5   3  19        288.34        254.37        38.67 o
   7   3  19       4198.18       4287.18       138.16 o
  -6   4  19       4661.73       4329.00       103.49 o
  -4   4  19         10.84        -22.01        22.01 o
  -2   4  19       9574.56       9313.54       167.77 o
   0   4  19       5107.33       5304.57       144.54 o
   2   4  19        832.18        898.61        58.50 o
 -12   0  20        615.37        464.21        62.15 o
 -10   0  20       3002.54       2979.99       187.86 o
  -8   0  20       4422.74       4423.13       172.96 o
  -6   0  20         19.29        -44.22        44.22 o
  -4   0  20       3513.05       3722.61       160.06 o
  -2   0  20       6635.00       7013.90       425.35 o
   0   0  20       1592.86       1713.66       157.01 o
   2   0  20      11711.82      11815.81       328.81 o
   4   0  20       1965.50       1732.88       183.96 o
   6   0  20       3102.79       3157.30       244.22 o
 -11   1  20        986.96        984.74        67.24 o
  -9   1  20        218.92        278.57        39.27 o
  -7   1  20        410.35        555.39        49.99 o
  -5   1  20         24.26         39.12        28.88 o
  -3   1  20        104.46         13.95        27.75 o
  -1   1  20         68.91         76.41        28.80 o
   1   1  20        277.92        290.31        54.80 o
   3   1  20          0.20        -26.15        26.15 o
   5   1  20        618.01        520.66        59.36 o
   7   1  20        155.32         89.40        55.83 o
 -10   2  20        969.50        967.66       111.73 o
  -8   2  20       7886.60       7682.91       159.43 o
  -6   2  20        601.60        611.67        49.86 o
  -4   2  20       5611.32       5442.45       130.16 o
  -2   2  20       1812.60       1675.70        77.15 o
   0   2  20         26.84        -29.28        29.28 o
   2   2  20      10586.90      10581.83       177.46 o
   4   2  20       1704.36       1533.74        82.12 o
  -5   3  20       4465.07       4409.62       119.02 o
  -3   3  20         44.98         33.71        38.03 o
  -1   3  20       3498.96       3414.23       105.95 o
   1   3  20       4813.91       4828.18       136.29 o
  -5   1  21         92.27          2.57        36.52 o
  -3   1  21       8039.16       8180.30       195.63 o
  -1   1  21       5347.76       5357.26       148.68 o
                                                
